# Supplementary material for: Structural basis of the interaction between BCL9-Pygo and LDB-SSBP complexes in assembling the Wnt enhanceosome
Source: Nat Commun. 2023 Jun 22;14:3702. doi: 10.1038/s41467-023-39439-9 (PMC10287724; doi:10.1038/s41467-023-39439-9)
Supplement: Supplementary file 4 — Supplementary Data 1 [file 41467_2023_39439_MOESM4_ESM.xlsx]

## Sheet: Summary
Group	Description
S1-1, S1-2, S1-3	wt HEK293 cells treated with 6 hr of 20 mM NaCl
S2-1, S2-2, S2-3	wt HEK293 cells treated with 6 hr of 20 mM LiCl
S3-1, S3-2, S3-3	LDB double knockout HEK293 cells treated with 6 hr of 20 mM NaCl
S4-1, S4-2, S4-3	LDB double knockout HEK293 cells treated with 6 hr of 20 mM LiCl
S5-1, S5-2, S5-3	Pygo double knockout HEK293 cells treated with 6 hr of 20 mM NaCl
S6-1, S6-2, S6-3	Pygo double knockout HEK293 cells treated with 6 hr of 20 mM LiCl
DE_significant	Genes with at least 1.5 fold change of expression levels as well as a P-adjusted value (q-value) < 0.05 were selected as differentially expressed genes (DEGs)
S1-VS-S2	the gene expression comparision of wt HEK293 cells treated with ± 6 hr of 20 mM NaCl or LiCl
S3-VS-S4	the gene expression comparision of LDB double knockout HEK293 cells treated with ± 6 hr of 20 mM NaCl or LiCl
S5-VS-S6	the gene expression comparision of Pygo double knockout HEK293 cells treated with ± 6 hr of 20 mM NaCl or LiCl
S2-VS-S4	the gene expression comparision of wt or LDB double knockout HEK293 cells treated with 6 hr of 20 mM LiCl
S2-VS-S6	the gene expression comparision of wt or Pygo double knockout HEK293 cells treated with 6 hr of 20 mM LiCl
S1-VS-S3	the gene expression comparision of wt or LDB double knockout HEK293 cells treated with 6 hr of 20 mM NaCl
S1-VS-S5	the gene expression comparision of wt or Pygo double knockout HEK293 cells treated with 6 hr of 20 mM NaCl

## Sheet: Group_S1-VS-S2_DE_significant
geneID	length	S1-1.rawreads	S1-1.FPKM	S1-2.rawreads	S1-2.FPKM	S1-3.rawreads	S1-3.FPKM	S2-1.rawreads	S2-1.FPKM	S2-2.rawreads	S2-2.FPKM	S2-3.rawreads	S2-3.FPKM	baseMean	log2FoldChange	lfcSE	stat	pvalue	padj	Regulation	Chr	Start	End	Strand	GeneSymbol	Description	GO_BP	GO_CC	GO_MF	KO	Pathway
gene-OVGP1	2196	94	2.84	88	3.1	85	2.54	1023	32.08	1052	32.57	1225	37.13	613.329	3.74817	0.134346	27.8995	2.70557e-171	5.25747e-167	Ups	1	111414319	111427735	-	OVGP1	oviductal glycoprotein 1	GO:0007339:binding of sperm to zona pellucida;GO:0005975:carbohydrate metabolic process;GO:0006032:chitin catabolic process;GO:0007565:female pregnancy;GO:2000360:negative regulation of binding of sperm to zona pellucida;	GO:0005737:cytoplasm;GO:0005829:cytosol;GO:0035805:egg coat;GO:0005576:extracellular region;GO:0098595:perivitelline space;GO:0030133:transport vesicle;	GO:0008061:chitin binding;GO:0004568:chitinase activity;	K17526	;
gene-IFRD1	4076	1045	17	909	17.24	1088	17.54	3549	59.96	3504	58.44	3668	59.89	2336.27	1.94016	0.0726816	26.6939	5.53483e-157	5.37764e-153	Ups	7	112423174	112477203	+	IFRD1	interferon related developmental regulator 1%2C transcript variant 3	GO:0042692:muscle cell differentiation;GO:0007518:myoblast fate determination;GO:0030517:negative regulation of axon extension;GO:0048671:negative regulation of collateral sprouting;GO:0043403:skeletal muscle tissue regeneration;GO:0014706:striated muscle tissue development;	GO:0005737:cytoplasm;GO:0005634:nucleus;	-	K12756	ko04510 Focal adhesion;ko04670 Leukocyte transendothelial migration;ko04810 Regulation of actin cytoskeleton;ko05131 Shigellosis;ko05132 Salmonella infection;;
gene-MYC	4518	2396	35.17	2097	35.89	2599	37.79	808	12.32	834	12.55	864	12.73	1558.49	-1.37742	0.0787954	-17.481	1.99947e-68	1.29512e-64	Down	8	127735434	127742951	+	MYC	MYC proto-oncogene%2C bHLH transcription factor%2C transcript variant 1	GO:0001658:branching involved in ureteric bud morphogenesis;GO:0007050:cell cycle arrest;GO:0006879:cellular iron ion homeostasis;GO:0006974:cellular response to DNA damage stimulus;GO:0035690:cellular response to drug;GO:0071456:cellular response to hypoxia;GO:0034644:cellular response to UV;GO:0006338:chromatin remodeling;GO:0051276:chromosome organization;GO:0019221:cytokine-mediated signaling…	GO:0000790:nuclear chromatin;GO:0005730:nucleolus;GO:0005654:nucleoplasm;GO:0005634:nucleus;GO:0032991:macromolecular complex;	GO:0033613:activating transcription factor binding;GO:0001047:core promoter binding;GO:0003677:DNA binding;GO:0001228:RNA polymerase II transcription regulatory region sequence-specific DNA binding transcription factor activity involved in positive regulation of transcription;GO:0003700:sequence-specific DNA binding transcription factor activity;GO:0000981:sequence-specific DNA binding RNA polyme…	K04377	ko04010 MAPK signaling pathway;ko04012 ErbB signaling pathway;ko04110 Cell cycle;ko04151 PI3K-Akt signaling pathway;ko04218 Cellular senescence;ko04310 Wnt signaling pathway;ko04350 TGF-beta signaling pathway;ko04390 Hippo signaling pathway;ko04391 Hippo signaling pathway - fly;ko04550 Signaling pathways regulating pluripotency of stem cells;ko04630 JAK-STAT signaling pathway;ko04919 Thyroid horm…
gene-SNHG1	1523	1444	62.89	1278	64.88	1440	62.11	3573	161.56	3488	155.69	4365	190.75	2638.36	1.57912	0.092989	16.9817	1.12123e-64	5.44692e-61	Ups	11	62851978	62855885	-	SNHG1	small nucleolar RNA host gene 1%2C transcript variant 2	-	-	-	-	-
gene-GNL3	2142	5882	182.14	4864	175.58	5789	177.55	10747	345.51	10949	347.49	11529	358.23	8366.82	1.13061	0.0671223	16.8441	1.15935e-63	4.50571e-60	Ups	3	52685920	52694497	+	GNL3	G protein nucleolar 3%2C transcript variant 1	GO:0008283:cell proliferation;GO:1902895:positive regulation of pri-miRNA transcription from RNA polymerase II promoter;GO:0033235:positive regulation of protein sumoylation;GO:0032206:positive regulation of telomere maintenance;GO:0042127:regulation of cell proliferation;GO:0017145:stem cell division;GO:0019827:stem cell maintenance;	GO:0005615:extracellular space;GO:0016020:membrane;GO:0016604:nuclear body;GO:0005730:nucleolus;GO:0005634:nucleus;	GO:0005525:GTP binding;GO:0048027:mRNA 5'-UTR binding;GO:0003723:RNA binding;	K14538	ko03008 Ribosome biogenesis in eukaryotes;;
gene-RBM14	5367	1722	21.28	1506	21.7	1677	20.53	598	7.67	549	6.95	593	7.35	1080.61	-1.37401	0.0851798	-16.1307	1.55248e-58	5.02797e-55	Down	11	66616630	66629934	+	RBM14	RNA binding motif protein 14%2C transcript variant 3	GO:0098534:centriole assembly;GO:0045087:innate immune response;	GO:0005737:cytoplasm;GO:0005730:nucleolus;GO:0005634:nucleus;	GO:0003723:RNA binding;	K13189	;
gene-PNO1	3179	1182	24.66	1038	25.25	1258	26	2462	53.33	2344	50.12	2542	53.22	1822.55	1.20218	0.0770085	15.611	6.12535e-55	1.7004e-51	Ups	2	68157888	68176238	+	PNO1	partner of NOB1 homolog%2C transcript variant 3	-	GO:0005829:cytosol;GO:0005730:nucleolus;GO:0005654:nucleoplasm;GO:0005634:nucleus;	GO:0003723:RNA binding;	K11884	;
gene-UBE2C	1224	1308	70.88	1066	67.34	1316	70.63	2742	154.27	2913	161.79	3424	186.18	2155.12	1.4244	0.0914438	15.5768	1.04613e-54	2.54105e-51	Ups	20	45812644	45816952	+	UBE2C	ubiquitin conjugating enzyme E2 C%2C transcript variant 4	GO:0031145:anaphase-promoting complex-dependent proteasomal ubiquitin-dependent protein catabolic process;GO:0051301:cell division;GO:0010458:exit from mitosis;GO:0010994:free ubiquitin chain polymerization;GO:0070979:protein K11-linked ubiquitination;GO:0070936:protein K48-linked ubiquitination;GO:0006511:ubiquitin-dependent protein catabolic process;GO:0031536:positive regulation of exit from m…	GO:0005680:anaphase-promoting complex;GO:0005634:nucleus;GO:0005829:cytosol;GO:0005654:nucleoplasm;GO:0005886:plasma membrane;GO:0000151:ubiquitin ligase complex;	GO:0005524:ATP binding;GO:0061631:ubiquitin conjugating enzyme activity;GO:0004842:ubiquitin-protein transferase activity;GO:0044389:ubiquitin-like protein ligase binding;	K06688	ko04120 Ubiquitin mediated proteolysis;;
gene-LOC107985728	2736	427	10.35	333	9.41	379	9.1	69	1.74	64	1.59	45	1.09	211.374	-2.55496	0.167333	-15.2687	1.23565e-52	2.6679e-49	Down	1	920243	925604	-	LOC107985728	collagen alpha-1(III) chain-like	-	-	-	-	-
gene-PLAT	3062	1098	23.78	932	23.53	1136	24.37	349	7.85	327	7.26	369	8.02	682.966	-1.47531	0.0971372	-15.1879	4.25232e-52	8.2631e-49	Down	8	42174718	42207565	-	PLAT	plasminogen activator%2C tissue type%2C transcript variant 1	GO:0007596:blood coagulation;GO:0006464:cellular protein modification process;GO:0042730:fibrinolysis;GO:0045861:negative regulation of proteolysis;GO:0031639:plasminogen activation;GO:0048008:platelet-derived growth factor receptor signaling pathway;GO:0006508:proteolysis;GO:0001666:response to hypoxia;GO:0014909:smooth muscle cell migration;	GO:0045177:apical part of cell;GO:0009986:cell surface;GO:0005737:cytoplasm;GO:0070062:extracellular exosome;GO:0005576:extracellular region;GO:0005615:extracellular space;GO:0030141:secretory granule;	GO:0051219:phosphoprotein binding;GO:0004252:serine-type endopeptidase activity;GO:0005102:receptor binding;	K01343	ko04371 Apelin signaling pathway;ko04610 Complement and coagulation cascades;ko05202 Transcriptional misregulation in cancer;ko05215 Prostate cancer;ko05418 Fluid shear stress and atherosclerosis;;
gene-RPF2	4431	2018	30.21	1607	28.04	1917	28.42	3508	54.52	3797	58.25	3977	59.74	2828.89	1.1501	0.0763344	15.0666	2.68537e-51	4.74382e-48	Ups	6	110982038	111028263	+	RPF2	ribosome production factor 2 homolog%2C transcript variant X1	GO:0000463:maturation of LSU-rRNA from tricistronic rRNA transcript (SSU-rRNA, 5.8S rRNA, LSU-rRNA);GO:1902570:protein localization to nucleolus;GO:1901796:regulation of signal transduction by p53 class mediator;GO:0000027:ribosomal large subunit assembly;GO:0042273:ribosomal large subunit biogenesis;	GO:0005730:nucleolus;GO:0005634:nucleus;	GO:0008097:5S rRNA binding;GO:0003723:RNA binding;	K14847	;
gene-ZNF503	3718	2549	45.47	2242	46.63	2586	45.69	4845	89.74	4562	83.41	5211	93.28	3700.08	1.10889	0.0756513	14.6578	1.20021e-48	1.94354e-45	Ups	10	75279725	75401916	-	ZNF503	zinc finger protein 503%2C transcript variant 1	GO:0070315:G1 to G0 transition involved in cell differentiation;GO:0008285:negative regulation of cell proliferation;GO:0010629:negative regulation of gene expression;GO:0061351:neural precursor cell proliferation;	GO:0005634:nucleus;	GO:0046872:metal ion binding;GO:0003676:nucleic acid binding;	-	-
gene-TAF1D	2311	1078	30.94	859	28.74	1184	33.66	2120	63.17	2271	66.8	2124	61.17	1619.25	1.18843	0.0819412	14.5034	1.15282e-47	1.7232e-44	Ups	11	93730194	93741495	-	TAF1D	TATA-box binding protein associated factor%2C RNA polymerase I subunit D%2C transcript variant 1	GO:0045815:positive regulation of gene expression, epigenetic;GO:0006355:regulation of transcription, DNA-templated;GO:0006363:termination of RNA polymerase I transcription;GO:0006362:transcription elongation from RNA polymerase I promoter;GO:0006361:transcription initiation from RNA polymerase I promoter;	GO:0005815:microtubule organizing center;GO:0005654:nucleoplasm;GO:0005668:RNA polymerase transcription factor SL1 complex;	GO:0003677:DNA binding;	K15215	;
gene-IGFBP5	6239	1221	12.98	1057	13.1	1289	13.57	452	4.99	466	5.08	430	4.59	798.954	-1.28119	0.089535	-14.3094	1.91153e-46	2.6532e-43	Down	2	216672105	216695549	-	IGFBP5	insulin like growth factor binding protein 5	GO:0007568:aging;GO:0044267:cellular protein metabolic process;GO:0071320:cellular response to cAMP;GO:0071407:cellular response to organic cyclic compound;GO:0007565:female pregnancy;GO:0042593:glucose homeostasis;GO:0006006:glucose metabolic process;GO:0031069:hair follicle morphogenesis;GO:0035556:intracellular signal transduction;GO:0048286:lung alveolus development;GO:0060056:mammary gland i…	GO:0005788:endoplasmic reticulum lumen;GO:0005576:extracellular region;GO:0005615:extracellular space;GO:0016942:insulin-like growth factor binding protein complex;GO:0042567:insulin-like growth factor ternary complex;	GO:0001968:fibronectin binding;GO:0031994:insulin-like growth factor I binding;GO:0031995:insulin-like growth factor II binding;	K10138	ko04115 p53 signaling pathway;ko04218 Cellular senescence;ko04935 Growth hormone synthesis, secretion and action;ko05202 Transcriptional misregulation in cancer;;
gene-DGCR8	4538	1959	28.63	1635	27.86	1829	26.48	771	11.7	699	10.47	733	10.75	1242.2	-1.17748	0.082992	-14.1878	1.08987e-45	1.41189e-42	Down	22	20080241	20111872	+	DGCR8	DGCR8 microprocessor complex subunit%2C transcript variant X1	GO:0010586:miRNA metabolic process;GO:0031053:primary miRNA processing;GO:0090502:RNA phosphodiester bond hydrolysis, endonucleolytic;	GO:0005737:cytoplasm;GO:0070877:microprocessor complex;GO:0005730:nucleolus;GO:0005654:nucleoplasm;GO:0005634:nucleus;	GO:0003725:double-stranded RNA binding;GO:0020037:heme binding;GO:0042802:identical protein binding;GO:0046872:metal ion binding;GO:0070878:primary miRNA binding;GO:0042803:protein homodimerization activity;	K18419	;
gene-AXIN2	5378	341	4.21	284	4.08	368	4.5	835	10.69	822	10.39	758	9.38	574.577	1.4062	0.101048	13.9161	5.05904e-44	6.1442e-41	Ups	17	65528563	65561648	-	AXIN2	axin 2%2C transcript variant X5	GO:0030282:bone mineralization;GO:0008283:cell proliferation;GO:0034613:cellular protein localization;GO:0003413:chondrocyte differentiation involved in endochondral bone morphogenesis;GO:0001957:intramembranous ossification;GO:0043570:maintenance of DNA repeat elements;GO:0048255:mRNA stabilization;GO:0090090:negative regulation of canonical Wnt signaling pathway;GO:0008285:negative regulation o…	GO:0030877:beta-catenin destruction complex;GO:0005813:centrosome;GO:0005737:cytoplasm;GO:0005829:cytosol;GO:0005634:nucleus;	GO:0008013:beta-catenin binding;GO:0019899:enzyme binding;GO:0070411:I-SMAD binding;GO:0031625:ubiquitin protein ligase binding;	K04385	ko04310 Wnt signaling pathway;ko04390 Hippo signaling pathway;ko04550 Signaling pathways regulating pluripotency of stem cells;ko04934 Cushing syndrome;ko05010 Alzheimer disease;ko05022 Pathways of neurodegeneration - multiple diseases;ko05165 Human papillomavirus infection;ko05200 Pathways in cancer;ko05210 Colorectal cancer;ko05213 Endometrial cancer;ko05217 Basal cell carcinoma;ko05224 Breast …
gene-PRPF39	3532	1092	20.51	759	16.62	1042	19.38	2027	39.52	2076	39.96	1976	37.24	1507.02	1.20045	0.086828	13.8256	1.78503e-43	2.04039e-40	Ups	14	45084116	45116282	+	PRPF39	pre-mRNA processing factor 39	GO:0000395:mRNA 5'-splice site recognition;	GO:0000243:commitment complex;GO:0005685:U1 snRNP;GO:0071004:U2-type prespliceosome;	-	K13217	;
gene-GNL2	2843	2439	56.9	1858	50.53	2291	52.94	3958	95.87	4277	102.27	4474	104.74	3240.04	1.07421	0.0777639	13.8137	2.10805e-43	2.27576e-40	Ups	1	37566816	37595937	-	GNL2	G protein nucleolar 2%2C transcript variant X1	GO:0042254:ribosome biogenesis;	GO:0016020:membrane;GO:0005730:nucleolus;GO:0005634:nucleus;	GO:0005525:GTP binding;GO:0003924:GTPase activity;GO:0003723:RNA binding;	K14537	ko03008 Ribosome biogenesis in eukaryotes;;
gene-TRIM65	3962	1339	22.42	1247	24.34	1281	21.24	408	7.09	448	7.69	502	8.43	851.131	-1.39164	0.101097	-13.7653	4.11979e-43	4.21346e-40	Down	17	75880379	75897008	-	TRIM65	tripartite motif containing 65%2C transcript variant X7	GO:0010508:positive regulation of autophagy;	GO:0005829:cytosol;GO:0005654:nucleoplasm;GO:0005634:nucleus;	GO:0008270:zinc ion binding;	K12031	;
gene-CCNB1	2029	3695	120.79	3313	126.25	3813	123.46	6714	227.87	6734	225.62	7812	256.25	5396.77	1.09614	0.079865	13.7248	7.20826e-43	7.00355e-40	Ups	5	69167150	69178245	+	CCNB1	cyclin B1%2C transcript variant 3	GO:0031145:anaphase-promoting complex-dependent proteasomal ubiquitin-dependent protein catabolic process;GO:0051301:cell division;GO:0071398:cellular response to fatty acid;GO:0071456:cellular response to hypoxia;GO:0071283:cellular response to iron(III) ion;GO:0071407:cellular response to organic cyclic compound;GO:0048565:digestive tract development;GO:0006977:DNA damage response, signal trans…	GO:0005813:centrosome;GO:0000942:condensed nuclear chromosome outer kinetochore;GO:0097125:cyclin B1-CDK1 complex;GO:0000307:cyclin-dependent protein kinase holoenzyme complex;GO:0005737:cytoplasm;GO:0005829:cytosol;GO:0016020:membrane;GO:0005759:mitochondrial matrix;GO:0005654:nucleoplasm;GO:0005634:nucleus;GO:0000922:spindle pole;	GO:0061575:cyclin-dependent protein serine/threonine kinase activator activity;GO:0016538:cyclin-dependent protein serine/threonine kinase regulator activity;GO:0035173:histone kinase activity;GO:0005113:patched binding;GO:0019901:protein kinase binding;GO:0044389:ubiquitin-like protein ligase binding;	K05868	ko04068 FoxO signaling pathway;ko04110 Cell cycle;ko04114 Oocyte meiosis;ko04115 p53 signaling pathway;ko04218 Cellular senescence;ko04914 Progesterone-mediated oocyte maturation;ko05170 Human immunodeficiency virus 1 infection;;
gene-C21orf58	6873	789	7.61	667	7.5	709	6.78	215	2.15	250	2.47	183	1.77	456.106	-1.62086	0.119807	-13.5289	1.05589e-41	9.77052e-39	Down	21	46300426	46324046	-	C21orf58	chromosome 21 open reading frame 58%2C transcript variant X10	-	-	-	K09228;K02927	ko05168 Herpes simplex virus 1 infection;;ko03010 Ribosome;ko04120 Ubiquitin mediated proteolysis;ko04137 Mitophagy - animal;ko05012 Parkinson disease;ko05022 Pathways of neurodegeneration - multiple diseases;ko05131 Shigellosis;ko05167 Kaposi sarcoma-associated herpesvirus infection;ko05171 Coronavirus disease - COVID-19;;
gene-WDR43	3506	2544	48.13	2257	49.78	2746	51.45	4690	92.12	4820	93.46	4175	79.26	3562.03	0.98037	0.0739765	13.2524	4.36724e-40	3.85746e-37	Ups	2	28894667	28948219	+	WDR43	WD repeat domain 43	GO:2000234:positive regulation of rRNA processing;GO:0045943:positive regulation of transcription from RNA polymerase I promoter;GO:0006364:rRNA processing;	GO:0001650:fibrillar center;GO:0005730:nucleolus;GO:0005654:nucleoplasm;	GO:0003723:RNA binding;	K14546	ko03008 Ribosome biogenesis in eukaryotes;;
gene-RTL10	6653	972	9.69	834	9.69	906	8.95	291	3.01	356	3.64	274	2.74	590.184	-1.43846	0.108696	-13.2338	5.5975e-40	4.72915e-37	Down	22	19846146	19854874	-	RTL10	retrotransposon Gag like 10	GO:0097345:mitochondrial outer membrane permeabilization;GO:0051881:regulation of mitochondrial membrane potential;	GO:0005739:mitochondrion;	-	K01368	ko04142 Lysosome;ko04145 Phagosome;ko04210 Apoptosis;ko04612 Antigen processing and presentation;ko05152 Tuberculosis;;
gene-SENP3-EIF4A1	4303	44	0.68	53	0.95	69	1.05	277	4.43	264	4.17	247	3.82	162.596	2.36747	0.179822	13.1656	1.38353e-39	1.12019e-36	Ups	17	7561992	7579006	+	SENP3-EIF4A1	SENP3-EIF4A1 readthrough (NMD candidate)	GO:0016926:protein desumoylation;GO:0006364:rRNA processing;	GO:0005737:cytoplasm;GO:0071339:MLL1 complex;GO:0005730:nucleolus;GO:0005654:nucleoplasm;GO:0005634:nucleus;	GO:0008234:cysteine-type peptidase activity;	K08593	;
gene-ORC6	1823	1150	41.84	899	38.13	974	35.1	2046	77.29	2019	75.29	2322	84.77	1584.42	1.20264	0.0916338	13.1244	2.38553e-39	1.85422e-36	Ups	16	46689656	46698394	+	ORC6	origin recognition complex subunit 6%2C transcript variant 1	GO:0006260:DNA replication;GO:0006270:DNA replication initiation;GO:0000082:G1/S transition of mitotic cell cycle;GO:0051782:negative regulation of cell division;	GO:0001650:fibrillar center;GO:0016020:membrane;GO:0005664:nuclear origin of replication recognition complex;GO:0005654:nucleoplasm;GO:0005634:nucleus;GO:0000808:origin recognition complex;	GO:0003688:DNA replication origin binding;	K02608	ko04110 Cell cycle;ko04111 Cell cycle - yeast;ko04113 Meiosis - yeast;;
gene-PRPF3	6319	1763	18.51	1452	17.77	1762	18.32	3031	33.03	3020	32.49	3482	36.68	2437.87	1.06245	0.0815407	13.0297	8.29114e-39	6.19667e-36	Ups	1	150321468	150353233	+	PRPF3	pre-mRNA processing factor 3%2C transcript variant X3	GO:0006397:mRNA processing;GO:0000398:mRNA splicing, via spliceosome;GO:0008380:RNA splicing;GO:0000375:RNA splicing, via transesterification reactions;GO:0000244:spliceosomal tri-snRNP complex assembly;	GO:0015030:Cajal body;GO:0005829:cytosol;GO:0016607:nuclear speck;GO:0005654:nucleoplasm;GO:0005634:nucleus;GO:0005681:spliceosomal complex;GO:0071005:U2-type precatalytic spliceosome;GO:0046540:U4/U6 x U5 tri-snRNP complex;	GO:0042802:identical protein binding;GO:0003723:RNA binding;	K12843	ko03040 Spliceosome;;
gene-MAVS	11855	2037	11.4	1805	11.77	2007	11.12	855	4.97	858	4.92	695	3.9	1345.92	-1.16087	0.089278	-13.0029	1.17805e-38	8.47849e-36	Down	20	3846834	3876118	+	MAVS	mitochondrial antiviral signaling protein%2C transcript variant 3	GO:0002218:activation of innate immune response;GO:0071360:cellular response to exogenous dsRNA;GO:0042742:defense response to bacterium;GO:0051607:defense response to virus;GO:0045087:innate immune response;GO:0032480:negative regulation of type I interferon production;GO:0045071:negative regulation of viral genome replication;GO:0071651:positive regulation of chemokine (C-C motif) ligand 5 prod…	GO:0016021:integral component of membrane;GO:0031966:mitochondrial membrane;GO:0005741:mitochondrial outer membrane;GO:0005739:mitochondrion;GO:0005778:peroxisomal membrane;	GO:0050700:CARD domain binding;GO:0019901:protein kinase binding;GO:0035591:signaling adaptor activity;	K12648	ko04621 NOD-like receptor signaling pathway;ko04622 RIG-I-like receptor signaling pathway;ko04623 Cytosolic DNA-sensing pathway;ko05160 Hepatitis C;ko05161 Hepatitis B;ko05162 Measles;ko05164 Influenza A;ko05168 Herpes simplex virus 1 infection;ko05169 Epstein-Barr virus infection;ko05171 Coronavirus disease - COVID-19;;
gene-SNHG7	2693	735	18.1	555	15.93	663	16.17	1444	36.93	1429	36.07	1821	45.01	1121.47	1.39177	0.107489	12.9481	2.40941e-38	1.67213e-35	Ups	9	136724594	136728184	-	SNHG7	small nucleolar RNA host gene 7%2C transcript variant 1	-	-	-	K15696	;
gene-NDRG1	4975	2234	29.78	1849	28.74	2300	30.37	971	13.44	925	12.64	1009	13.5	1514.11	-1.01084	0.0789524	-12.8032	1.57414e-37	1.05478e-34	Down	8	133237175	133297252	-	NDRG1	N-myc downstream regulated 1%2C transcript variant X2	GO:0071456:cellular response to hypoxia;GO:0030330:DNA damage response, signal transduction by p53 class mediator;GO:0045576:mast cell activation;GO:0008285:negative regulation of cell proliferation;GO:0032287:peripheral nervous system myelin maintenance;GO:0042981:regulation of apoptotic process;GO:0010038:response to metal ion;GO:0007165:signal transduction;	GO:0005913:cell-cell adherens junction;GO:0005813:centrosome;GO:0005737:cytoplasm;GO:0005829:cytosol;GO:0070062:extracellular exosome;GO:0005874:microtubule;GO:0015630:microtubule cytoskeleton;GO:0005634:nucleus;GO:0048471:perinuclear region of cytoplasm;GO:0005886:plasma membrane;GO:0055038:recycling endosome membrane;	GO:0045296:cadherin binding;GO:0043015:gamma-tubulin binding;GO:0008017:microtubule binding;GO:0017137:Rab GTPase binding;	K18266	;
gene-GTPBP4	4762	3084	42.96	2700	43.84	3008	41.5	4753	68.73	4827	68.91	4829	67.49	3888.12	0.833504	0.065296	12.765	2.57122e-37	1.66546e-34	Ups	10	988434	1019932	+	GTPBP4	GTP binding protein 4%2C transcript variant X1	GO:0000463:maturation of LSU-rRNA from tricistronic rRNA transcript (SSU-rRNA, 5.8S rRNA, LSU-rRNA);GO:0030336:negative regulation of cell migration;GO:0008285:negative regulation of cell proliferation;GO:0022408:negative regulation of cell-cell adhesion;GO:0033342:negative regulation of collagen binding;GO:0008156:negative regulation of DNA replication;GO:0031397:negative regulation of protein u…	GO:0005737:cytoplasm;GO:0005829:cytosol;GO:0005794:Golgi apparatus;GO:0016020:membrane;GO:0031965:nuclear membrane;GO:0005730:nucleolus;GO:0005634:nucleus;GO:0048471:perinuclear region of cytoplasm;	GO:0005525:GTP binding;GO:0003924:GTPase activity;GO:0003723:RNA binding;	K06943	ko03008 Ribosome biogenesis in eukaryotes;;
gene-KCTD12	6231	7240	77.07	6204	76.99	7763	81.85	3198	35.34	3302	36.02	2556	27.3	4926.85	-1.10494	0.0875377	-12.6225	1.58727e-36	9.94959e-34	Down	13	76880175	76886405	-	KCTD12	potassium channel tetramerization domain containing 12	GO:0051260:protein homooligomerization;	GO:0030054:cell junction;GO:0045211:postsynaptic membrane;GO:0042734:presynaptic membrane;	GO:0042802:identical protein binding;GO:0003723:RNA binding;	-	-
gene-NEAT1	22743	1546	4.51	1127	3.83	1106	3.19	365	1.11	409	1.22	437	1.28	809.364	-1.51911	0.120541	-12.6024	2.04802e-36	1.24366e-33	Down	11	65422798	65445540	+	NEAT1	nuclear paraspeckle assembly transcript 1%2C transcript variant MENepsilon	GO:0006310:DNA recombination;GO:0090305:nucleic acid phosphodiester bond hydrolysis;GO:0032199:reverse transcription involved in RNA-mediated transposition;GO:0032197:transposition, RNA-mediated;	-	GO:0046872:metal ion binding;GO:0003964:RNA-directed DNA polymerase activity;GO:0009036:Type II site-specific deoxyribonuclease activity;	K12581	ko03018 RNA degradation;;
gene-DNAJC2	2495	1969	52.34	1555	48.19	1792	47.18	2972	82.03	3114	84.85	3108	82.91	2432.17	0.914061	0.072981	12.5246	5.4745e-36	3.22365e-33	Ups	7	103312289	103344790	-	DNAJC2	DnaJ heat shock protein family (Hsp40) member C2%2C transcript variant X5	GO:0051083:'de novo' cotranslational protein folding;GO:0006325:chromatin organization;GO:0006260:DNA replication;GO:2000279:negative regulation of DNA biosynthetic process;GO:0045893:positive regulation of transcription, DNA-templated;GO:1900034:regulation of cellular response to heat;	GO:0005737:cytoplasm;GO:0005829:cytosol;GO:0031965:nuclear membrane;GO:0005654:nucleoplasm;GO:0005634:nucleus;	GO:0003682:chromatin binding;GO:0003677:DNA binding;GO:0000981:sequence-specific DNA binding RNA polymerase II transcription factor activity;GO:0042393:histone binding;GO:0030544:Hsp70 protein binding;GO:0003723:RNA binding;GO:0061649:ubiquitinated histone binding;	K09522	;
gene-LRRC20	3318	408	8.16	309	7.2	369	7.31	92	1.91	86	1.76	97	1.95	219.575	-1.85625	0.148242	-12.5218	5.67464e-36	3.24323e-33	Down	10	70298975	70382625	-	LRRC20	leucine rich repeat containing 20%2C transcript variant 6	-	-	-	K04240	ko04080 Neuroactive ligand-receptor interaction;;
gene-LINC00641	5715	780	9.05	668	9.04	801	9.21	1911	23.03	2129	25.32	1433	16.69	1301.36	1.40381	0.112964	12.4271	1.86283e-35	1.03424e-32	Ups	14	21200079	21206900	-	LINC00641	long intergenic non-protein coding RNA 641%2C transcript variant 1	-	-	-	K12581	ko03018 RNA degradation;;
gene-MED29	3590	979	18.09	808	17.4	960	17.57	387	7.42	364	6.89	353	6.54	626.576	-1.19185	0.0961412	-12.3969	2.71713e-35	1.46665e-32	Down	19	39391378	39400641	+	MED29	mediator complex subunit 29%2C transcript variant 2	GO:0042462:eye photoreceptor cell development;	GO:0016592:mediator complex;	-	K15142	;
gene-RBM39	7902	5245	44.03	4363	42.69	5354	44.51	7793	67.91	7910	68.05	7911	66.63	6453.89	0.782476	0.0633164	12.3582	4.39982e-35	2.31074e-32	Ups	20	35701347	35742262	-	RBM39	RNA binding motif protein 39%2C transcript variant X14	GO:0006397:mRNA processing;GO:0006396:RNA processing;GO:0008380:RNA splicing;	GO:0015630:microtubule cytoskeleton;GO:0005815:microtubule organizing center;GO:0016607:nuclear speck;GO:0005654:nucleoplasm;GO:0032991:macromolecular complex;	GO:0003723:RNA binding;	K13091;K14847	;;
gene-GATD1	5825	1988	22.64	1627	21.6	1843	20.79	785	9.28	813	9.49	870	9.94	1293.12	-1.02211	0.0829406	-12.3234	6.77751e-35	3.4658e-32	Down	11	767095	777501	-	GATD1	glutamine amidotransferase class 1 domain containing 1%2C transcript variant X2	-	GO:0070062:extracellular exosome;GO:0005576:extracellular region;	-	K17985;K09228	ko04137 Mitophagy - animal;ko04140 Autophagy - animal;ko05010 Alzheimer disease;ko05014 Amyotrophic lateral sclerosis;ko05016 Huntington disease;ko05017 Spinocerebellar ataxia;ko05022 Pathways of neurodegeneration - multiple diseases;;ko05168 Herpes simplex virus 1 infection;;
gene-AURKA	3019	2046	44.95	1924	49.28	2217	48.24	3551	81	3576	80.52	3981	87.76	2904.88	0.964952	0.0788469	12.2383	1.94064e-34	9.66935e-32	Ups	20	56369390	56392308	-	AURKA	aurora kinase A%2C transcript variant X3	GO:0031145:anaphase-promoting complex-dependent proteasomal ubiquitin-dependent protein catabolic process;GO:0009948:anterior/posterior axis specification;GO:0051301:cell division;GO:0051642:centrosome localization;GO:0006977:DNA damage response, signal transduction by p53 class mediator resulting in cell cycle arrest;GO:0000086:G2/M transition of mitotic cell cycle;GO:0097421:liver regeneration;…	GO:0043203:axon hillock;GO:0005814:centriole;GO:0005813:centrosome;GO:0032133:chromosome passenger complex;GO:0005929:cilium;GO:0000780:condensed nuclear chromosome, centromeric region;GO:0005829:cytosol;GO:0042585:germinal vesicle;GO:0072687:meiotic spindle;GO:0015630:microtubule cytoskeleton;GO:0030496:midbody;GO:0097431:mitotic spindle pole;GO:0005654:nucleoplasm;GO:0005634:nucleus;GO:0048471:…	GO:0005524:ATP binding;GO:0035174:histone serine kinase activity;GO:0046982:protein heterodimerization activity;GO:0004672:protein kinase activity;GO:0019901:protein kinase binding;GO:0004674:protein serine/threonine kinase activity;GO:0004712:protein serine/threonine/tyrosine kinase activity;GO:0031625:ubiquitin protein ligase binding;	K11481	ko04114 Oocyte meiosis;ko04914 Progesterone-mediated oocyte maturation;;
gene-WDR45B	4107	1621	26.18	1409	26.53	1610	25.75	2490	41.75	2684	44.43	2660	43.11	2091.16	0.87714	0.0720849	12.1681	4.59385e-34	2.23169e-31	Ups	17	82614562	82648530	-	WDR45B	WD repeat domain 45B%2C transcript variant X4	GO:0000045:autophagosome assembly;GO:0000422:mitochondrion degradation;GO:0009267:cellular response to starvation;GO:0006497:protein lipidation;GO:0034497:protein localization to pre-autophagosomal structure;	GO:0005829:cytosol;GO:0019898:extrinsic component of membrane;GO:0005764:lysosome;GO:0000407:pre-autophagosomal structure;GO:0034045:pre-autophagosomal structure membrane;	GO:0080025:phosphatidylinositol-3,5-bisphosphate binding;GO:0032266:phosphatidylinositol-3-phosphate binding;	K02927	ko03010 Ribosome;ko04120 Ubiquitin mediated proteolysis;ko04137 Mitophagy - animal;ko05012 Parkinson disease;ko05022 Pathways of neurodegeneration - multiple diseases;ko05131 Shigellosis;ko05167 Kaposi sarcoma-associated herpesvirus infection;ko05171 Coronavirus disease - COVID-19;;
gene-PRPF38B	5702	3718	43.25	2883	39.09	3403	39.21	5560	67.15	5738	68.41	5284	61.68	4450.54	0.853336	0.0702095	12.1541	5.45324e-34	2.58457e-31	Ups	1	108692310	108702928	+	PRPF38B	pre-mRNA processing factor 38B%2C transcript variant X1	GO:0006397:mRNA processing;GO:0008380:RNA splicing;	GO:0071011:precatalytic spliceosome;	GO:0003723:RNA binding;	K12850	ko03040 Spliceosome;;
gene-GABPB1	9223	383	2.75	374	3.14	371	2.64	824	6.15	799	5.89	811	5.85	600.753	1.22706	0.101195	12.1257	7.72103e-34	3.57226e-31	Ups	15	50275389	50359306	-	GABPB1	GA binding protein transcription factor subunit beta 1%2C transcript variant gamma-3	GO:0007005:mitochondrion organization;GO:0045944:positive regulation of transcription from RNA polymerase II promoter;GO:0006357:regulation of transcription from RNA polymerase II promoter;	GO:0036464:cytoplasmic ribonucleoprotein granule;GO:0005654:nucleoplasm;GO:0005634:nucleus;	GO:0003700:sequence-specific DNA binding transcription factor activity;GO:0046982:protein heterodimerization activity;GO:0044212:transcription regulatory region DNA binding;	K09454	;
gene-PITPNB	6640	3556	35.52	3009	35.04	3640	36.01	5286	54.82	5321	54.48	5286	52.98	4365.88	0.762473	0.0635061	12.0063	3.29271e-33	1.488e-30	Ups	22	27851669	27919263	-	PITPNB	phosphatidylinositol transfer protein beta%2C transcript variant X3	GO:0006629:lipid metabolic process;GO:0006997:nucleus organization;GO:0015914:phospholipid transport;GO:0006890:retrograde vesicle-mediated transport, Golgi to ER;	GO:0005737:cytoplasm;GO:0005789:endoplasmic reticulum membrane;GO:0000139:Golgi membrane;GO:0005794:Golgi apparatus;	GO:0008289:lipid binding;GO:0005548:phospholipid transporter activity;GO:0031210:phosphatidylcholine binding;GO:0008525:phosphatidylcholine transporter activity;GO:0035091:phosphatidylinositol binding;GO:0008526:phosphatidylinositol transporter activity;	-	-
gene-BET1L	2933	637	14.41	553	14.58	633	14.18	222	5.21	199	4.61	230	5.22	402.219	-1.36343	0.113955	-11.9647	5.43892e-33	2.40202e-30	Down	11	202924	207399	-	BET1L	Bet1 golgi vesicular membrane trafficking protein like%2C transcript variant 2	GO:0006888:ER to Golgi vesicle-mediated transport;GO:0015031:protein transport;GO:2000156:regulation of retrograde vesicle-mediated transport, Golgi to ER;GO:0042147:retrograde transport, endosome to Golgi;	GO:0005829:cytosol;GO:0005768:endosome;GO:0005794:Golgi apparatus;GO:0000139:Golgi membrane;GO:0000138:Golgi trans cisterna;GO:0030173:integral component of Golgi membrane;GO:0016020:membrane;GO:0031201:SNARE complex;	GO:0005484:SNAP receptor activity;	K08504	ko04130 SNARE interactions in vesicular transport;;
gene-ZNF146	3672	2423	43.77	2035	42.85	2468	44.15	3726	69.88	3909	72.37	4269	77.38	3156.85	0.90545	0.0759095	11.928	8.45719e-33	3.652e-30	Ups	19	36214751	36238768	+	ZNF146	zinc finger protein 146%2C transcript variant X2	-	GO:0005634:nucleus;	GO:0003677:DNA binding;GO:0046872:metal ion binding;	K09228	ko05168 Herpes simplex virus 1 infection;;
gene-KHNYN	7731	1428	12.25	1193	11.93	1465	12.45	640	5.7	641	5.64	585	5.04	970.352	-1.00725	0.0847037	-11.8914	1.31138e-32	5.53974e-30	Down	14	24423186	24441843	+	KHNYN	KH and NYN domain containing%2C transcript variant X2	-	-	GO:0003723:RNA binding;	K07071	;
gene-CCDC86	1851	2913	104.38	2772	115.79	3232	114.71	4954	184.31	4985	183.08	5443	195.71	4077.91	0.907139	0.0764549	11.865	1.79865e-32	7.43647e-30	Ups	11	60842113	60851081	+	CCDC86	coiled-coil domain containing 86	GO:0016032:viral process;	GO:0005730:nucleolus;GO:0005634:nucleus;	GO:0003723:RNA binding;	K14822	;
gene-ZNHIT6	8557	1541	11.94	1187	10.73	1533	11.77	2381	19.16	2459	19.54	2586	20.11	1957.99	0.928188	0.0782729	11.8584	1.94746e-32	7.88398e-30	Ups	1	85649417	85708458	-	ZNHIT6	zinc finger HIT-type containing 6%2C transcript variant X2	GO:0000492:box C/D snoRNP assembly;GO:0000463:maturation of LSU-rRNA from tricistronic rRNA transcript (SSU-rRNA, 5.8S rRNA, LSU-rRNA);GO:0051259:protein oligomerization;GO:0048254:snoRNA localization;	GO:0070062:extracellular exosome;GO:0005634:nucleus;GO:0070761:pre-snoRNP complex;	GO:0051117:ATPase binding;GO:0019899:enzyme binding;GO:0042802:identical protein binding;GO:0046872:metal ion binding;GO:0001094:TFIID-class transcription factor binding;	K11447	ko05202 Transcriptional misregulation in cancer;;
gene-DHX37	4929	2193	29.51	1859	29.16	2155	28.72	3288	45.94	3424	47.22	3196	43.16	2697.5	0.796703	0.0672457	11.8476	2.21362e-32	8.77858e-30	Ups	12	124946824	124989131	-	DHX37	DEAH-box helicase 37%2C transcript variant X3	GO:0000462:maturation of SSU-rRNA from tricistronic rRNA transcript (SSU-rRNA, 5.8S rRNA, LSU-rRNA);GO:0006364:rRNA processing;	GO:0005730:nucleolus;GO:0005654:nucleoplasm;GO:0005634:nucleus;	GO:0005524:ATP binding;GO:0034459:ATP-dependent 3'-5' RNA helicase activity;GO:0003723:RNA binding;	K14780	;
gene-FAM78B-AS1	6352	24	0.25	7	0.09	13	0.13	139	1.51	155	1.66	133	1.39	80.5812	3.40801	0.288911	11.796	4.09092e-32	1.5899e-29	Ups	1	166060611	166091348	+	FAM78B-AS1	FAM78B antisense RNA 1	-	GO:0005829:cytosol;GO:0070062:extracellular exosome;GO:0016020:membrane;	GO:0042803:protein homodimerization activity;	K09654	ko00515 Mannose type O-glycan biosynthesis;ko01100 Metabolic pathways;;
gene-RRP7A	5419	2959	36.22	2618	37.35	2927	35.48	4410	56.04	4463	55.99	4536	55.71	3669.8	0.777728	0.0661173	11.7628	6.06562e-32	2.31112e-29	Ups	22	42508344	42519796	-	RRP7A	ribosomal RNA processing 7 homolog A	GO:0001825:blastocyst formation;GO:0000028:ribosomal small subunit assembly;GO:0006364:rRNA processing;	GO:0032545:CURI complex;GO:0005737:cytoplasm;GO:0005654:nucleoplasm;GO:0034456:UTP-C complex;	GO:0003723:RNA binding;	K14545	ko03008 Ribosome biogenesis in eukaryotes;;
gene-MAP2K6	14299	684	3.17	620	3.35	773	3.55	273	1.31	269	1.28	244	1.14	465.502	-1.27962	0.109134	-11.7252	9.47168e-32	3.53949e-29	Down	17	69414697	69553865	+	MAP2K6	mitogen-activated protein kinase kinase 6%2C transcript variant X3	GO:0000187:activation of MAPK activity;GO:0032147:activation of protein kinase activity;GO:0006915:apoptotic process;GO:0060048:cardiac muscle contraction;GO:0007050:cell cycle arrest;GO:0072709:cellular response to sorbitol;GO:0006975:DNA damage induced protein phosphorylation;GO:0070423:nucleotide-binding oligomerization domain containing signaling pathway;GO:0022602:ovulation cycle process;GO:…	GO:0005737:cytoplasm;GO:0005856:cytoskeleton;GO:0005829:cytosol;GO:0005654:nucleoplasm;GO:0005634:nucleus;	GO:0005524:ATP binding;GO:0042802:identical protein binding;GO:0004708:MAP kinase kinase activity;GO:0019901:protein kinase binding;GO:0004674:protein serine/threonine kinase activity;GO:0004713:protein tyrosine kinase activity;	K04433	ko04010 MAPK signaling pathway;ko04015 Rap1 signaling pathway;ko04212 Longevity regulating pathway - worm;ko04218 Cellular senescence;ko04380 Osteoclast differentiation;ko04620 Toll-like receptor signaling pathway;ko04664 Fc epsilon RI signaling pathway;ko04668 TNF signaling pathway;ko04750 Inflammatory mediator regulation of TRP channels;ko04912 GnRH signaling pathway;ko04935 Growth hormone synt…
gene-EIF4E	3002	1312	28.99	993	25.58	1286	28.14	2033	46.64	2127	48.17	2034	45.1	1638.38	0.912994	0.0779424	11.7137	1.08424e-31	3.97527e-29	Ups	4	98879276	98929133	-	EIF4E	eukaryotic translation initiation factor 4E%2C transcript variant 3	GO:0006417:regulation of translation;GO:0001662:behavioral fear response;GO:0071549:cellular response to dexamethasone stimulus;GO:0000082:G1/S transition of mitotic cell cycle;GO:0030324:lung development;GO:0006406:mRNA export from nucleus;GO:0045665:negative regulation of neuron differentiation;GO:0017148:negative regulation of translation;GO:0045931:positive regulation of mitotic cell cycle;GO…	GO:0016281:eukaryotic translation initiation factor 4F complex;GO:0005845:mRNA cap binding complex;GO:0032991:macromolecular complex;GO:0033391:chromatoid body;GO:0005737:cytoplasm;GO:0036464:cytoplasmic ribonucleoprotein granule;GO:0010494:cytoplasmic stress granule;GO:0005829:cytosol;GO:0070062:extracellular exosome;GO:0000932:cytoplasmic mRNA processing body;GO:0048471:perinuclear region of cy…	GO:0003743:translation initiation factor activity;GO:0019899:enzyme binding;GO:0031370:eukaryotic initiation factor 4G binding;GO:0070491:repressing transcription factor binding;GO:0000340:RNA 7-methylguanosine cap binding;GO:0003723:RNA binding;GO:0000339:RNA cap binding;	K03259	ko01521 EGFR tyrosine kinase inhibitor resistance;ko03013 RNA transport;ko04066 HIF-1 signaling pathway;ko04150 mTOR signaling pathway;ko04151 PI3K-Akt signaling pathway;ko04211 Longevity regulating pathway;ko04910 Insulin signaling pathway;;
gene-PMAIP1	4248	1336	20.86	1111	20.22	1379	21.33	2094	33.95	2142	34.28	2249	35.24	1727.63	0.885681	0.075856	11.6758	1.6943e-31	6.09697e-29	Ups	18	59899996	59904305	+	PMAIP1	phorbol-12-myristate-13-acetate-induced protein 1%2C transcript variant 6	GO:0006919:activation of cysteine-type endopeptidase activity involved in apoptotic process;GO:0006915:apoptotic process;GO:0006974:cellular response to DNA damage stimulus;GO:0042149:cellular response to glucose starvation;GO:0071456:cellular response to hypoxia;GO:0051607:defense response to virus;GO:0097193:intrinsic apoptotic signaling pathway;GO:0072332:intrinsic apoptotic signaling pathway …	GO:0005829:cytosol;GO:0005741:mitochondrial outer membrane;GO:0005739:mitochondrion;GO:0005634:nucleus;	-	K10131	ko01524 Platinum drug resistance;ko04115 p53 signaling pathway;ko04210 Apoptosis;ko04215 Apoptosis - multiple species;ko05200 Pathways in cancer;ko05203 Viral carcinogenesis;ko05210 Colorectal cancer;;
gene-LINC02593	1506	345	15.19	316	16.22	287	12.52	47	2.15	68	3.07	84	3.71	185.792	-2.13575	0.183313	-11.6508	2.27358e-31	8.03278e-29	Down	1	916818	919692	-	LINC02593	long intergenic non-protein coding RNA 2593%2C transcript variant 1	-	-	-	-	-
gene-CCDC142	4128	640	10.28	585	10.96	655	10.42	1105	18.43	1204	19.83	1215	19.59	908.153	1.02694	0.0882778	11.633	2.80097e-31	9.71937e-29	Ups	2	74472832	74482998	-	CCDC142	coiled-coil domain containing 142%2C transcript variant 1	-	-	-	K17985	ko04137 Mitophagy - animal;ko04140 Autophagy - animal;ko05010 Alzheimer disease;ko05014 Amyotrophic lateral sclerosis;ko05016 Huntington disease;ko05017 Spinocerebellar ataxia;ko05022 Pathways of neurodegeneration - multiple diseases;;
gene-ZNF202	5057	445	5.84	390	5.96	482	6.26	889	12.11	855	11.49	840	11.06	655.567	1.09525	0.0943391	11.6097	3.67926e-31	1.2543e-28	Ups	11	123723914	123741675	-	ZNF202	zinc finger protein 202%2C transcript variant X9	GO:0006629:lipid metabolic process;GO:0000122:negative regulation of transcription from RNA polymerase II promoter;GO:0006366:transcription from RNA polymerase II promoter;	GO:0005634:nucleus;	GO:0003700:sequence-specific DNA binding transcription factor activity;GO:0000981:sequence-specific DNA binding RNA polymerase II transcription factor activity;GO:0001227:RNA polymerase II transcription regulatory region sequence-specific DNA binding transcription factor activity involved in negative regulation of transcription;GO:0046872:metal ion binding;GO:0000978:RNA polymerase II core promot…	K09229	;
gene-ATF4	7716	11615	99.84	9861	98.82	11504	97.95	18885	168.55	19230	169.42	22992	198.32	15805.6	1.01333	0.0873293	11.6036	3.95115e-31	1.32377e-28	Ups	22	39514494	39522686	+	ATF4	activating transcription factor 4%2C transcript variant 2	GO:0006520:cellular amino acid metabolic process;GO:0006874:cellular calcium ion homeostasis;GO:0034198:cellular response to amino acid starvation;GO:1903351:cellular response to dopamine;	GO:1990590:ATF1-ATF4 transcription factor complex;GO:1990589:ATF4-CREB1 transcription factor complex;GO:1990617:CHOP-ATF4 complex;GO:0005737:cytoplasm;	GO:0003677:DNA binding;GO:0001228:RNA polymerase II transcription regulatory region sequence-specific DNA binding transcription factor activity involved in positive regulation of transcription;GO:0003700:sequence-specific DNA binding transcription factor activity;GO:0000981:sequence-specific DNA binding RNA polymerase II transcription factor activity;	K04374	ko04010 MAPK signaling pathway;ko04022 cGMP-PKG signaling pathway;ko04137 Mitophagy - animal;ko04141 Protein processing in endoplasmic reticulum;ko04151 PI3K-Akt signaling pathway;ko04210 Apoptosis;ko04211 Longevity regulating pathway;ko04212 Longevity regulating pathway - worm;ko04214 Apoptosis - fly;ko04261 Adrenergic signaling in cardiomyocytes;ko04668 TNF signaling pathway;ko04720 Long-term p…
gene-SNHG17	1475	379	17.04	328	17.19	383	17.06	821	38.33	802	36.96	1104	49.82	645.077	1.44691	0.12504	11.5716	5.73957e-31	1.89036e-28	Ups	20	38420588	38435377	-	SNHG17	small nucleolar RNA host gene 17%2C transcript variant 4	-	-	-	K13194	;
gene-YTHDF1	3307	1509	30.27	1315	30.75	1463	29.06	2339	48.71	2325	47.79	2434	48.99	1908.52	0.848675	0.0733676	11.5674	6.02538e-31	1.95142e-28	Ups	20	63195429	63216131	-	YTHDF1	YTH N6-methyladenosine RNA binding protein 1%2C transcript variant X1	GO:0045727:positive regulation of translation;GO:0045948:positive regulation of translational initiation;	GO:0005737:cytoplasm;	GO:1990247:N6-methyladenosine-containing RNA binding;GO:0043022:ribosome binding;GO:0003723:RNA binding;	-	-
gene-NCBP2	5467	2103	25.51	1750	24.75	2006	24.11	3109	39.16	3090	38.42	3263	39.72	2565.93	0.81432	0.0708876	11.4875	1.52512e-30	4.85837e-28	Ups	3	196932729	196942528	-	NCBP2	nuclear cap binding protein subunit 2%2C transcript variant 3	GO:0006370:7-methylguanosine mRNA capping;GO:0008543:fibroblast growth factor receptor signaling pathway;GO:0031047:gene silencing by RNA;GO:0008334:histone mRNA metabolic process;GO:0031124:mRNA 3'-end processing;GO:0045292:mRNA cis splicing, via spliceosome;GO:0006406:mRNA export from nucleus;GO:0000398:mRNA splicing, via spliceosome;GO:0051168:nuclear export;GO:0000184:nuclear-transcribed mRNA…	GO:0005737:cytoplasm;GO:0005829:cytosol;GO:0005845:mRNA cap binding complex;GO:0005846:nuclear cap binding complex;GO:0005654:nucleoplasm;GO:0005634:nucleus;GO:0034518:RNA cap binding complex;	GO:0003729:mRNA binding;GO:0000340:RNA 7-methylguanosine cap binding;GO:0003723:RNA binding;GO:0000339:RNA cap binding;GO:0017069:snRNA binding;	K12883	ko03013 RNA transport;ko03015 mRNA surveillance pathway;ko03040 Spliceosome;;
gene-ZCCHC24	5313	742	9.26	617	8.98	755	9.34	292	3.78	263	3.37	282	3.53	479.942	-1.21262	0.105582	-11.4851	1.56664e-30	4.91016e-28	Down	10	79382325	79445624	-	ZCCHC24	zinc finger CCHC-type containing 24%2C transcript variant X1	-	-	GO:0003723:RNA binding;GO:0008270:zinc ion binding;	-	-
gene-ZNF263	4378	773	11.71	657	11.6	792	11.88	1317	20.72	1296	20.12	1439	21.88	1053.22	0.990408	0.0864938	11.4506	2.3344e-30	7.20033e-28	Ups	16	3283183	3301649	+	ZNF263	zinc finger protein 263	GO:0000122:negative regulation of transcription from RNA polymerase II promoter;GO:0045892:negative regulation of transcription, DNA-templated;GO:0006355:regulation of transcription, DNA-templated;	GO:0005634:nucleus;	GO:0003700:sequence-specific DNA binding transcription factor activity;GO:0000981:sequence-specific DNA binding RNA polymerase II transcription factor activity;GO:0001227:RNA polymerase II transcription regulatory region sequence-specific DNA binding transcription factor activity involved in negative regulation of transcription;GO:0046872:metal ion binding;GO:0043565:sequence-specific DNA binding;	K09229	;
gene-LDLRAP1	7532	541	4.76	447	4.59	565	4.93	182	1.66	197	1.78	177	1.56	342.158	-1.3578	0.118782	-11.431	2.92697e-30	8.887e-28	Down	1	25543588	25590400	+	LDLRAP1	low density lipoprotein receptor adaptor protein 1%2C transcript variant X4	GO:0042982:amyloid precursor protein metabolic process;GO:0071345:cellular response to cytokine stimulus;GO:0042632:cholesterol homeostasis;GO:0008203:cholesterol metabolic process;GO:0030301:cholesterol transport;GO:0034383:low-density lipoprotein particle clearance;GO:0061024:membrane organization;GO:0090205:positive regulation of cholesterol metabolic process;GO:0048260:positive regulation of …	GO:0030424:axon;GO:0009925:basal plasma membrane;GO:0030665:clathrin-coated vesicle membrane;GO:0009898:cytoplasmic side of plasma membrane;GO:0005829:cytosol;GO:0005769:early endosome;GO:0005883:neurofilament;GO:0005886:plasma membrane;GO:0055037:recycling endosome;	GO:0001540:beta-amyloid binding;GO:0035650:AP-1 adaptor complex binding;GO:0035612:AP-2 adaptor complex binding;GO:0035615:clathrin adaptor activity;GO:0030276:clathrin binding;GO:0050750:low-density lipoprotein particle receptor binding;GO:0005546:phosphatidylinositol-4,5-bisphosphate binding;GO:0001784:phosphotyrosine binding;GO:0030159:receptor signaling complex scaffold activity;GO:0035591:si…	K12474	ko04144 Endocytosis;ko04979 Cholesterol metabolism;;
gene-ERBB2	6386	1228	12.75	1000	12.11	1107	11.39	471	5.08	482	5.13	514	5.36	783.201	-1.06232	0.0934882	-11.3632	6.37987e-30	1.90729e-27	Down	17	39688094	39728660	+	ERBB2	erb-b2 receptor tyrosine kinase 2%2C transcript variant 29	GO:0007166:cell surface receptor signaling pathway;GO:0071364:cellular response to epidermal growth factor stimulus;GO:0071363:cellular response to growth factor stimulus;GO:0007167:enzyme linked receptor protein signaling pathway;GO:0038128:ERBB2 signaling pathway;GO:0007507:heart development;GO:0035556:intracellular signal transduction;GO:0000165:MAPK cascade;GO:0008045:motor neuron axon guidan…	GO:0016324:apical plasma membrane;GO:0009925:basal plasma membrane;GO:0016323:basolateral plasma membrane;GO:0005829:cytosol;GO:0010008:endosome membrane;GO:0016021:integral component of membrane;GO:0005887:integral component of plasma membrane;GO:0043209:myelin sheath;GO:0005634:nucleus;GO:0048471:perinuclear region of cytoplasm;GO:0005886:plasma membrane;GO:0043235:receptor complex;	GO:0005524:ATP binding;GO:0043125:ErbB-3 class receptor binding;GO:0042802:identical protein binding;GO:0008022:protein C-terminus binding;GO:0046983:protein dimerization activity;GO:0046982:protein heterodimerization activity;GO:0019903:protein phosphatase binding;GO:0004713:protein tyrosine kinase activity;GO:0001042:RNA polymerase I core binding;GO:0004714:transmembrane receptor protein tyrosi…	K05083	ko01521 EGFR tyrosine kinase inhibitor resistance;ko01522 Endocrine resistance;ko01524 Platinum drug resistance;ko04010 MAPK signaling pathway;ko04012 ErbB signaling pathway;ko04020 Calcium signaling pathway;ko04066 HIF-1 signaling pathway;ko04151 PI3K-Akt signaling pathway;ko04510 Focal adhesion;ko04520 Adherens junction;ko04530 Tight junction;ko05200 Pathways in cancer;ko05205 Proteoglycans in …
gene-NOL8	7607	1582	13.79	1337	13.59	1557	13.45	2590	23.45	2735	24.44	2301	20.13	2027.71	0.890327	0.0785142	11.3397	8.34276e-30	2.45631e-27	Ups	9	92297358	92325994	-	NOL8	nucleolar protein 8%2C transcript variant X15	GO:1902570:protein localization to nucleolus;GO:0006364:rRNA processing;	GO:0005730:nucleolus;	GO:0003723:RNA binding;	K12581;K17985	ko03018 RNA degradation;;ko04137 Mitophagy - animal;ko04140 Autophagy - animal;ko05010 Alzheimer disease;ko05014 Amyotrophic lateral sclerosis;ko05016 Huntington disease;ko05017 Spinocerebellar ataxia;ko05022 Pathways of neurodegeneration - multiple diseases;;
gene-DDX10	3217	1243	25.63	1136	27.3	1436	29.32	2233	47.8	2202	46.53	2525	52.24	1809.15	0.991016	0.0876339	11.3086	1.18972e-29	3.45055e-27	Ups	11	108665069	108940927	+	DDX10	DEAD-box helicase 10	GO:0097065:anterior head development;	-	GO:0005524:ATP binding;GO:0003723:RNA binding;GO:0003724:RNA helicase activity;	K14776	;
gene-CBX7	4111	177	2.86	195	3.67	161	2.57	15	0.25	27	0.45	26	0.42	97.298	-2.86061	0.253435	-11.2873	1.51594e-29	4.33202e-27	Down	22	39130772	39152680	-	CBX7	chromobox 7%2C transcript variant 1	GO:0006325:chromatin organization;GO:0000122:negative regulation of transcription from RNA polymerase II promoter;GO:0003006:developmental process involved in reproduction;GO:0032968:positive regulation of transcription elongation from RNA polymerase II promoter;GO:0042493:response to drug;GO:0048733:sebaceous gland development;	GO:0005829:cytosol;GO:0000790:nuclear chromatin;GO:0005654:nucleoplasm;GO:0005634:nucleus;GO:0031519:PcG protein complex;GO:0035102:PRC1 complex;GO:0000792:heterochromatin;	GO:0003682:chromatin binding;GO:0035064:methylated histone binding;GO:0003727:single-stranded RNA binding;	K11454	;
gene-RMI2	1427	529	24.59	406	22	503	23.16	116	5.6	133	6.34	177	8.26	301.409	-1.62841	0.144425	-11.2752	1.7408e-29	4.90251e-27	Down	16	11345459	11351760	+	RMI2	RecQ mediated genome instability 2%2C transcript variant 1	GO:0006281:DNA repair;GO:0006260:DNA replication;GO:2000042:negative regulation of double-strand break repair via homologous recombination;GO:1901796:regulation of signal transduction by p53 class mediator;GO:0033045:regulation of sister chromatid segregation;	GO:0005829:cytosol;GO:0016607:nuclear speck;GO:0005654:nucleoplasm;	GO:0003677:DNA binding;	K15365	ko03460 Fanconi anemia pathway;;
gene-PLK1	2160	3718	114.17	3086	110.47	3665	111.47	5369	171.17	5363	168.79	5792	178.47	4517.84	0.782284	0.0693898	11.2737	1.7688e-29	4.91019e-27	Ups	16	23678889	23690367	+	PLK1	polo like kinase 1	GO:0031145:anaphase-promoting complex-dependent proteasomal ubiquitin-dependent protein catabolic process;GO:0007098:centrosome cycle;GO:0000132:establishment of mitotic spindle orientation;	GO:0034451:centriolar satellite;GO:0005814:centriole;GO:0005813:centrosome;GO:0000785:chromatin;	GO:0010997:anaphase-promoting complex binding;GO:0005524:ATP binding;GO:0042802:identical protein binding;GO:0016301:kinase activity;	K06631	ko04068 FoxO signaling pathway;ko04110 Cell cycle;ko04114 Oocyte meiosis;ko04914 Progesterone-mediated oocyte maturation;;
gene-FAM3C	2842	694	16.2	613	16.68	745	17.22	1248	30.24	1211	28.97	1395	32.67	992.266	1.03265	0.0918444	11.2435	2.49345e-29	6.82432e-27	Ups	7	121348851	121396369	-	FAM3C	FAM3 metabolism regulating signaling molecule C%2C transcript variant 1	GO:0007275:multicellular organismal development;GO:0045721:negative regulation of gluconeogenesis;GO:0002576:platelet degranulation;	GO:0070062:extracellular exosome;GO:0005576:extracellular region;GO:0005794:Golgi apparatus;GO:0031089:platelet dense granule lumen;	GO:0005125:cytokine activity;	-	-
gene-TMEM129	3853	727	12.51	669	13.43	689	11.75	176	3.15	183	3.23	274	4.73	441.813	-1.60008	0.142494	-11.2291	2.9357e-29	7.92312e-27	Down	4	1715952	1721373	-	TMEM129	transmembrane protein 129%2C E3 ubiquitin ligase%2C transcript variant X4	GO:0000209:protein polyubiquitination;GO:0016567:protein ubiquitination;GO:0006986:response to unfolded protein;GO:0030970:retrograde protein transport, ER to cytosol;GO:0030433:ER-associated ubiquitin-dependent protein catabolic process;	GO:0005783:endoplasmic reticulum;GO:0005789:endoplasmic reticulum membrane;GO:0016021:integral component of membrane;	GO:0046872:metal ion binding;GO:0061630:ubiquitin protein ligase activity;	K09228	ko05168 Herpes simplex virus 1 infection;;
gene-LINC00205	7165	694	6.42	614	6.63	732	6.71	267	2.57	234	2.22	166	1.54	439.116	-1.49192	0.133194	-11.201	4.02977e-29	1.07269e-26	Down	21	45288052	45297354	+	LINC00205	long intergenic non-protein coding RNA 205	-	-	-	-	-
gene-NDUFAF5	6420	361	3.73	248	2.99	302	3.09	654	7.02	647	6.85	710	7.36	491.726	1.26941	0.113527	11.1816	5.01758e-29	1.31759e-26	Ups	20	13785026	13821580	+	NDUFAF5	NADH:ubiquinone oxidoreductase complex assembly factor 5%2C transcript variant X5	GO:0032981:mitochondrial respiratory chain complex I assembly;GO:0030961:peptidyl-arginine hydroxylation;	GO:0031314:extrinsic component of mitochondrial inner membrane;GO:0005743:mitochondrial inner membrane;GO:0005739:mitochondrion;	GO:0008168:methyltransferase activity;GO:0016491:oxidoreductase activity;	K18162	ko04714 Thermogenesis;;
gene-PSKH1	3497	488	9.26	395	8.73	457	8.59	137	2.7	167	3.25	151	2.87	291.208	-1.43551	0.128646	-11.1586	6.50021e-29	1.68416e-26	Down	16	67893254	67929676	+	PSKH1	protein serine kinase H1	GO:0007368:determination of left/right symmetry;GO:0007507:heart development;	GO:0005789:endoplasmic reticulum membrane;GO:0005794:Golgi apparatus;GO:0005815:microtubule organizing center;GO:0016607:nuclear speck;GO:0005654:nucleoplasm;GO:0005886:plasma membrane;	GO:0005524:ATP binding;GO:0004674:protein serine/threonine kinase activity;	K08808	;
gene-STUM	7775	233	1.99	177	1.76	186	1.57	43	0.38	34	0.3	27	0.23	112.565	-2.3965	0.215881	-11.101	1.24071e-28	3.17231e-26	Down	1	226548746	226609230	+	STUM	stum%2C mechanosensory transduction mediator homolog	-	GO:0016021:integral component of membrane;	-	K10798	ko03410 Base excision repair;ko04210 Apoptosis;ko04212 Longevity regulating pathway - worm;;
gene-ASB6	4603	1030	14.84	920	15.45	896	12.79	1665	24.91	1711	25.27	1739	25.14	1337.78	0.963683	0.0871685	11.0554	2.06422e-28	5.20934e-26	Ups	9	129634605	129642151	-	ASB6	ankyrin repeat and SOCS box containing 6%2C transcript variant 1	GO:0035556:intracellular signal transduction;GO:0043687:post-translational protein modification;GO:0016567:protein ubiquitination;	GO:0005829:cytosol;	-	K10328	;
gene-H6PD	14647	363	1.64	335	1.77	338	1.52	114	0.54	89	0.41	100	0.45	217.536	-1.65524	0.149874	-11.0442	2.33807e-28	5.82479e-26	Down	1	9234767	9271337	+	H6PD	hexose-6-phosphate dehydrogenase/glucose 1-dehydrogenase%2C transcript variant X4	GO:0006006:glucose metabolic process;GO:0006098:pentose-phosphate shunt;	GO:0005788:endoplasmic reticulum lumen;	GO:0017057:6-phosphogluconolactonase activity;GO:0047936:glucose 1-dehydrogenase [NAD(P)] activity;GO:0004345:glucose-6-phosphate dehydrogenase activity;GO:0050661:NADP binding;	K13937	ko00030 Pentose phosphate pathway;ko01100 Metabolic pathways;ko01110 Biosynthesis of secondary metabolites;ko01200 Carbon metabolism;;
gene-EMILIN3	3791	618	10.81	534	10.89	576	9.98	236	4.29	204	3.66	219	3.84	388.739	-1.26992	0.11578	-10.9684	5.42223e-28	1.33373e-25	Down	20	41359962	41366818	-	EMILIN3	elastin microfibril interfacer 3	GO:0010811:positive regulation of cell-substrate adhesion;	GO:0005737:cytoplasm;GO:0031012:extracellular matrix;	GO:0030023:extracellular matrix constituent conferring elasticity;	-	-
gene-SLC35E2B	6908	1188	11.41	1033	11.56	1213	11.54	526	5.24	564	5.55	455	4.38	812.148	-1.03108	0.0944088	-10.9214	9.10358e-28	2.21126e-25	Down	1	1659798	1692795	-	SLC35E2B	solute carrier family 35 member E2B%2C transcript variant X2	GO:0001835:blastocyst hatching;	GO:0005794:Golgi apparatus;GO:0016021:integral component of membrane;	GO:0015297:antiporter activity;GO:0015165:pyrimidine nucleotide-sugar transmembrane transporter activity;GO:0022857:transmembrane transporter activity;	K15284	;
gene-TCERG1	8117	4938	40.35	4007	38.17	4924	39.85	7965	67.58	8046	67.39	6758	55.41	6130.84	0.838988	0.0768613	10.9156	9.70775e-28	2.3289e-25	Ups	5	146447330	146511961	+	TCERG1	transcription elongation regulator 1%2C transcript variant X11	GO:0000122:negative regulation of transcription from RNA polymerase II promoter;GO:0006366:transcription from RNA polymerase II promoter;	GO:0005654:nucleoplasm;GO:0005634:nucleus;	GO:0042802:identical protein binding;GO:0003723:RNA binding;GO:0001103:RNA polymerase II repressing transcription factor binding;GO:0003713:transcription coactivator activity;GO:0003714:transcription corepressor activity;	K12824	ko03040 Spliceosome;ko04212 Longevity regulating pathway - worm;;
gene-SRRM1	6126	3630	39.3	3099	39.11	3851	41.3	5905	66.38	5885	65.31	5135	55.79	4601.66	0.800944	0.0735639	10.8877	1.31875e-27	3.12511e-25	Ups	1	24643273	24673281	+	SRRM1	serine and arginine repetitive matrix 1%2C transcript variant 43	GO:0031124:mRNA 3'-end processing;GO:0006406:mRNA export from nucleus;GO:0000398:mRNA splicing, via spliceosome;GO:0006405:RNA export from nucleus;GO:0008380:RNA splicing;GO:0000375:RNA splicing, via transesterification reactions;GO:0006397:mRNA processing;	GO:0071013:catalytic step 2 spliceosome;GO:0005829:cytosol;GO:0016363:nuclear matrix;GO:0016607:nuclear speck;GO:0005654:nucleoplasm;GO:0005634:nucleus;GO:0005681:spliceosomal complex;	GO:0003677:DNA binding;GO:0003723:RNA binding;	K13171	ko03013 RNA transport;ko03015 mRNA surveillance pathway;;
gene-PPM1F	6034	2307	25.36	2065	26.46	2300	25.04	1079	12.31	1171	13.19	1184	13.06	1654.63	-0.837898	0.0770728	-10.8715	1.57569e-27	3.68901e-25	Down	22	21919419	21952875	-	PPM1F	protein phosphatase%2C Mg2+/Mn2+ dependent 1F%2C transcript variant X2	GO:0035690:cellular response to drug;GO:0016576:histone dephosphorylation;GO:0097193:intrinsic apoptotic signaling pathway;GO:2000048:negative regulation of cell-cell adhesion mediated by cadherin;GO:0033137:negative regulation of peptidyl-serine phosphorylation;GO:0006469:negative regulation of protein kinase activity;GO:0044387:negative regulation of protein kinase activity by regulation of pro…	GO:0005829:cytosol;GO:0048471:perinuclear region of cytoplasm;GO:0032991:macromolecular complex;	GO:0033192:calmodulin-dependent protein phosphatase activity;GO:0004724:magnesium-dependent protein serine/threonine phosphatase activity;GO:0046872:metal ion binding;GO:0004722:protein serine/threonine phosphatase activity;GO:0008138:protein tyrosine/serine/threonine phosphatase activity;	K17502	;
gene-TAB1	3841	895	15.46	858	17.27	925	15.82	391	7.01	376	6.65	403	6.98	628.926	-1.07598	0.0990294	-10.8652	1.68767e-27	3.90415e-25	Down	22	39399780	39437132	+	TAB1	TGF-beta activated kinase 1 (MAP3K7) binding protein 1%2C transcript variant alpha	GO:0000187:activation of MAPK activity;GO:0000185:activation of MAPKKK activity;GO:0035904:aorta development;GO:0003279:cardiac septum development;GO:0060976:coronary vasculature development;GO:0038095:Fc-epsilon receptor signaling pathway;GO:0003007:heart morphogenesis;GO:0007249:I-kappaB kinase/NF-kappaB signaling;GO:0001701:in utero embryonic development;GO:0070498:interleukin-1-mediated signa…	GO:0005829:cytosol;GO:0010008:endosome membrane;GO:0016607:nuclear speck;GO:0005634:nucleus;GO:0032991:macromolecular complex;	GO:0008047:enzyme activator activity;GO:0004724:magnesium-dependent protein serine/threonine phosphatase activity;GO:0048273:mitogen-activated protein kinase p38 binding;GO:0030295:protein kinase activator activity;GO:0004722:protein serine/threonine phosphatase activity;GO:0044877:macromolecular complex binding;	K04403	ko04010 MAPK signaling pathway;ko04064 NF-kappa B signaling pathway;ko04380 Osteoclast differentiation;ko04620 Toll-like receptor signaling pathway;ko04621 NOD-like receptor signaling pathway;ko04668 TNF signaling pathway;ko05130 Pathogenic Escherichia coli infection;ko05131 Shigellosis;ko05132 Salmonella infection;ko05135 Yersinia infection;ko05140 Leishmaniasis;ko05145 Toxoplasmosis;ko05161 Hep…
gene-DCAF4L1	4710	38	0.54	31	0.51	49	0.68	160	2.34	173	2.5	177	2.5	106.774	2.23743	0.207478	10.7839	4.09993e-27	9.37293e-25	Ups	4	41981756	41986465	+	DCAF4L1	DDB1 and CUL4 associated factor 4 like 1	-	-	-	K11799	;
gene-C1orf109	3696	1009	18.11	943	19.73	1083	19.25	1702	31.71	1647	30.29	1680	30.25	1352.02	0.849074	0.0788825	10.7638	5.10257e-27	1.15294e-24	Ups	1	37681570	37692336	-	C1orf109	chromosome 1 open reading frame 109%2C transcript variant 10	-	GO:0005737:cytoplasm;GO:0005634:nucleus;	-	K09537;K16467	;;
gene-ZNF121	7248	1436	13.14	1138	12.14	1422	12.89	2455	23.33	2467	23.14	2038	18.71	1834.98	0.924886	0.0859708	10.7581	5.42505e-27	1.21172e-24	Ups	19	9560329	9584544	-	ZNF121	zinc finger protein 121%2C transcript variant X1	-	GO:0005634:nucleus;	GO:0003677:DNA binding;GO:0000981:sequence-specific DNA binding RNA polymerase II transcription factor activity;GO:0046872:metal ion binding;	K09228	ko05168 Herpes simplex virus 1 infection;;
gene-TRMT61A	3217	497	10.25	445	10.7	476	9.72	882	18.88	890	18.81	1052	21.76	714.112	1.11465	0.103818	10.7366	6.8547e-27	1.51364e-24	Ups	14	103529196	103537073	+	TRMT61A	tRNA methyltransferase 61A	GO:0080009:mRNA methylation;GO:0030488:tRNA methylation;GO:0006400:tRNA modification;	GO:0005654:nucleoplasm;GO:0005634:nucleus;GO:0031515:tRNA (m1A) methyltransferase complex;	GO:0016429:tRNA (adenine-N1-)-methyltransferase activity;	K07442	;
gene-HOXB9	2586	2686	68.89	2331	69.7	2704	68.69	1357	36.14	1460	38.38	1361	35.03	1948.28	-0.764451	0.0713168	-10.7191	8.28231e-27	1.80833e-24	Down	17	48621156	48626358	-	HOXB9	homeobox B9	GO:0009952:anterior/posterior pattern specification;GO:0060326:cell chemotaxis;GO:0048706:embryonic skeletal system development;GO:0030879:mammary gland development;GO:0045944:positive regulation of transcription from RNA polymerase II promoter;GO:0006351:transcription, DNA-templated;	GO:0005739:mitochondrion;GO:0005654:nucleoplasm;GO:0090575:RNA polymerase II transcription factor complex;	GO:0000981:sequence-specific DNA binding RNA polymerase II transcription factor activity;GO:0000977:RNA polymerase II regulatory region sequence-specific DNA binding;	K09294	;
gene-UFM1	4071	805	13.12	606	11.51	745	12.02	1256	21.25	1290	21.54	1205	19.7	989.434	0.924146	0.0862435	10.7155	8.60485e-27	1.85788e-24	Ups	13	38349851	38363619	+	UFM1	ubiquitin fold modifier 1%2C transcript variant 5	GO:0007420:brain development;GO:0043066:negative regulation of apoptotic process;GO:1990592:protein K69-linked ufmylation;GO:0071569:protein ufmylation;GO:0033146:regulation of intracellular estrogen receptor signaling pathway;GO:0034976:response to endoplasmic reticulum stress;	GO:0005737:cytoplasm;GO:0005783:endoplasmic reticulum;GO:0005634:nucleus;	-	K12162	;
gene-POLL	3358	463	9.15	415	9.56	455	8.9	164	3.36	157	3.18	167	3.31	296.427	-1.32926	0.124668	-10.6624	1.52597e-26	3.25852e-24	Down	10	101578882	101588319	-	POLL	DNA polymerase lambda%2C transcript variant X20	GO:0006287:base-excision repair, gap-filling;GO:0071897:DNA biosynthetic process;GO:0006260:DNA replication;GO:0000724:double-strand break repair via homologous recombination;GO:0006303:double-strand break repair via nonhomologous end joining;GO:0006289:nucleotide-excision repair;GO:0016446:somatic hypermutation of immunoglobulin genes;	GO:0005654:nucleoplasm;GO:0005634:nucleus;	GO:0051575:5'-deoxyribose-5-phosphate lyase activity;GO:0003677:DNA binding;GO:0003887:DNA-directed DNA polymerase activity;GO:0046872:metal ion binding;	K03512	ko03410 Base excision repair;ko03450 Non-homologous end-joining;;
gene-POLR1B	8123	2336	19.07	1990	18.94	2376	19.22	3944	33.44	3931	32.9	3270	26.79	2988.52	0.8557	0.0803191	10.6538	1.67463e-26	3.53712e-24	Ups	2	112542036	112579818	+	POLR1B	RNA polymerase I subunit B%2C transcript variant 5	GO:0007566:embryo implantation;GO:0017126:nucleologenesis;GO:0045815:positive regulation of gene expression, epigenetic;GO:0009303:rRNA transcription;GO:0006363:termination of RNA polymerase I transcription;GO:0006362:transcription elongation from RNA polymerase I promoter;GO:0006361:transcription initiation from RNA polymerase I promoter;GO:0006360:transcription from RNA polymerase I promoter;	GO:0005829:cytosol;GO:0005730:nucleolus;GO:0005654:nucleoplasm;GO:0005736:DNA-directed RNA polymerase I complex;GO:0005634:nucleus;	GO:0003677:DNA binding;GO:0003899:DNA-directed RNA polymerase activity;GO:0046872:metal ion binding;GO:0032549:ribonucleoside binding;	K03002	ko03020 RNA polymerase;;
gene-PNN	3537	6203	116.32	4961	108.45	5858	108.8	8199	159.63	8794	169.02	8712	163.94	7141.76	0.718718	0.0675964	10.6325	2.10393e-26	4.39607e-24	Ups	14	39175254	39183220	+	PNN	pinin%2C desmosome associated protein	GO:0007155:cell adhesion;GO:0000398:mRNA splicing, via spliceosome;	GO:0071013:catalytic step 2 spliceosome;GO:0005911:cell-cell junction;GO:0030057:desmosome;GO:0035145:exon-exon junction complex;GO:0005882:intermediate filament;GO:0016020:membrane;GO:0016607:nuclear speck;GO:0005886:plasma membrane;	GO:0003677:DNA binding;GO:0003723:RNA binding;GO:0005198:structural molecule activity;	K13114	ko03013 RNA transport;ko03015 mRNA surveillance pathway;;
gene-PAQR4	2685	743	18.35	641	18.46	705	17.25	252	6.46	265	6.71	316	7.83	476.173	-1.20481	0.113598	-10.6059	2.79717e-26	5.7824e-24	Down	16	2969348	2973484	+	PAQR4	progestin and adipoQ receptor family member 4%2C transcript variant 4	-	GO:0016021:integral component of membrane;	GO:0038023:signaling receptor activity;	K06633	ko04110 Cell cycle;ko04114 Oocyte meiosis;ko04914 Progesterone-mediated oocyte maturation;;
gene-CLCN7	4501	1364	20.1	1138	19.55	1319	19.25	649	9.93	642	9.7	601	8.89	933.454	-0.891635	0.084437	-10.5598	4.57778e-26	9.36373e-24	Down	16	1444935	1475028	-	CLCN7	chloride voltage-gated channel 7%2C transcript variant X1	GO:0034220:ion transmembrane transport;GO:0009268:response to pH;	GO:0031410:cytoplasmic vesicle;GO:0016021:integral component of membrane;GO:0043231:intracellular membrane-bounded organelle;GO:0005765:lysosomal membrane;GO:0016020:membrane;GO:0005654:nucleoplasm;	GO:0015297:antiporter activity;GO:0005524:ATP binding;GO:0005254:chloride channel activity;GO:0015108:chloride transmembrane transporter activity;GO:0022857:transmembrane transporter activity;GO:0005247:voltage-gated chloride channel activity;	K05016	;
gene-CYBC1	3543	489	9.15	349	7.62	427	7.92	124	2.41	149	2.86	150	2.82	273.204	-1.45382	0.137759	-10.5534	4.90173e-26	9.92192e-24	Down	17	82442586	82450821	-	CYBC1	cytochrome b-245 chaperone 1%2C transcript variant X6	GO:0045087:innate immune response;GO:0045728:respiratory burst after phagocytosis;	GO:0005783:endoplasmic reticulum;GO:0005789:endoplasmic reticulum membrane;GO:0016021:integral component of membrane;	-	K11847;K03539	;ko03008 Ribosome biogenesis in eukaryotes;ko03013 RNA transport;;
gene-SRSF1	5570	12592	149.95	10857	150.71	12805	151.03	18909	233.78	18386	224.4	17168	205.14	15166.9	0.709175	0.067543	10.4996	8.67394e-26	1.73765e-23	Ups	17	58000919	58007273	-	SRSF1	serine and arginine rich splicing factor 1%2C transcript variant 2	GO:0000380:alternative mRNA splicing, via spliceosome;GO:0031124:mRNA 3'-end processing;GO:0000395:mRNA 5'-splice site recognition;GO:0045292:mRNA cis splicing, via spliceosome;GO:0006406:mRNA export from nucleus;GO:0006397:mRNA processing;GO:0006376:mRNA splice site selection;GO:0000398:mRNA splicing, via spliceosome;GO:0000381:regulation of alternative mRNA splicing, via spliceosome;GO:0006405:…	GO:0071013:catalytic step 2 spliceosome;GO:0005737:cytoplasm;GO:0016607:nuclear speck;GO:0005654:nucleoplasm;GO:0005634:nucleus;	GO:0044547:DNA topoisomerase binding;GO:0003729:mRNA binding;GO:0003723:RNA binding;	K12890	ko03040 Spliceosome;ko04657 IL-17 signaling pathway;ko05168 Herpes simplex virus 1 infection;;
gene-ETF1	4198	5397	85.27	4707	86.7	5763	90.19	7870	129.1	7822	126.67	7573	120.07	6538.57	0.675027	0.0643354	10.4923	9.3708e-26	1.8581e-23	Ups	5	138506095	138543236	-	ETF1	eukaryotic translation termination factor 1%2C transcript variant 4	GO:0002184:cytoplasmic translational termination;GO:0000184:nuclear-transcribed mRNA catabolic process, nonsense-mediated decay;GO:0006479:protein methylation;GO:0006449:regulation of translational termination;	GO:0005737:cytoplasm;GO:0005829:cytosol;GO:0018444:translation release factor complex;	GO:0043022:ribosome binding;GO:0003723:RNA binding;GO:0003747:translation release factor activity;GO:0016149:translation release factor activity, codon specific;GO:0008079:translation termination factor activity;	K03265	ko03015 mRNA surveillance pathway;;
gene-NBEAL2	10395	1088	6.94	861	6.4	888	5.61	421	2.79	398	2.6	328	2.1	648.892	-1.18587	0.113101	-10.485	1.01217e-25	1.98672e-23	Down	3	46979666	47009704	+	NBEAL2	neurobeachin like 2%2C transcript variant X11	GO:0043312:neutrophil degranulation;GO:0030220:platelet formation;	GO:0005783:endoplasmic reticulum;GO:0016020:membrane;GO:0005886:plasma membrane;GO:0070821:tertiary granule membrane;	-	-	-
gene-PWWP3A	7870	1164	9.81	985	9.68	1137	9.49	524	4.59	476	4.11	541	4.58	788.256	-0.969606	0.092553	-10.4762	1.11085e-25	2.1586e-23	Down	19	1354959	1378429	+	PWWP3A	PWWP domain containing 3A%2C DNA repair factor%2C transcript variant 6	GO:0006325:chromatin organization;GO:0006281:DNA repair;	GO:0005829:cytosol;GO:0005634:nucleus;	GO:0031491:nucleosome binding;	K09228	ko05168 Herpes simplex virus 1 infection;;
gene-C22orf46	5016	456	6.03	416	6.41	446	5.84	150	2.06	170	2.3	165	2.19	293.635	-1.32293	0.126397	-10.4665	1.23169e-25	2.36972e-23	Down	22	41688937	41698136	+	C22orf46	chromosome 22 putative open reading frame 46	-	GO:0005576:extracellular region;	-	K02927	ko03010 Ribosome;ko04120 Ubiquitin mediated proteolysis;ko04137 Mitophagy - animal;ko05012 Parkinson disease;ko05022 Pathways of neurodegeneration - multiple diseases;ko05131 Shigellosis;ko05167 Kaposi sarcoma-associated herpesvirus infection;ko05171 Coronavirus disease - COVID-19;;
gene-TOMM20	3283	9239	186.66	8012	188.7	9457	189.24	12994	272.56	13016	269.52	12572	254.87	10908.3	0.652765	0.0624649	10.4501	1.46358e-25	2.78827e-23	Ups	1	235109341	235128837	-	TOMM20	translocase of outer mitochondrial membrane 20	GO:0070096:mitochondrial outer membrane translocase complex assembly;GO:0030150:protein import into mitochondrial matrix;GO:0006626:protein targeting to mitochondrion;GO:0016031:tRNA import into mitochondrion;	GO:0031307:integral component of mitochondrial outer membrane;GO:0005742:mitochondrial outer membrane translocase complex;	GO:0030943:mitochondrion targeting sequence binding;GO:0015450:P-P-bond-hydrolysis-driven protein transmembrane transporter activity;	K17770	;
gene-AKIRIN1	2688	2809	69.31	2483	71.42	2762	67.5	4113	105.37	3928	99.34	4085	101.15	3376.81	0.71111	0.068173	10.431	1.7907e-25	3.37834e-23	Ups	1	38991276	39006059	+	AKIRIN1	akirin 1%2C transcript variant 2	GO:0014839:myoblast migration involved in skeletal muscle regeneration;GO:1902725:negative regulation of satellite cell differentiation;GO:1902723:negative regulation of skeletal muscle satellite cell proliferation;GO:0010592:positive regulation of lamellipodium assembly;GO:0010759:positive regulation of macrophage chemotaxis;GO:0045663:positive regulation of myoblast differentiation;	GO:0031965:nuclear membrane;GO:0005654:nucleoplasm;GO:0005634:nucleus;	-	K17985	ko04137 Mitophagy - animal;ko04140 Autophagy - animal;ko05010 Alzheimer disease;ko05014 Amyotrophic lateral sclerosis;ko05016 Huntington disease;ko05017 Spinocerebellar ataxia;ko05022 Pathways of neurodegeneration - multiple diseases;;
gene-MARVELD1	3213	715	14.76	666	16.03	667	13.64	245	5.25	258	5.46	304	6.3	466.127	-1.22559	0.117611	-10.4207	1.99584e-25	3.72915e-23	Down	10	97713730	97718150	+	MARVELD1	MARVEL domain containing 1	GO:0007049:cell cycle;GO:0042552:myelination;	GO:0005737:cytoplasm;GO:0005856:cytoskeleton;GO:0016021:integral component of membrane;GO:0005634:nucleus;GO:0005886:plasma membrane;	GO:0019911:structural constituent of myelin sheath;	-	-
gene-HAUS2	4308	576	8.87	456	8.18	599	9.13	1065	17.02	951	15.01	955	14.75	771.638	0.991062	0.0951283	10.4182	2.04894e-25	3.79191e-23	Ups	15	42548828	42569994	+	HAUS2	HAUS augmin like complex subunit 2%2C transcript variant 3	GO:0051301:cell division;GO:0007098:centrosome cycle;GO:0051225:spindle assembly;GO:0000086:G2/M transition of mitotic cell cycle;GO:0010389:regulation of G2/M transition of mitotic cell cycle;	GO:0005813:centrosome;GO:0005737:cytoplasm;GO:0070652:HAUS complex;GO:0005874:microtubule;GO:0005819:spindle;GO:0005829:cytosol;GO:0005876:spindle microtubule;	-	K16585	;
gene-ELOA	4838	1972	27.04	1638	26.18	1944	26.4	2750	39.14	2815	39.55	2920	40.17	2347.93	0.734879	0.0705447	10.4172	2.06932e-25	3.7935e-23	Ups	1	23743471	23762059	+	ELOA	elongin A	GO:0006357:regulation of transcription from RNA polymerase II promoter;GO:0006366:transcription from RNA polymerase II promoter;GO:0006368:transcription elongation from RNA polymerase II promoter;	GO:0070449:elongin complex;GO:0005615:extracellular space;GO:0005654:nucleoplasm;	-	K15076	;
gene-JMJD6	5785	1004	11.51	942	12.59	1013	11.5	1600	19.05	1660	19.51	1826	21.01	1350.66	0.900738	0.0864991	10.4133	2.15688e-25	3.91705e-23	Ups	17	76712830	76726783	-	JMJD6	jumonji domain containing 6%2C arginine demethylase and lysine hydroxylase%2C transcript variant 2	GO:0030154:cell differentiation;GO:0070079:histone H4-R3 demethylation;GO:0006397:mRNA processing;GO:0035513:oxidative RNA demethylation;GO:0018395:peptidyl-lysine hydroxylation to 5-hydroxy-L-lysine;GO:0045944:positive regulation of transcription from RNA polymerase II promoter;GO:0045893:positive regulation of transcription, DNA-templated;GO:0006482:protein demethylation;GO:0051260:protein homo…	GO:0005737:cytoplasm;GO:0005730:nucleolus;GO:0005654:nucleoplasm;GO:0005634:nucleus;	GO:0032451:demethylase activity;GO:0032452:histone demethylase activity;GO:0033746:histone demethylase activity (H3-R2 specific);GO:0033749:histone demethylase activity (H4-R3 specific);GO:0046872:metal ion binding;GO:0035515:oxidative RNA demethylase activity;GO:0070815:peptidyl-lysine 5-dioxygenase activity;GO:0003727:single-stranded RNA binding;GO:0003713:transcription coactivator activity;	K11323	;
gene-CHAC1	6081	72	0.79	57	0.72	68	0.73	194	2.2	215	2.4	235	2.57	142.575	1.83267	0.176139	10.4047	2.36036e-25	4.24691e-23	Ups	15	40942137	40956518	+	CHAC1	ChaC glutathione specific gamma-glutamylcyclotransferase 1%2C transcript variant 2	GO:0006750:glutathione biosynthetic process;GO:0006751:glutathione catabolic process;GO:0070059:intrinsic apoptotic signaling pathway in response to endoplasmic reticulum stress;GO:0045746:negative regulation of Notch signaling pathway;GO:0010955:negative regulation of protein processing;GO:0022008:neurogenesis;GO:0007219:Notch signaling pathway;GO:0006986:response to unfolded protein;	GO:0005737:cytoplasm;GO:0005829:cytosol;GO:0005802:trans-Golgi network;	GO:0003839:gamma-glutamylcyclotransferase activity;GO:0005112:Notch binding;	K07232	ko00480 Glutathione metabolism;ko01100 Metabolic pathways;;
gene-KCNC4	6459	785	8.06	682	8.16	856	8.71	351	3.74	342	3.6	343	3.53	547.528	-1.04143	0.100147	-10.399	2.50668e-25	4.46879e-23	Down	1	110210314	110282649	+	KCNC4	potassium voltage-gated channel subfamily C member 4%2C transcript variant X7	GO:0007268:synaptic transmission;GO:0071805:potassium ion transmembrane transport;GO:0006813:potassium ion transport;GO:0051260:protein homooligomerization;GO:0034765:regulation of ion transmembrane transport;GO:0046928:regulation of neurotransmitter secretion;GO:0030900:forebrain development;GO:1904057:negative regulation of sensory perception of pain;	GO:0030424:axon;GO:0043679:axon terminus;GO:0032590:dendrite membrane;GO:0016021:integral component of membrane;GO:0031594:neuromuscular junction;GO:0043025:neuronal cell body;GO:0032809:neuronal cell body membrane;GO:0005886:plasma membrane;GO:0008076:voltage-gated potassium channel complex;GO:0044305:calyx of Held;GO:0009986:cell surface;GO:0030425:dendrite;GO:0005783:endoplasmic reticulum;GO:0…	GO:0005251:delayed rectifier potassium channel activity;GO:0005267:potassium channel activity;GO:0005249:voltage-gated potassium channel activity;	K04890	;
gene-MSX2	2224	615	18.34	501	17.42	577	17.04	958	29.66	1039	31.76	1151	34.45	812.981	1.01836	0.0980185	10.3895	2.76855e-25	4.89076e-23	Ups	5	174724582	174730896	+	MSX2	msh homeobox 2%2C transcript variant 1	GO:0048598:embryonic morphogenesis;GO:0000122:negative regulation of transcription from RNA polymerase II promoter;GO:0045892:negative regulation of transcription, DNA-templated;GO:0001649:osteoblast differentiation;	GO:0005829:cytosol;GO:0016607:nuclear speck;GO:0005634:nucleus;	GO:0000977:RNA polymerase II regulatory region sequence-specific DNA binding;GO:0044212:transcription regulatory region DNA binding;	K09341	ko05166 Human T-cell leukemia virus 1 infection;;
gene-RSL1D1	5440	5422	66.11	5035	71.56	5714	69	8327	105.41	8237	102.93	9349	114.38	7053.58	0.80079	0.0770937	10.3872	2.8348e-25	4.96268e-23	Ups	16	11833850	11851542	-	RSL1D1	ribosomal L1 domain containing 1	GO:0000470:maturation of LSU-rRNA;GO:0001649:osteoblast differentiation;GO:0042981:regulation of apoptotic process;GO:2000772:regulation of cellular senescence;GO:0032880:regulation of protein localization;	GO:0030686:90S preribosome;GO:0016020:membrane;GO:0005730:nucleolus;	GO:0045296:cadherin binding;GO:0003730:mRNA 3'-UTR binding;GO:0048027:mRNA 5'-UTR binding;GO:0003723:RNA binding;	K14775	;
gene-PBXIP1	3207	352	7.28	324	7.81	366	7.5	113	2.43	122	2.59	118	2.45	226.753	-1.44132	0.138781	-10.3856	2.88347e-25	5.00282e-23	Down	1	154944080	154956099	-	PBXIP1	PBX homeobox interacting protein 1%2C transcript variant 1	GO:0030154:cell differentiation;GO:0007275:multicellular organismal development;GO:0045892:negative regulation of transcription, DNA-templated;	GO:0005829:cytosol;GO:0005874:microtubule;GO:0005634:nucleus;	GO:0003714:transcription corepressor activity;	K13273	ko00900 Terpenoid backbone biosynthesis;ko01100 Metabolic pathways;ko01110 Biosynthesis of secondary metabolites;ko04146 Peroxisome;;
gene-RNF138	3579	3103	57.51	2603	56.24	3249	59.64	4336	83.43	4445	84.43	4428	82.35	3702.71	0.68501	0.0661791	10.3508	4.14797e-25	7.13304e-23	Ups	18	32091858	32131561	+	RNF138	ring finger protein 138%2C transcript variant 2	GO:0010792:DNA double-strand break processing involved in repair via single-strand annealing;GO:0000724:double-strand break repair via homologous recombination;GO:0016567:protein ubiquitination;GO:0016055:Wnt signaling pathway;	GO:0005634:nucleus;GO:0035861:site of double-strand break;	GO:0046872:metal ion binding;GO:0019901:protein kinase binding;GO:0003697:single-stranded DNA binding;GO:0061630:ubiquitin protein ligase activity;	K10668	;
gene-RABGGTB	1709	2121	82.32	1820	82.34	2144	82.42	3233	130.27	3198	127.21	3812	148.46	2737.77	0.87481	0.0845392	10.348	4.27407e-25	7.28542e-23	Ups	1	75786194	75795090	+	RABGGTB	Rab geranylgeranyltransferase subunit beta%2C transcript variant 1	GO:0006464:cellular protein modification process;GO:0043687:post-translational protein modification;GO:0018344:protein geranylgeranylation;GO:0018342:protein prenylation;GO:0042981:regulation of apoptotic process;GO:0007601:visual perception;	GO:0005829:cytosol;GO:0005886:plasma membrane;GO:0005968:Rab-protein geranylgeranyltransferase complex;	GO:0004663:Rab geranylgeranyltransferase activity;GO:0017137:Rab GTPase binding;GO:0008270:zinc ion binding;	K05956	;
gene-TRIM45	6925	253	2.42	244	2.72	257	2.44	76	0.76	63	0.62	68	0.65	155.978	-1.7465	0.169001	-10.3343	4.93029e-25	8.3309e-23	Down	1	117107711	117121789	-	TRIM45	tripartite motif containing 45%2C transcript variant 1	GO:0060348:bone development;	GO:0005829:cytosol;GO:0045171:intercellular bridge;GO:0005654:nucleoplasm;	GO:0008270:zinc ion binding;	K12021	;
gene-DDX47	1817	1569	57.27	1291	54.94	1595	57.67	2255	85.46	2296	85.9	2429	88.97	1912.9	0.772407	0.0748153	10.3242	5.47828e-25	9.17706e-23	Ups	12	12813346	12829981	+	DDX47	DEAD-box helicase 47%2C transcript variant 2	GO:0006364:rRNA processing;GO:0008625:extrinsic apoptotic signaling pathway via death domain receptors;GO:0006397:mRNA processing;GO:0008380:RNA splicing;	GO:0005634:nucleus;GO:0016020:membrane;GO:0005730:nucleolus;GO:0005654:nucleoplasm;	GO:0005524:ATP binding;GO:0004386:helicase activity;GO:0003723:RNA binding;	K14777	;
gene-NIP7	2055	1222	39.44	1076	40.49	1218	38.94	1847	61.89	1836	60.74	2005	64.94	1542.31	0.815607	0.0790461	10.3181	5.83542e-25	9.69179e-23	Ups	16	69339772	69343106	+	NIP7	nucleolar pre-rRNA processing protein NIP7%2C transcript variant 2	GO:0042255:ribosome assembly;	GO:0005829:cytosol;GO:0005730:nucleolus;	GO:0003723:RNA binding;	K07565	;
gene-TYSND1	4002	569	9.43	559	10.8	617	10.13	229	3.94	157	2.67	222	3.69	383.229	-1.40146	0.135961	-10.3078	6.50002e-25	1.07041e-22	Down	10	70137981	70146700	-	TYSND1	trypsin like peroxisomal matrix peptidase 1%2C transcript variant 1	GO:0051260:protein homooligomerization;GO:0016485:protein processing;GO:0006625:protein targeting to peroxisome;GO:0006508:proteolysis;GO:0031998:regulation of fatty acid beta-oxidation;	GO:0005829:cytosol;GO:0016020:membrane;GO:0005782:peroxisomal matrix;GO:0005777:peroxisome;	GO:0042802:identical protein binding;GO:0002020:protease binding;GO:0004252:serine-type endopeptidase activity;	K10408	ko05014 Amyotrophic lateral sclerosis;ko05016 Huntington disease;ko05022 Pathways of neurodegeneration - multiple diseases;;
gene-PSMD12	5055	2113	27.73	1731	26.48	2095	27.23	2912	39.67	2991	40.22	3081	40.57	2494.69	0.721299	0.0700279	10.3002	7.03383e-25	1.14858e-22	Ups	17	67337916	67366598	-	PSMD12	proteasome 26S subunit%2C non-ATPase 12%2C transcript variant X2	GO:0031145:anaphase-promoting complex-dependent proteasomal ubiquitin-dependent protein catabolic process;GO:0002479:antigen processing and presentation of exogenous peptide antigen via MHC class I, TAP-dependent;GO:0038095:Fc-epsilon receptor signaling pathway;GO:0070498:interleukin-1-mediated signaling pathway;GO:0000165:MAPK cascade;GO:0090090:negative regulation of canonical Wnt signaling pat…	GO:0022624:proteasome accessory complex;GO:0005737:cytoplasm;GO:0005829:cytosol;GO:0070062:extracellular exosome;GO:0005576:extracellular region;GO:0016020:membrane;GO:0031595:nuclear proteasome complex;GO:0005654:nucleoplasm;GO:0000502:proteasome complex;GO:0005838:proteasome regulatory particle;GO:0008541:proteasome regulatory particle, lid subcomplex;GO:0034774:secretory granule lumen;	-	K03035	ko03050 Proteasome;ko05010 Alzheimer disease;ko05012 Parkinson disease;ko05014 Amyotrophic lateral sclerosis;ko05016 Huntington disease;ko05017 Spinocerebellar ataxia;ko05020 Prion disease;ko05022 Pathways of neurodegeneration - multiple diseases;ko05169 Epstein-Barr virus infection;;
gene-AMIGO3	2856	244	5.67	176	4.76	214	4.92	457	11.02	447	10.64	535	12.47	349.213	1.30893	0.127479	10.2678	9.84056e-25	1.59352e-22	Ups	3	49716829	49719684	-	AMIGO3	adhesion molecule with Ig like domain 3	GO:0007420:brain development;GO:0007157:heterophilic cell-cell adhesion via plasma membrane cell adhesion molecules;GO:0051965:positive regulation of synapse assembly;	GO:0016021:integral component of membrane;	-	-	-
gene-BTN2A1	3620	993	18.19	787	16.81	997	18.09	1471	27.98	1509	28.34	1503	27.63	1214.57	0.816207	0.0796894	10.2424	1.28084e-24	2.05696e-22	Ups	6	26457955	26476622	+	BTN2A1	butyrophilin subfamily 2 member A1%2C transcript variant 3	GO:0006629:lipid metabolic process;GO:0050776:regulation of immune response;GO:0050852:T cell receptor signaling pathway;	GO:0009897:external side of plasma membrane;GO:0005887:integral component of plasma membrane;GO:0005886:plasma membrane;	GO:0005102:receptor binding;	K06712	;
gene-MTR	11535	2895	16.65	2462	16.5	2836	16.15	1434	8.56	1434	8.45	1125	6.49	1990.57	-0.915968	0.0894578	-10.2391	1.32448e-24	2.10962e-22	Down	1	236794304	236903981	+	MTR	5-methyltetrahydrofolate-homocysteine methyltransferase%2C transcript variant X5	GO:0031103:axon regeneration;GO:0071732:cellular response to nitric oxide;GO:0009235:cobalamin metabolic process;GO:0009086:methionine biosynthetic process;GO:0032259:methylation;GO:0007399:nervous system development;GO:0042558:pteridine-containing compound metabolic process;GO:0048678:response to axon injury;GO:0000096:sulfur amino acid metabolic process;	GO:0005829:cytosol;	GO:0031419:cobalamin binding;GO:0008705:methionine synthase activity;GO:0008270:zinc ion binding;	K00548	ko00270 Cysteine and methionine metabolism;ko00450 Selenocompound metabolism;ko00670 One carbon pool by folate;ko01100 Metabolic pathways;ko01110 Biosynthesis of secondary metabolites;ko01230 Biosynthesis of amino acids;;
gene-METTL7A	3117	466	9.92	435	10.79	556	11.72	161	3.56	185	4.03	193	4.12	324.454	-1.31187	0.128146	-10.2373	1.34917e-24	2.13146e-22	Down	12	50925015	50932508	+	METTL7A	methyltransferase like 7A	GO:0043312:neutrophil degranulation;	GO:0005783:endoplasmic reticulum;GO:0005576:extracellular region;GO:0005811:lipid particle;GO:0016020:membrane;	GO:0008168:methyltransferase activity;	K15696	;
gene-AMOT	8051	18906	155.76	16753	160.89	19795	161.52	9526	81.48	9693	81.85	7407	61.23	13405.4	-0.938134	0.0916624	-10.2347	1.3866e-24	2.17294e-22	Down	X	112774877	112840945	-	AMOT	angiomotin%2C transcript variant X4	GO:0030036:actin cytoskeleton organization;GO:0001525:angiogenesis;GO:0043534:blood vessel endothelial cell migration;GO:0042074:cell migration involved in gastrulation;GO:0007043:cell-cell junction assembly;GO:0034613:cellular protein localization;GO:0006935:chemotaxis;GO:0003365:establishment of cell polarity involved in ameboidal cell migration;GO:0001702:gastrulation with mouth forming second…	GO:0005884:actin filament;GO:0005923:bicellular tight junction;GO:0030054:cell junction;GO:0009986:cell surface;GO:0005737:cytoplasm;GO:0031410:cytoplasmic vesicle;GO:0005829:cytosol;GO:0030139:endocytic vesicle;GO:0009897:external side of plasma membrane;GO:0016021:integral component of membrane;GO:0030027:lamellipodium;GO:0005634:nucleus;GO:0001726:ruffle;GO:0001725:stress fiber;	GO:0043532:angiostatin binding;GO:0038023:signaling receptor activity;	K16819	ko04390 Hippo signaling pathway;ko04530 Tight junction;;
gene-RSRC2	3984	1694	28.2	1363	26.45	1795	29.6	2435	42.09	2715	46.33	2540	42.43	2096.73	0.790178	0.0772304	10.2314	1.43376e-24	2.22887e-22	Ups	12	122503454	122526999	-	RSRC2	arginine and serine rich coiled-coil 2%2C transcript variant X7	-	-	GO:0003723:RNA binding;	K09228	ko05168 Herpes simplex virus 1 infection;;
gene-SMNDC1	4549	889	12.96	829	14.09	1014	14.64	1517	22.96	1521	22.73	1732	25.34	1258.91	0.926463	0.0908534	10.1973	2.03764e-24	3.1425e-22	Ups	10	110290730	110304969	-	SMNDC1	survival motor neuron domain containing 1%2C transcript variant X1	GO:0006915:apoptotic process;GO:0000398:mRNA splicing, via spliceosome;GO:0000375:RNA splicing, via transesterification reactions;	GO:0015030:Cajal body;GO:0005737:cytoplasm;GO:0016607:nuclear speck;GO:0005654:nucleoplasm;GO:0005634:nucleus;GO:0005681:spliceosomal complex;	GO:0003723:RNA binding;	K12839	ko03040 Spliceosome;;
gene-CDV3	4481	4880	72.23	4448	76.75	4767	69.89	7257	111.53	7149	108.46	6696	99.46	5890.11	0.700686	0.0687291	10.1949	2.08969e-24	3.19739e-22	Ups	3	133573629	133590274	+	CDV3	CDV3 homolog%2C transcript variant X8	GO:0008283:cell proliferation;	GO:0005829:cytosol;GO:0005886:plasma membrane;	-	-	-
gene-POLR1G	2828	298	6.99	284	7.76	341	7.92	601	14.63	613	14.74	587	13.81	457.958	1.08546	0.106493	10.1928	2.13491e-24	3.24106e-22	Ups	19	45406644	45410737	+	POLR1G	RNA polymerase I subunit G%2C transcript variant 2	GO:0045815:positive regulation of gene expression, epigenetic;GO:0009303:rRNA transcription;GO:0006363:termination of RNA polymerase I transcription;GO:0006362:transcription elongation from RNA polymerase I promoter;GO:0006361:transcription initiation from RNA polymerase I promoter;GO:0007169:transmembrane receptor protein tyrosine kinase signaling pathway;	GO:0005694:chromosome;GO:0005829:cytosol;GO:0001650:fibrillar center;GO:0005739:mitochondrion;GO:0005730:nucleolus;GO:0005654:nucleoplasm;GO:0005634:nucleus;GO:0000120:RNA polymerase I transcription factor complex;	GO:0003899:DNA-directed RNA polymerase activity;GO:0003723:RNA binding;	K12581	ko03018 RNA degradation;;
gene-ZFAND2A	4390	161	2.43	139	2.45	161	2.41	377	5.91	359	5.56	529	8.02	292.223	1.58043	0.15557	10.159	3.02266e-24	4.5532e-22	Ups	7	1148850	1160196	-	ZFAND2A	zinc finger AN1-type containing 2A%2C transcript variant 1	GO:0071243:cellular response to arsenic-containing substance;GO:0032436:positive regulation of proteasomal ubiquitin-dependent protein catabolic process;	GO:0005737:cytoplasm;GO:0005634:nucleus;GO:0000502:proteasome complex;	GO:0008270:zinc ion binding;	K17675	;
gene-VASH1	8213	1217	9.83	1039	9.78	1168	9.34	546	4.58	572	4.73	582	4.72	837.856	-0.888502	0.0875357	-10.1502	3.30788e-24	4.94452e-22	Down	14	76761457	76783017	+	VASH1	vasohibin 1%2C transcript variant X4	GO:0060716:labyrinthine layer blood vessel development;GO:0045766:positive regulation of angiogenesis;GO:0001938:positive regulation of endothelial cell proliferation;GO:0006508:proteolysis;GO:0000768:syncytium formation by plasma membrane fusion;GO:0001525:angiogenesis;GO:0007050:cell cycle arrest;GO:0016525:negative regulation of angiogenesis;GO:0043537:negative regulation of blood vessel endot…	GO:0005737:cytoplasm;GO:0005576:extracellular region;GO:0045177:apical part of cell;GO:0005783:endoplasmic reticulum;GO:0005615:extracellular space;	GO:0003779:actin binding;GO:0004181:metallocarboxypeptidase activity;	-	-
gene-SF1	6117	6495	70.43	5663	71.58	6679	71.73	9187	103.43	8853	98.39	9132	99.36	7688.34	0.650909	0.064146	10.1473	3.4064e-24	5.05292e-22	Ups	11	64764606	64778769	-	SF1	splicing factor 1%2C transcript variant X13	GO:0033327:Leydig cell differentiation;GO:0030238:male sex determination;GO:0000389:mRNA 3'-splice site recognition;GO:0000398:mRNA splicing, via spliceosome;GO:0048662:negative regulation of smooth muscle cell proliferation;GO:0030575:nuclear body organization;GO:0050810:regulation of steroid biosynthetic process;GO:0000245:spliceosomal complex assembly;	GO:0016604:nuclear body;GO:0005654:nucleoplasm;GO:0005634:nucleus;GO:0005840:ribosome;GO:0005681:spliceosomal complex;	GO:0042802:identical protein binding;GO:0045131:pre-mRNA branch point binding;GO:0003723:RNA binding;GO:0003714:transcription corepressor activity;GO:0008270:zinc ion binding;	K13095	;
gene-TRNG	68	1695	1653.31	1394	1585.07	1505	1453.97	2442	2473.05	2584	2583.26	3005	2941.22	2118.87	0.928177	0.0917605	10.1152	4.72949e-24	6.96238e-22	Ups	M	9991	10058	+	TRNG	tRNA-Gly	-	-	-	-	-
gene-EIF5	6008	5354	59.11	4564	58.74	5585	61.07	7229	82.86	7637	86.41	7420	82.2	6310.74	0.646959	0.0640707	10.0976	5.66252e-24	8.27324e-22	Ups	14	103334237	103345025	+	EIF5	eukaryotic translation initiation factor 5%2C transcript variant 2	GO:0090630:activation of GTPase activity;GO:0001732:formation of cytoplasmic translation initiation complex;GO:0001731:formation of translation preinitiation complex;GO:0006446:regulation of translational initiation;GO:0006413:translational initiation;	GO:0005737:cytoplasm;GO:0005829:cytosol;GO:0005886:plasma membrane;	GO:0045296:cadherin binding;GO:0071074:eukaryotic initiation factor eIF2 binding;GO:0005092:GDP-dissociation inhibitor activity;GO:0005525:GTP binding;GO:0003924:GTPase activity;GO:0003723:RNA binding;GO:0008135:translation factor activity, RNA binding;GO:0003743:translation initiation factor activity;	K03262	ko03013 RNA transport;ko04214 Apoptosis - fly;;
gene-PPP2R2A	5251	2001	25.28	1642	24.18	1985	24.83	2749	36.05	2815	36.44	2937	37.23	2362.01	0.719178	0.0713189	10.084	6.50385e-24	9.43156e-22	Ups	8	26291508	26372680	+	PPP2R2A	protein phosphatase 2 regulatory subunit Balpha%2C transcript variant X7	GO:0006470:protein dephosphorylation;GO:0043278:response to morphine;	GO:0000159:protein phosphatase type 2A complex;	GO:0019888:protein phosphatase regulator activity;GO:0004722:protein serine/threonine phosphatase activity;	K04354	ko03015 mRNA surveillance pathway;ko04071 Sphingolipid signaling pathway;ko04111 Cell cycle - yeast;ko04151 PI3K-Akt signaling pathway;ko04152 AMPK signaling pathway;ko04261 Adrenergic signaling in cardiomyocytes;ko04390 Hippo signaling pathway;ko04391 Hippo signaling pathway - fly;ko04530 Tight junction;ko04728 Dopaminergic synapse;ko05142 Chagas disease;ko05160 Hepatitis C;ko05165 Human papillo…
gene-YTHDF2	2930	2252	50.98	2039	53.81	2440	54.71	3302	77.61	3356	77.86	3356	76.23	2800.06	0.694877	0.0689741	10.0745	7.16498e-24	1.03133e-21	Ups	1	28736624	28769775	+	YTHDF2	YTH N6-methyladenosine RNA binding protein 2%2C transcript variant 3	GO:0048598:embryonic morphogenesis;GO:0098508:endothelial to hematopoietic transition;GO:0006959:humoral immune response;GO:0061157:mRNA destabilization;GO:0045746:negative regulation of Notch signaling pathway;GO:0001556:oocyte maturation;GO:1903679:positive regulation of cap-independent translational initiation;GO:1902036:regulation of hematopoietic stem cell differentiation;GO:1903538:regulati…	GO:0036464:cytoplasmic ribonucleoprotein granule;GO:0005829:cytosol;GO:0005815:microtubule organizing center;GO:0005634:nucleus;GO:0000932:cytoplasmic mRNA processing body;	GO:1990247:N6-methyladenosine-containing RNA binding;GO:0003723:RNA binding;	-	-
gene-SMIM10L2A	5230	182	2.31	204	3.02	193	2.42	45	0.59	43	0.56	41	0.52	115.014	-2.05314	0.203897	-10.0695	7.53541e-24	1.07668e-21	Down	X	135421944	135428075	+	SMIM10L2A	small integral membrane protein 10 like 2A	-	-	-	-	-
gene-SNAPC4	6230	976	10.39	801	9.94	923	9.73	1480	16.36	1521	16.6	1369	14.63	1183.48	0.817015	0.0811724	10.0652	7.87401e-24	1.11685e-21	Ups	9	136375571	136400170	-	SNAPC4	small nuclear RNA activating complex polypeptide 4%2C transcript variant X6	GO:0009301:snRNA transcription;GO:0042795:snRNA transcription from RNA polymerase II promoter;GO:0042796:snRNA transcription from RNA polymerase III promoter;GO:0006366:transcription from RNA polymerase II promoter;GO:0006383:transcription from RNA polymerase III promoter;	GO:0005654:nucleoplasm;GO:0005634:nucleus;GO:0019185:snRNA-activating protein complex;	GO:0003677:DNA binding;GO:0003700:sequence-specific DNA binding transcription factor activity;GO:0000981:sequence-specific DNA binding RNA polymerase II transcription factor activity;	K09453	;
gene-TRIT1	5650	450	5.28	400	5.47	436	5.07	782	9.53	747	8.99	831	9.79	612.653	0.99695	0.0992144	10.0484	9.33384e-24	1.31431e-21	Ups	1	39838110	39883511	-	TRIT1	tRNA isopentenyltransferase 1%2C transcript variant X1	GO:0070900:mitochondrial tRNA modification;GO:0006400:tRNA modification;	GO:0005759:mitochondrial matrix;GO:0005739:mitochondrion;	GO:0005524:ATP binding;GO:0003676:nucleic acid binding;GO:0052381:tRNA dimethylallyltransferase activity;GO:0008270:zinc ion binding;	K00791	ko00908 Zeatin biosynthesis;ko01100 Metabolic pathways;ko01110 Biosynthesis of secondary metabolites;;
gene-ASIC1	4791	1053	14.58	881	14.22	922	12.64	421	6.05	465	6.6	442	6.14	683.637	-0.984443	0.0981924	-10.0257	1.17577e-23	1.64371e-21	Down	12	50057596	50083622	+	ASIC1	acid sensing ion channel subunit 1%2C transcript variant 3	GO:0008306:associative learning;GO:0001662:behavioral fear response;GO:0070588:calcium ion transmembrane transport;GO:0071467:cellular response to pH;GO:0034220:ion transmembrane transport;GO:0007613:memory;GO:0046929:negative regulation of neurotransmitter secretion;GO:0070207:protein homotrimerization;GO:0042391:regulation of membrane potential;GO:0010447:response to acidic pH;GO:0001975:respon…	GO:0009986:cell surface;GO:0005794:Golgi apparatus;GO:0005887:integral component of plasma membrane;GO:0005886:plasma membrane;GO:0045202:synapse;	GO:0044736:acid-sensing ion channel activity;GO:0015280:ligand-gated sodium channel activity;	K04829	ko04750 Inflammatory mediator regulation of TRP channels;;
gene-UNC5B	8519	1516	11.8	1369	12.43	1650	12.72	797	6.44	809	6.46	756	5.91	1128.43	-0.819436	0.0817745	-10.0207	1.23655e-23	1.71634e-21	Down	10	71212535	71302879	+	UNC5B	unc-5 netrin receptor B%2C transcript variant X5	GO:0001525:angiogenesis;GO:0033564:anterior/posterior axon guidance;GO:0006915:apoptotic process;GO:0007411:axon guidance;GO:2001240:negative regulation of extrinsic apoptotic signaling pathway in absence of ligand;GO:0043524:negative regulation of neuron apoptotic process;GO:0014068:positive regulation of phosphatidylinositol 3-kinase signaling;	GO:0016021:integral component of membrane;GO:0045121:membrane raft;GO:0005886:plasma membrane;	GO:0005042:netrin receptor activity;	K07521	ko04360 Axon guidance;;
gene-PPP1R3E	4775	365	5.07	290	4.7	317	4.36	102	1.47	121	1.72	87	1.21	207.819	-1.52726	0.152457	-10.0176	1.27504e-23	1.7572e-21	Down	14	23295652	23302859	-	PPP1R3E	protein phosphatase 1 regulatory subunit 3E	GO:0005977:glycogen metabolic process;GO:0045725:positive regulation of glycogen biosynthetic process;	GO:0042587:glycogen granule;	GO:0050196:[phosphorylase] phosphatase activity;	K07189	ko04910 Insulin signaling pathway;ko04931 Insulin resistance;;
gene-ARAP1	5647	1083	12.72	932	12.76	1029	11.97	443	5.4	440	5.3	520	6.13	726.519	-0.995705	0.0994781	-10.0093	1.38743e-23	1.89863e-21	Down	11	72685069	72752408	-	ARAP1	ArfGAP with RhoGAP domain%2C ankyrin repeat and PH domain 1%2C transcript variant 1	GO:0030037:actin filament reorganization involved in cell cycle;GO:0051497:negative regulation of stress fiber assembly;GO:0045742:positive regulation of epidermal growth factor receptor signaling pathway;GO:0051491:positive regulation of filopodium assembly;GO:0043547:positive regulation of GTPase activity;GO:0001921:positive regulation of receptor recycling;GO:0008360:regulation of cell shape;G…	GO:0031410:cytoplasmic vesicle;GO:0005829:cytosol;GO:0005794:Golgi apparatus;GO:0032580:Golgi cisterna membrane;GO:0043231:intracellular membrane-bounded organelle;GO:0005654:nucleoplasm;GO:0005886:plasma membrane;GO:0005802:trans-Golgi network;	GO:0005096:GTPase activator activity;GO:0046872:metal ion binding;GO:0005547:phosphatidylinositol-3,4,5-trisphosphate binding;GO:0031702:type 1 angiotensin receptor binding;	K18439	ko04144 Endocytosis;;
gene-UTP11	2041	1145	37.21	1017	38.53	1218	39.2	1765	59.55	1770	58.95	1980	64.57	1490.41	0.82911	0.0830647	9.9815	1.83662e-23	2.49575e-21	Ups	1	38012716	38024820	+	UTP11	UTP11 small subunit processome component	GO:0007399:nervous system development;GO:0043065:positive regulation of apoptotic process;GO:0006364:rRNA processing;	GO:0005737:cytoplasm;GO:0005615:extracellular space;GO:0005730:nucleolus;GO:0005654:nucleoplasm;GO:0032040:small-subunit processome;	GO:0003723:RNA binding;	K14769	;
gene-DOHH	2142	302	9.35	215	7.76	282	8.65	515	16.56	578	18.34	690	21.44	434.637	1.28632	0.128881	9.98071	1.85137e-23	2.49832e-21	Ups	19	3490824	3500674	-	DOHH	deoxyhypusine hydroxylase%2C transcript variant X1	GO:0008612:peptidyl-lysine modification to peptidyl-hypusine;	GO:0005829:cytosol;	GO:0048037:cofactor binding;GO:0019135:deoxyhypusine monooxygenase activity;GO:0005506:iron ion binding;	K06072	;
gene-CCDC47	3468	3227	61.72	2802	62.47	3197	60.56	4452	88.4	4613	90.42	4266	81.87	3769.22	0.652078	0.0654048	9.96988	2.0647e-23	2.76699e-21	Ups	17	63745255	63773597	-	CCDC47	coiled-coil domain containing 47%2C transcript variant X1	GO:0055074:calcium ion homeostasis;GO:0007029:endoplasmic reticulum organization;GO:0006983:ER overload response;GO:0001649:osteoblast differentiation;GO:0009791:post-embryonic development;GO:0030433:ER-associated ubiquitin-dependent protein catabolic process;	GO:0005783:endoplasmic reticulum;GO:0016021:integral component of membrane;GO:0016020:membrane;GO:0005791:rough endoplasmic reticulum;	GO:0005509:calcium ion binding;GO:0003723:RNA binding;	-	-
gene-CDKN2D	1425	67	3.12	51	2.77	71	3.27	194	9.38	187	8.92	233	10.88	136.083	1.82643	0.183327	9.96268	2.2199e-23	2.95459e-21	Ups	19	10566460	10568979	-	CDKN2D	cyclin dependent kinase inhibitor 2D%2C transcript variant 1	GO:0048102:autophagic cell death;GO:0007050:cell cycle arrest;GO:0000731:DNA synthesis involved in DNA repair;GO:0000082:G1/S transition of mitotic cell cycle;GO:0030308:negative regulation of cell growth;GO:0008285:negative regulation of cell proliferation;GO:0043154:negative regulation of cysteine-type endopeptidase activity involved in apoptotic process;GO:2000134:negative regulation of G1/S t…	GO:0097129:cyclin D2-CDK4 complex;GO:0005737:cytoplasm;GO:0005829:cytosol;GO:0005654:nucleoplasm;GO:0005634:nucleus;	GO:0004861:cyclin-dependent protein serine/threonine kinase inhibitor activity;GO:0019901:protein kinase binding;	K06623	ko04068 FoxO signaling pathway;ko04110 Cell cycle;;
gene-RPP25L	1076	511	31.5	385	27.67	518	31.63	151	9.66	164	10.36	200	12.37	312.598	-1.32891	0.133879	-9.92621	3.20193e-23	4.23265e-21	Down	9	34610495	34612097	-	RPP25L	ribonuclease P/MRP subunit p25 like%2C transcript variant 2	-	GO:0005634:nucleus;	GO:0003723:RNA binding;	K14525	ko03008 Ribosome biogenesis in eukaryotes;ko03013 RNA transport;;
gene-GRPEL1	2653	1637	40.93	1461	42.58	1612	39.92	2507	65.07	2457	62.96	2957	74.18	2119.26	0.871175	0.0881426	9.8837	4.89898e-23	6.43222e-21	Ups	4	7058895	7068064	-	GRPEL1	GrpE like 1%2C mitochondrial	GO:0006457:protein folding;	GO:0005759:mitochondrial matrix;	GO:0000774:adenyl-nucleotide exchange factor activity;GO:0051087:chaperone binding;GO:0042803:protein homodimerization activity;	K03687	;
gene-ASB16-AS1	2259	192	5.64	134	4.59	168	4.89	35	1.07	28	0.84	36	1.06	95.2092	-2.19136	0.222193	-9.86241	6.0578e-23	7.90034e-21	Down	17	44175973	44186717	-	ASB16-AS1	ASB16 antisense RNA 1%2C transcript variant 1	GO:0035556:intracellular signal transduction;GO:0043687:post-translational protein modification;GO:0016567:protein ubiquitination;	GO:0005829:cytosol;	-	K10338;K10408	;ko05014 Amyotrophic lateral sclerosis;ko05016 Huntington disease;ko05022 Pathways of neurodegeneration - multiple diseases;;
gene-BRIX1	1591	507	21.14	437	21.24	468	19.32	816	35.32	819	34.99	900	37.65	662.881	0.965414	0.0980814	9.84299	7.34953e-23	9.52107e-21	Ups	5	34915711	34925996	+	BRIX1	biogenesis of ribosomes BRX1	GO:0000027:ribosomal large subunit assembly;	GO:0005730:nucleolus;GO:0005634:nucleus;	GO:0003723:RNA binding;	K14820	;
gene-BRCA1	7243	1411	12.92	1159	12.37	1417	12.85	520	4.94	693	6.5	461	4.24	920.948	-1.12984	0.114953	-9.82871	8.46956e-23	1.08994e-20	Down	17	43044295	43125364	-	BRCA1	BRCA1 DNA repair associated%2C transcript variant 4	GO:0030521:androgen receptor signaling pathway;GO:0006915:apoptotic process;GO:0006974:cellular response to DNA damage stimulus;GO:0071681:cellular response to indole-3-methanol;	GO:0070531:BRCA1-A complex;GO:0031436:BRCA1-BARD1 complex;GO:0005694:chromosome;GO:0005737:cytoplasm;	GO:0050681:androgen receptor binding;GO:0003684:damaged DNA binding;GO:0003677:DNA binding;GO:0019899:enzyme binding;	K10605	ko01524 Platinum drug resistance;ko03440 Homologous recombination;ko03460 Fanconi anemia pathway;ko04120 Ubiquitin mediated proteolysis;ko04151 PI3K-Akt signaling pathway;ko05206 MicroRNAs in cancer;ko05224 Breast cancer;;
gene-CUL3	7316	2259	20.48	1852	19.57	2286	20.53	3118	29.35	3292	30.59	3006	27.35	2640.83	0.681646	0.0695173	9.80541	1.0671e-22	1.3642e-20	Ups	2	224470150	224585363	-	CUL3	cullin 3%2C transcript variant X4	GO:0031145:anaphase-promoting complex-dependent proteasomal ubiquitin-dependent protein catabolic process;GO:0016477:cell migration;GO:0030030:cell projection organization;GO:0048208:COPII vesicle coating;GO:0040016:embryonic cleavage;GO:0006888:ER to Golgi vesicle-mediated transport;GO:0044346:fibroblast apoptotic process;GO:0000082:G1/S transition of mitotic cell cycle;GO:0007369:gastrulation;G…	GO:0031463:Cul3-RING ubiquitin ligase complex;GO:0031461:cullin-RING ubiquitin ligase complex;GO:0005737:cytoplasm;GO:0005829:cytosol;GO:0070062:extracellular exosome;GO:0000139:Golgi membrane;GO:0016020:membrane;GO:0005654:nucleoplasm;GO:0005827:polar microtubule;GO:0019005:SCF ubiquitin ligase complex;GO:0036126:sperm flagellum;	GO:0030332:cyclin binding;GO:0005112:Notch binding;GO:0031208:POZ domain binding;GO:0046982:protein heterodimerization activity;GO:0042803:protein homodimerization activity;GO:0031625:ubiquitin protein ligase binding;	K03869	ko04120 Ubiquitin mediated proteolysis;ko04340 Hedgehog signaling pathway;ko04341 Hedgehog signaling pathway - fly;;
gene-BCL2L2	3579	483	8.95	455	9.83	439	8.06	195	3.75	164	3.12	153	2.85	308.223	-1.31097	0.133721	-9.80381	1.08414e-22	1.37693e-20	Down	14	23306833	23311751	+	BCL2L2	BCL2 like 2%2C transcript variant 1	GO:0071392:cellular response to estradiol stimulus;GO:0097192:extrinsic apoptotic signaling pathway in absence of ligand;GO:0008630:intrinsic apoptotic signaling pathway in response to DNA damage;GO:0043066:negative regulation of apoptotic process;GO:2001243:negative regulation of intrinsic apoptotic signaling pathway;GO:0060011:Sertoli cell proliferation;GO:0007283:spermatogenesis;	GO:0097136:Bcl-2 family protein complex;GO:0005829:cytosol;GO:0005741:mitochondrial outer membrane;	GO:0051400:BH domain binding;GO:0042802:identical protein binding;GO:0046982:protein heterodimerization activity;GO:0042803:protein homodimerization activity;	K02163	ko05206 MicroRNAs in cancer;;
gene-ZNF143	4610	422	6.07	330	5.53	404	5.76	694	10.37	745	10.99	663	9.57	546.252	0.986604	0.100679	9.79946	1.13188e-22	1.42823e-20	Ups	11	9460982	9528524	+	ZNF143	zinc finger protein 143%2C transcript variant X7	GO:0045944:positive regulation of transcription from RNA polymerase II promoter;GO:0006357:regulation of transcription from RNA polymerase II promoter;GO:0006359:regulation of transcription from RNA polymerase III promoter;GO:0006355:regulation of transcription, DNA-templated;GO:0042795:snRNA transcription from RNA polymerase II promoter;GO:0006366:transcription from RNA polymerase II promoter;GO…	GO:0005654:nucleoplasm;GO:0005634:nucleus;	GO:0003677:DNA binding;GO:0001228:RNA polymerase II transcription regulatory region sequence-specific DNA binding transcription factor activity involved in positive regulation of transcription;GO:0003700:sequence-specific DNA binding transcription factor activity;GO:0000981:sequence-specific DNA binding RNA polymerase II transcription factor activity;GO:0046872:metal ion binding;GO:0000978:RNA po…	K14404	ko03015 mRNA surveillance pathway;ko05164 Influenza A;;
gene-ABCD1	3730	958	17.04	865	17.93	955	16.82	455	8.4	413	7.53	460	8.21	671.571	-0.944243	0.0964068	-9.79436	1.1905e-22	1.4925e-20	Down	X	153724851	153744755	+	ABCD1	ATP binding cassette subfamily D member 1	GO:0036109:alpha-linolenic acid metabolic process;GO:0006635:fatty acid beta-oxidation;GO:0033540:fatty acid beta-oxidation using acyl-CoA oxidase;GO:0030497:fatty acid elongation;GO:0055089:fatty acid homeostasis;GO:0043651:linoleic acid metabolic process;GO:0042758:long-chain fatty acid catabolic process;GO:0015910:peroxisomal long-chain fatty acid import;GO:0043217:myelin maintenance;GO:190001…	GO:0005737:cytoplasm;GO:0005829:cytosol;GO:0005789:endoplasmic reticulum membrane;GO:0005779:integral component of peroxisomal membrane;GO:0005765:lysosomal membrane;GO:0016020:membrane;GO:0031966:mitochondrial membrane;GO:0048471:perinuclear region of cytoplasm;GO:0005778:peroxisomal membrane;GO:0005777:peroxisome;	GO:0043531:ADP binding;GO:0005524:ATP binding;GO:0016887:ATPase activity;GO:0042626:ATPase activity, coupled to transmembrane movement of substances;GO:0019899:enzyme binding;GO:0015607:fatty-acyl-CoA transporter activity;GO:0042802:identical protein binding;GO:0005324:long-chain fatty acid transporter activity;GO:0042803:protein homodimerization activity;	K05675	ko02010 ABC transporters;ko04146 Peroxisome;;
gene-TRMT11	8092	631	5.17	565	5.4	582	4.72	995	8.47	1063	8.93	980	8.06	808.052	0.891695	0.091095	9.78863	1.25996e-22	1.56946e-20	Ups	6	125986453	126079728	+	TRMT11	tRNA methyltransferase 11 homolog%2C transcript variant X3	GO:0008033:tRNA processing;	GO:0005737:cytoplasm;	GO:0008168:methyltransferase activity;GO:0004809:tRNA (guanine-N2-)-methyltransferase activity;GO:0000049:tRNA binding;	K15430	;
gene-SPC24	2837	719	16.81	594	16.19	683	15.82	175	4.25	197	4.72	297	6.97	432.668	-1.45236	0.148444	-9.78384	1.32103e-22	1.63505e-20	Down	19	11145493	11155997	-	SPC24	SPC24 component of NDC80 kinetochore complex%2C transcript variant 3	GO:0007049:cell cycle;GO:0051301:cell division;	GO:0000777:condensed chromosome kinetochore;GO:0005829:cytosol;GO:0031262:Ndc80 complex;GO:0005730:nucleolus;GO:0005634:nucleus;	-	K11549	;
gene-ACP6	12950	721	3.69	538	3.21	618	3.14	252	1.34	275	1.44	271	1.39	435.337	-1.10937	0.113417	-9.78139	1.35341e-22	1.66452e-20	Down	1	147626182	147670524	-	ACP6	acid phosphatase 6%2C lysophosphatidic%2C transcript variant 2	GO:0002244:hematopoietic progenitor cell differentiation;GO:2001311:lysobisphosphatidic acid metabolic process;GO:0006654:phosphatidic acid biosynthetic process;GO:0006644:phospholipid metabolic process;	GO:0005737:cytoplasm;GO:0005759:mitochondrial matrix;GO:0005739:mitochondrion;	GO:0003993:acid phosphatase activity;GO:0052642:lysophosphatidic acid phosphatase activity;	K14395	;
gene-ANKZF1	3483	921	17.54	790	17.54	855	16.13	359	7.1	363	7.08	432	8.26	607.596	-1.03145	0.105837	-9.74569	1.9247e-22	2.35225e-20	Down	2	219229806	219236679	+	ANKZF1	ankyrin repeat and zinc finger peptidyl tRNA hydrolase 1%2C transcript variant X3	GO:0070301:cellular response to hydrogen peroxide;GO:0072671:mitochondria-associated ubiquitin-dependent protein catabolic process;GO:0071630:nucleus-associated proteasomal ubiquitin-dependent protein catabolic process;GO:0030433:ER-associated ubiquitin-dependent protein catabolic process;	GO:0036266:Cdc48p-Npl4p-Vms1p AAA ATPase complex;GO:0005737:cytoplasm;GO:0016020:membrane;	GO:0046872:metal ion binding;GO:0003676:nucleic acid binding;	-	-
gene-THEM6	2769	605	14.49	517	14.44	594	14.09	218	5.42	216	5.3	270	6.49	394.336	-1.16252	0.119561	-9.72325	2.40007e-22	2.91489e-20	Down	8	142727223	142736927	+	THEM6	thioesterase superfamily member 6%2C transcript variant 2	-	GO:0005576:extracellular region;	-	K04613	;
gene-SPTLC2	8466	1465	11.48	1285	11.74	1493	11.59	738	6	772	6.2	631	4.96	1043.79	-0.866002	0.0891618	-9.71271	2.66167e-22	3.21252e-20	Down	14	77505997	77616663	-	SPTLC2	serine palmitoyltransferase long chain base subunit 2%2C transcript variant X1	GO:0060612:adipose tissue development;GO:0046513:ceramide biosynthetic process;GO:0046511:sphinganine biosynthetic process;GO:0030148:sphingolipid biosynthetic process;GO:0006686:sphingomyelin biosynthetic process;GO:0046512:sphingosine biosynthetic process;	GO:0005789:endoplasmic reticulum membrane;GO:0016021:integral component of membrane;GO:0017059:serine C-palmitoyltransferase complex;	GO:0030170:pyridoxal phosphate binding;GO:0004758:serine C-palmitoyltransferase activity;	K00654	ko00600 Sphingolipid metabolism;ko01100 Metabolic pathways;ko04071 Sphingolipid signaling pathway;ko04138 Autophagy - yeast;;
gene-XPC	5618	980	11.57	759	10.45	994	11.62	457	5.6	431	5.22	414	4.9	657.393	-0.943338	0.0974071	-9.68449	3.50973e-22	4.20994e-20	Down	3	14145145	14178601	-	XPC	XPC complex subunit%2C DNA damage recognition and repair factor%2C transcript variant 1	GO:0006281:DNA repair;GO:0070911:global genome nucleotide-excision repair;GO:0031573:intra-S DNA damage checkpoint;GO:0006298:mismatch repair;GO:0006289:nucleotide-excision repair;GO:0000715:nucleotide-excision repair, DNA damage recognition;GO:0000717:nucleotide-excision repair, DNA duplex unwinding;GO:0006294:nucleotide-excision repair, preincision complex assembly;GO:1901990:regulation of mito…	GO:0005737:cytoplasm;GO:0043231:intracellular membrane-bounded organelle;GO:0005739:mitochondrion;GO:0005730:nucleolus;GO:0005654:nucleoplasm;GO:0000109:nucleotide-excision repair complex;GO:0000111:nucleotide-excision repair factor 2 complex;GO:0005634:nucleus;GO:0005886:plasma membrane;GO:0071942:XPC complex;	GO:0000405:bubble DNA binding;GO:0003684:damaged DNA binding;GO:0000404:heteroduplex DNA loop binding;GO:0044877:macromolecular complex binding;GO:0003697:single-stranded DNA binding;	K10838	ko03420 Nucleotide excision repair;;
gene-NOL11	2844	2956	68.94	2305	62.67	2868	66.25	3928	95.11	3922	93.75	3993	93.45	3334.42	0.668702	0.0691794	9.66619	4.19695e-22	5.00338e-20	Ups	17	67717936	67744531	+	NOL11	nucleolar protein 11%2C transcript variant 2	GO:0030490:maturation of SSU-rRNA;GO:1901838:positive regulation of transcription of nuclear large rRNA transcript from RNA polymerase I promoter;GO:0006364:rRNA processing;	GO:0005730:nucleolus;GO:0005654:nucleoplasm;GO:0034455:t-UTP complex;	GO:0003723:RNA binding;	-	-
gene-DENR	2719	3274	79.87	2887	82.1	3386	81.81	4527	114.66	4609	115.23	4978	121.85	3956.73	0.686242	0.0710042	9.66482	4.25361e-22	5.04001e-20	Ups	12	122752824	122771064	+	DENR	density regulated re-initiation and release factor	GO:0001731:formation of translation preinitiation complex;GO:0075522:IRES-dependent viral translational initiation;GO:0032790:ribosome disassembly;GO:0002188:translation reinitiation;	-	GO:0003729:mRNA binding;GO:0003743:translation initiation factor activity;	K17985	ko04137 Mitophagy - animal;ko04140 Autophagy - animal;ko05010 Alzheimer disease;ko05014 Amyotrophic lateral sclerosis;ko05016 Huntington disease;ko05017 Spinocerebellar ataxia;ko05022 Pathways of neurodegeneration - multiple diseases;;
gene-OGA	6219	2472	26.36	2255	28.04	2523	26.65	3999	44.28	4040	44.16	3363	35.99	3122.52	0.772188	0.0801608	9.63299	5.80171e-22	6.83265e-20	Ups	10	101784445	101818709	-	OGA	O-GlcNAcase%2C transcript variant X3	GO:0006516:glycoprotein catabolic process;GO:0009100:glycoprotein metabolic process;GO:0006044:N-acetylglucosamine metabolic process;GO:0006517:protein deglycosylation;GO:0006493:protein O-linked glycosylation;GO:0016032:viral process;	GO:0005829:cytosol;GO:0016020:membrane;GO:0005634:nucleus;	GO:0016231:beta-N-acetylglucosaminidase activity;GO:0004415:hyalurononglucosaminidase activity;	K15719	ko04931 Insulin resistance;;
gene-CTBP1-DT	2930	301	6.81	244	6.44	274	6.14	97	2.28	82	1.9	85	1.93	175.649	-1.51064	0.156834	-9.63214	5.84974e-22	6.84772e-20	Down	4	1249440	1253007	+	CTBP1-DT	CTBP1 divergent transcript	-	-	-	K01368	ko04142 Lysosome;ko04145 Phagosome;ko04210 Apoptosis;ko04612 Antigen processing and presentation;ko05152 Tuberculosis;;
gene-PES1	5134	3449	44.56	3012	45.36	3466	44.35	5277	70.78	4937	65.37	6197	80.34	4416.33	0.848108	0.0881227	9.62418	6.3212e-22	7.3553e-20	Ups	22	30576625	30607013	-	PES1	pescadillo ribosomal biogenesis factor 1%2C transcript variant X2	GO:0008283:cell proliferation;GO:0000466:maturation of 5.8S rRNA from tricistronic rRNA transcript (SSU-rRNA, 5.8S rRNA, LSU-rRNA);GO:0000463:maturation of LSU-rRNA from tricistronic rRNA transcript (SSU-rRNA, 5.8S rRNA, LSU-rRNA);GO:0007000:nucleolus organization;GO:0033365:protein localization to organelle;GO:0051726:regulation of cell cycle;GO:0042273:ribosomal large subunit biogenesis;GO:0006…	GO:0000793:condensed chromosome;GO:0005829:cytosol;GO:0016020:membrane;GO:0005730:nucleolus;GO:0005654:nucleoplasm;GO:0005634:nucleus;GO:0070545:PeBoW complex;GO:0030687:preribosome, large subunit precursor;	GO:0043021:ribonucleoprotein complex binding;GO:0003723:RNA binding;	K14843	;
gene-POLA2	5216	1747	22.22	1519	22.52	1807	22.76	838	11.06	917	11.95	946	12.07	1272.34	-0.786803	0.0817783	-9.62117	6.50856e-22	7.52823e-20	Down	11	65261917	65306269	+	POLA2	DNA polymerase alpha 2%2C accessory subunit	GO:0006260:DNA replication;GO:0006270:DNA replication initiation;GO:0000082:G1/S transition of mitotic cell cycle;GO:0032201:telomere maintenance via semi-conservative replication;	GO:0005658:alpha DNA polymerase:primase complex;GO:0005829:cytosol;GO:0005654:nucleoplasm;	GO:0003677:DNA binding;GO:0003887:DNA-directed DNA polymerase activity;GO:0046982:protein heterodimerization activity;	K02321	ko03030 DNA replication;;
gene-RIOK1	2731	1665	40.44	1347	38.14	1636	39.35	2237	56.41	2374	59.09	2498	60.88	1965.78	0.737613	0.076743	9.61146	7.15283e-22	8.22448e-20	Ups	6	7389808	7418037	+	RIOK1	RIO kinase 1%2C transcript variant X1	GO:0030490:maturation of SSU-rRNA;GO:2000234:positive regulation of rRNA processing;GO:0042274:ribosomal small subunit biogenesis;	GO:0005829:cytosol;GO:0034708:methyltransferase complex;GO:0005654:nucleoplasm;GO:0030688:preribosome, small subunit precursor;	GO:0005524:ATP binding;GO:0016787:hydrolase activity;GO:0046872:metal ion binding;GO:0004674:protein serine/threonine kinase activity;	K07178	ko03008 Ribosome biogenesis in eukaryotes;;
gene-WDR27	19633	744	2.51	600	2.36	639	2.14	305	1.07	288	1	232	0.79	457.512	-1.14435	0.119091	-9.60905	7.32193e-22	8.36939e-20	Down	6	169426420	169702063	-	WDR27	WD repeat domain 27%2C transcript variant 4	-	GO:0005654:nucleoplasm;	-	K12581;K04613	ko03018 RNA degradation;;;
gene-CGN	5249	869	10.98	687	10.12	796	9.96	323	4.24	375	4.86	378	4.79	558.983	-1.00449	0.104547	-9.60795	7.40047e-22	8.4097e-20	Down	1	151510858	151538692	+	CGN	cingulin	GO:0007179:transforming growth factor beta receptor signaling pathway;	GO:0005923:bicellular tight junction;GO:0030054:cell junction;GO:0016459:myosin complex;GO:0005886:plasma membrane;	GO:0003779:actin binding;GO:0045296:cadherin binding;GO:0003774:motor activity;	K06102	ko04530 Tight junction;;
gene-ABCA7	7116	475	4.43	370	4.02	447	4.13	173	1.67	183	1.75	157	1.47	293.317	-1.20846	0.125825	-9.60431	7.66717e-22	8.66211e-20	Down	19	1040107	1065572	+	ABCA7	ATP binding cassette subfamily A member 7%2C transcript variant X27	GO:0034205:beta-amyloid formation;GO:0038027:apolipoprotein A-I-mediated signaling pathway;GO:0033344:cholesterol efflux;GO:0034380:high-density lipoprotein particle assembly;GO:0006869:lipid transport;GO:0007613:memory;GO:0042985:negative regulation of amyloid precursor protein biosynthetic process;GO:1902430:negative regulation of beta-amyloid formation;GO:0045806:negative regulation of endocyt…	GO:0030054:cell junction;GO:0009986:cell surface;GO:0031901:early endosome membrane;GO:0005783:endoplasmic reticulum;GO:0097386:glial cell projection;GO:0005794:Golgi apparatus;GO:0000139:Golgi membrane;GO:0016021:integral component of membrane;GO:0043231:intracellular membrane-bounded organelle;GO:0001891:phagocytic cup;GO:0005886:plasma membrane;GO:0032587:ruffle membrane;	GO:0034188:apolipoprotein A-I receptor activity;GO:0005524:ATP binding;GO:0016887:ATPase activity;GO:0042626:ATPase activity, coupled to transmembrane movement of substances;GO:0005319:lipid transporter activity;GO:0090554:phosphatidylcholine-translocating ATPase activity;GO:0090556:phosphatidylserine-translocating ATPase activity;	K05645	ko02010 ABC transporters;;
gene-ZFAS1	1030	657	42.31	625	46.92	695	44.33	1216	81.3	1173	77.42	1643	106.17	1012.63	1.14922	0.119777	9.59463	8.42172e-22	9.45959e-20	Ups	20	49278178	49289260	+	ZFAS1	ZNFX1 antisense RNA 1%2C transcript variant 5	-	-	-	-	-
gene-BRD3	6376	1560	16.23	1294	15.69	1617	16.66	726	7.84	750	8	530	5.53	1054.95	-1.03333	0.107901	-9.57668	1.00213e-21	1.11916e-19	Down	9	134030305	134068533	-	BRD3	bromodomain containing 3%2C transcript variant X2	GO:0006325:chromatin organization;GO:0006357:regulation of transcription from RNA polymerase II promoter;	GO:0005634:nucleus;	GO:0003682:chromatin binding;GO:0070577:lysine-acetylated histone binding;	K11721	;
gene-IRS4	8239	22720	182.91	19231	180.48	23460	187.06	11168	93.35	11221	92.59	8106	65.48	15640.3	-0.979045	0.102356	-9.56513	1.12061e-21	1.24432e-19	Down	X	108719946	108736584	-	IRS4	insulin receptor substrate 4	GO:0008286:insulin receptor signaling pathway;GO:0007165:signal transduction;	GO:0005829:cytosol;GO:0005886:plasma membrane;	GO:0005158:insulin receptor binding;GO:0043548:phosphatidylinositol 3-kinase binding;GO:0005070:SH3/SH2 adaptor activity;	K17446	ko04022 cGMP-PKG signaling pathway;ko04068 FoxO signaling pathway;ko04140 Autophagy - animal;ko04152 AMPK signaling pathway;ko04211 Longevity regulating pathway;ko04213 Longevity regulating pathway - multiple species;ko04910 Insulin signaling pathway;ko04920 Adipocytokine signaling pathway;ko04923 Regulation of lipolysis in adipocytes;ko04930 Type II diabetes mellitus;ko04935 Growth hormone synth…
gene-TINCR	3733	33	0.59	44	0.91	25	0.44	127	2.34	167	3.04	162	2.89	95.3437	2.26948	0.237408	9.55943	1.18405e-21	1.3073e-19	Ups	19	5558167	5568034	-	TINCR	TINCR ubiquitin domain containing	-	-	-	K17985	ko04137 Mitophagy - animal;ko04140 Autophagy - animal;ko05010 Alzheimer disease;ko05014 Amyotrophic lateral sclerosis;ko05016 Huntington disease;ko05017 Spinocerebellar ataxia;ko05022 Pathways of neurodegeneration - multiple diseases;;
gene-TARS1	2993	6922	153.4	5793	149.66	7071	155.2	9132	210.11	9187	208.67	9328	207.43	7916.79	0.60664	0.0634752	9.55711	1.21088e-21	1.32937e-19	Ups	5	33440696	33468091	+	TARS1	threonyl-tRNA synthetase 1%2C transcript variant 1	GO:0006435:threonyl-tRNA aminoacylation;	GO:0005737:cytoplasm;GO:0005634:nucleus;	GO:0005524:ATP binding;GO:0004829:threonine-tRNA ligase activity;	K01868	ko00970 Aminoacyl-tRNA biosynthesis;;
gene-AOC2	2677	93	2.3	84	2.43	76	1.87	244	6.28	233	5.92	216	5.37	160.129	1.5721	0.164575	9.55248	1.26629e-21	1.38239e-19	Ups	17	42844580	42850707	+	AOC2	amine oxidase copper containing 2%2C transcript variant 1	GO:0009308:amine metabolic process;GO:0006584:catecholamine metabolic process;GO:0007601:visual perception;GO:0006805:xenobiotic metabolic process;	GO:0005737:cytoplasm;GO:0005886:plasma membrane;	GO:0052595:aliphatic-amine oxidase activity;GO:0052594:aminoacetone:oxygen oxidoreductase(deaminating) activity;GO:0005507:copper ion binding;GO:0009055:electron carrier activity;GO:0052596:phenethylamine:oxygen oxidoreductase (deaminating) activity;GO:0008131:primary amine oxidase activity;GO:0048038:quinone binding;GO:0052593:tryptamine:oxygen oxidoreductase (deaminating) activity;	K00276	ko00260 Glycine, serine and threonine metabolism;ko00350 Tyrosine metabolism;ko00360 Phenylalanine metabolism;ko00410 beta-Alanine metabolism;ko00950 Isoquinoline alkaloid biosynthesis;ko00960 Tropane, piperidine and pyridine alkaloid biosynthesis;ko01100 Metabolic pathways;ko01110 Biosynthesis of secondary metabolites;;
gene-PDRG1	1957	610	20.67	556	21.97	602	20.21	1024	36.03	1019	35.4	1296	44.08	859.098	1.03818	0.108729	9.54832	1.31813e-21	1.43094e-19	Ups	20	31944337	31952046	-	PDRG1	p53 and DNA damage regulated 1	GO:0006457:protein folding;	GO:0005737:cytoplasm;GO:0016272:prefoldin complex;	GO:0051082:unfolded protein binding;	-	-
gene-CEP250	16264	1078	4.4	995	4.73	1099	4.44	527	2.23	537	2.24	416	1.7	760.341	-0.981372	0.102789	-9.54745	1.32925e-21	1.435e-19	Down	20	35455137	35519280	+	CEP250	centrosomal protein 250%2C transcript variant X14	GO:0010457:centriole-centriole cohesion;GO:0000086:G2/M transition of mitotic cell cycle;GO:0000278:mitotic cell cycle;GO:0008104:protein localization;GO:0033365:protein localization to organelle;GO:0030997:regulation of centriole-centriole cohesion;GO:0010389:regulation of G2/M transition of mitotic cell cycle;	GO:0005814:centriole;GO:0005813:centrosome;GO:0005929:cilium;GO:0005829:cytosol;GO:0070062:extracellular exosome;GO:0005815:microtubule organizing center;GO:0048471:perinuclear region of cytoplasm;GO:0032991:macromolecular complex;	GO:0008022:protein C-terminus binding;GO:0019904:protein domain specific binding;GO:0019901:protein kinase binding;	K16464	;
gene-TTK	3675	1479	26.69	1180	24.83	1486	26.56	2173	40.72	2476	45.8	2015	36.49	1807.3	0.809248	0.0848005	9.54297	1.38804e-21	1.49018e-19	Ups	6	80004147	80042651	+	TTK	TTK protein kinase%2C transcript variant 1	GO:0007059:chromosome segregation;GO:0051304:chromosome separation;GO:0016321:female meiosis chromosome segregation;GO:0033316:meiotic spindle assembly checkpoint;GO:0007094:mitotic spindle assembly checkpoint;GO:0007052:mitotic spindle organization;GO:0018105:peptidyl-serine phosphorylation;GO:0018107:peptidyl-threonine phosphorylation;GO:0008284:positive regulation of cell proliferation;GO:0010…	GO:0005737:cytoplasm;GO:0000776:kinetochore;GO:0016020:membrane;GO:0005634:nucleus;GO:0005819:spindle;	GO:0005524:ATP binding;GO:0043515:kinetochore binding;GO:0042803:protein homodimerization activity;GO:0004674:protein serine/threonine kinase activity;GO:0004712:protein serine/threonine/tyrosine kinase activity;GO:0004713:protein tyrosine kinase activity;	K08866	ko04110 Cell cycle;ko04111 Cell cycle - yeast;;
gene-BBS10	3568	569	10.58	475	10.29	529	9.74	227	4.38	238	4.53	215	4.01	367.346	-1.0884	0.114183	-9.53207	1.54179e-21	1.6417e-19	Down	12	76344474	76348415	-	BBS10	Bardet-Biedl syndrome 10	GO:0051131:chaperone-mediated protein complex assembly;GO:0045494:photoreceptor cell maintenance;GO:0043254:regulation of protein complex assembly;GO:0050896:response to stimulus;GO:0001895:retina homeostasis;GO:0007601:visual perception;	GO:0005929:cilium;	GO:0005524:ATP binding;GO:0001103:RNA polymerase II repressing transcription factor binding;	K19401	;
gene-SNX33	8002	569	4.72	490	4.73	533	4.38	242	2.08	216	1.84	169	1.41	361.396	-1.22439	0.128453	-9.53178	1.54607e-21	1.6417e-19	Down	15	75647912	75662301	+	SNX33	sorting nexin 33%2C transcript variant 2	GO:0036089:cleavage furrow formation;GO:0006897:endocytosis;GO:0016197:endosomal transport;GO:0007032:endosome organization;GO:0006886:intracellular protein transport;GO:0044351:macropinocytosis;GO:0000281:mitotic cytokinesis;GO:0045806:negative regulation of endocytosis;GO:2000009:negative regulation of protein localization to cell surface;GO:0097320:membrane tubulation;GO:0051044:positive regul…	GO:0031410:cytoplasmic vesicle;GO:0030659:cytoplasmic vesicle membrane;GO:0005829:cytosol;GO:0019898:extrinsic component of membrane;GO:0016020:membrane;	GO:0042802:identical protein binding;GO:0035091:phosphatidylinositol binding;	K17923	ko05132 Salmonella infection;;
gene-ARHGAP1	4260	565	8.8	492	8.93	565	8.71	230	3.72	226	3.61	250	3.91	379.772	-1.078	0.113123	-9.52944	1.58138e-21	1.67008e-19	Down	11	46677077	46700660	-	ARHGAP1	Rho GTPase activating protein 1	GO:0016197:endosomal transport;GO:2001136:negative regulation of endocytic recycling;GO:0051056:regulation of small GTPase mediated signal transduction;GO:0007266:Rho protein signal transduction;GO:0007264:small GTPase mediated signal transduction;GO:0033572:transferrin transport;	GO:0005737:cytoplasm;GO:0005829:cytosol;GO:0010008:endosome membrane;GO:0070062:extracellular exosome;GO:0048471:perinuclear region of cytoplasm;	GO:0045296:cadherin binding;GO:0005096:GTPase activator activity;GO:0017137:Rab GTPase binding;GO:0017124:SH3 domain binding;GO:0005070:SH3/SH2 adaptor activity;	K18470	;
gene-STC2	4254	1889	29.45	1521	27.65	1790	27.64	2631	42.59	2786	44.52	2430	38.02	2180.19	0.716652	0.075237	9.52526	1.64626e-21	1.72919e-19	Ups	5	173314723	173328414	-	STC2	stanniocalcin 2	GO:0006874:cellular calcium ion homeostasis;GO:0044267:cellular protein metabolic process;GO:0071456:cellular response to hypoxia;GO:0046697:decidualization;GO:0007566:embryo implantation;GO:0030968:endoplasmic reticulum unfolded protein response;GO:0010629:negative regulation of gene expression;GO:0040015:negative regulation of multicellular organism growth;GO:0043687:post-translational protein …	GO:0005783:endoplasmic reticulum;GO:0005788:endoplasmic reticulum lumen;GO:0005615:extracellular space;GO:0005794:Golgi apparatus;GO:0048471:perinuclear region of cytoplasm;	GO:0019899:enzyme binding;GO:0020037:heme binding;GO:0005179:hormone activity;GO:0042803:protein homodimerization activity;	-	-
gene-FBXW9	1996	219	7.28	217	8.41	254	8.36	463	15.97	449	15.29	541	18.04	361.145	1.1955	0.125552	9.52197	1.69928e-21	1.77529e-19	Ups	19	12688916	12696900	-	FBXW9	F-box and WD repeat domain containing 9	GO:0043687:post-translational protein modification;GO:0000209:protein polyubiquitination;	GO:0005829:cytosol;GO:0070545:PeBoW complex;GO:0030687:preribosome, large subunit precursor;	-	K10265	;
gene-YRDC	1848	525	18.84	463	19.37	480	17.06	858	31.97	831	30.57	977	35.19	694.797	0.981245	0.103097	9.51772	1.77021e-21	1.83951e-19	Ups	1	37802945	37808208	-	YRDC	yrdC N6-threonylcarbamoyltransferase domain containing	GO:0051051:negative regulation of transport;GO:0006450:regulation of translational fidelity;	GO:0005737:cytoplasm;GO:0016020:membrane;GO:0005739:mitochondrion;	GO:0003725:double-stranded RNA binding;GO:0016779:nucleotidyltransferase activity;GO:0000049:tRNA binding;	-	-
gene-TBC1D16	13673	1383	6.71	1274	7.2	1520	7.3	758	3.82	728	3.62	639	3.11	1030.87	-0.854241	0.0899364	-9.49828	2.13388e-21	2.20561e-19	Down	17	79932343	80035875	-	TBC1D16	TBC1 domain family member 16%2C transcript variant 4	GO:0090630:activation of GTPase activity;GO:0006886:intracellular protein transport;GO:0001919:regulation of receptor recycling;	GO:0005829:cytosol;GO:0005769:early endosome;	GO:0005096:GTPase activator activity;GO:0017137:Rab GTPase binding;	-	-
gene-NOP16	1111	1591	94.98	1228	85.46	1604	94.85	2363	146.47	2453	150.1	3089	185.05	2067.38	0.966162	0.101778	9.4928	2.24903e-21	2.31234e-19	Ups	5	176383937	176388606	-	NOP16	NOP16 nucleolar protein%2C transcript variant 8	GO:0042273:ribosomal large subunit biogenesis;	GO:0005730:nucleolus;GO:0043231:intracellular membrane-bounded organelle;GO:0005634:nucleus;	GO:0003723:RNA binding;	-	-
gene-WDR3	10004	3074	20.38	2590	20.02	2983	19.59	4285	29.5	4441	30.18	3897	25.93	3553.51	0.667429	0.0703223	9.491	2.28818e-21	2.3402e-19	Ups	1	117929739	117966543	+	WDR3	WD repeat domain 3	GO:0006364:rRNA processing;	GO:0031965:nuclear membrane;GO:0005730:nucleolus;GO:0005654:nucleoplasm;GO:0005634:nucleus;GO:0034388:Pwp2p-containing subcomplex of 90S preribosome;GO:0032040:small-subunit processome;	GO:0003723:RNA binding;	K14556	ko03008 Ribosome biogenesis in eukaryotes;;
gene-RECQL5	7841	492	4.16	463	4.57	450	3.77	189	1.66	193	1.67	189	1.6	322.867	-1.18221	0.124602	-9.48788	2.3577e-21	2.39868e-19	Down	17	75626845	75667202	-	RECQL5	RecQ like helicase 5%2C transcript variant 2	GO:0051301:cell division;GO:0072757:cellular response to camptothecin;GO:0051304:chromosome separation;GO:0032508:DNA duplex unwinding;GO:0006259:DNA metabolic process;GO:0006310:DNA recombination;GO:0006281:DNA repair;GO:0006260:DNA replication;GO:0006268:DNA unwinding involved in DNA replication;GO:0000724:double-strand break repair via homologous recombination;GO:0000278:mitotic cell cycle;GO:…	GO:0005694:chromosome;GO:0005737:cytoplasm;GO:0005829:cytosol;GO:0005654:nucleoplasm;GO:0005634:nucleus;GO:0016591:DNA-directed RNA polymerase II, holoenzyme;	GO:0005524:ATP binding;GO:0043140:ATP-dependent 3'-5' DNA helicase activity;GO:0003678:DNA helicase activity;GO:0009378:four-way junction helicase activity;GO:0042802:identical protein binding;GO:0003676:nucleic acid binding;GO:0000993:RNA polymerase II core binding;	K10902	;
gene-LOC112268269	3859	178	3.06	165	3.31	192	3.27	45	0.8	48	0.85	41	0.71	108.211	-1.87678	0.197977	-9.47977	2.54849e-21	2.57929e-19	Down	20	63861215	63865073	-	LOC112268269	uncharacterized LOC112268269%2C transcript variant 1	-	-	GO:0016787:hydrolase activity;	K17985	ko04137 Mitophagy - animal;ko04140 Autophagy - animal;ko05010 Alzheimer disease;ko05014 Amyotrophic lateral sclerosis;ko05016 Huntington disease;ko05017 Spinocerebellar ataxia;ko05022 Pathways of neurodegeneration - multiple diseases;;
gene-LYAR	2028	1698	55.53	1491	56.85	1666	53.97	2451	83.23	2583	86.58	3058	100.36	2171.42	0.858776	0.0906196	9.47672	2.6241e-21	2.64204e-19	Ups	4	4267701	4290195	-	LYAR	Ly1 antibody reactive%2C transcript variant 2	GO:0048821:erythrocyte development;GO:0000122:negative regulation of transcription from RNA polymerase II promoter;GO:0050766:positive regulation of phagocytosis;GO:0006364:rRNA processing;	GO:0005737:cytoplasm;GO:0005730:nucleolus;GO:0005634:nucleus;GO:0001750:photoreceptor outer segment;	GO:0003677:DNA binding;GO:0046872:metal ion binding;GO:0003723:RNA binding;	K15263	;
gene-ZNF395	4797	720	9.96	637	10.27	729	9.98	334	4.79	342	4.85	305	4.23	500.997	-0.967543	0.102171	-9.4698	2.80389e-21	2.80852e-19	Down	8	28345590	28386460	-	ZNF395	zinc finger protein 395	GO:0006355:regulation of transcription, DNA-templated;	GO:0005737:cytoplasm;GO:0005829:cytosol;GO:0005634:nucleus;	GO:0003677:DNA binding;GO:0000981:sequence-specific DNA binding RNA polymerase II transcription factor activity;GO:0001158:enhancer sequence-specific DNA binding;GO:0046872:metal ion binding;GO:0000978:RNA polymerase II core promoter proximal region sequence-specific DNA binding;	-	-
gene-LONP1	3436	2193	42.33	2009	45.21	2393	45.75	1181	23.67	1219	24.12	1258	24.37	1680.28	-0.728792	0.0769922	-9.46579	2.91348e-21	2.90332e-19	Down	19	5691834	5720452	-	LONP1	lon peptidase 1%2C mitochondrial%2C transcript variant X1	GO:0007568:aging;GO:0034599:cellular response to oxidative stress;GO:0051131:chaperone-mediated protein complex assembly;GO:0032042:mitochondrial DNA metabolic process;GO:0000002:mitochondrial genome maintenance;GO:0007005:mitochondrion organization;GO:0070407:oxidation-dependent protein catabolic process;GO:0051260:protein homooligomerization;GO:0006515:misfolded or incompletely synthesized prot…	GO:0005829:cytosol;GO:0016020:membrane;GO:0005759:mitochondrial matrix;GO:0042645:mitochondrial nucleoid;GO:0005739:mitochondrion;GO:0005654:nucleoplasm;GO:0005634:nucleus;	GO:0043531:ADP binding;GO:0005524:ATP binding;GO:0004176:ATP-dependent peptidase activity;GO:0070182:DNA polymerase binding;GO:0051880:G-quadruplex DNA binding;GO:0001018:mitochondrial RNA polymerase regulatory region DNA binding;GO:0043565:sequence-specific DNA binding;GO:0004252:serine-type endopeptidase activity;GO:0003697:single-stranded DNA binding;GO:0003727:single-stranded RNA binding;	K08675	;
gene-NOTCH3	8680	1605	12.26	1250	11.13	1423	10.77	709	5.63	701	5.49	514	3.94	1010.63	-1.0304	0.109237	-9.43269	3.99709e-21	3.96283e-19	Down	19	15159038	15200995	-	NOTCH3	notch receptor 3%2C transcript variant X1	GO:0048844:artery morphogenesis;GO:0030900:forebrain development;GO:0072104:glomerular capillary formation;GO:0045665:negative regulation of neuron differentiation;GO:0045746:negative regulation of Notch signaling pathway;GO:0000122:negative regulation of transcription from RNA polymerase II promoter;GO:0048663:neuron fate commitment;GO:0007219:Notch signaling pathway;GO:0048661:positive regulati…	GO:0015629:actin cytoskeleton;GO:0009986:cell surface;GO:0005829:cytosol;GO:0005789:endoplasmic reticulum membrane;GO:0005576:extracellular region;GO:0000139:Golgi membrane;GO:0016021:integral component of membrane;GO:0005654:nucleoplasm;GO:0005886:plasma membrane;GO:0043235:receptor complex;	GO:0045296:cadherin binding;GO:0005509:calcium ion binding;GO:0019899:enzyme binding;GO:0042802:identical protein binding;GO:0038023:signaling receptor activity;	K02599	ko01522 Endocrine resistance;ko04320 Dorso-ventral axis formation;ko04330 Notch signaling pathway;ko04361 Axon regeneration;ko04658 Th1 and Th2 cell differentiation;ko04919 Thyroid hormone signaling pathway;ko05020 Prion disease;ko05165 Human papillomavirus infection;ko05200 Pathways in cancer;ko05206 MicroRNAs in cancer;ko05224 Breast cancer;;
gene-GOLGA7B	6843	4	0.04	11	0.12	8	0.08	81	0.82	82	0.81	89	0.87	47.327	3.56859	0.378561	9.42674	4.23049e-21	4.17293e-19	Ups	10	97849843	97871578	+	GOLGA7B	golgin A7 family member B	GO:0018230:peptidyl-L-cysteine S-palmitoylation;GO:0006612:protein targeting to membrane;	GO:0000139:Golgi membrane;GO:0002178:palmitoyltransferase complex;	-	-	-
gene-UTP15	5372	904	11.16	671	9.66	812	9.93	1265	16.22	1406	17.79	1248	15.46	1054.88	0.840349	0.0893264	9.40761	5.07529e-21	4.98096e-19	Ups	5	73565741	73583380	+	UTP15	UTP15 small subunit processome component%2C transcript variant X1	GO:2000234:positive regulation of rRNA processing;GO:0045943:positive regulation of transcription from RNA polymerase I promoter;GO:0006364:rRNA processing;	GO:0005737:cytoplasm;GO:0005783:endoplasmic reticulum;GO:0001650:fibrillar center;GO:0005730:nucleolus;GO:0005654:nucleoplasm;	GO:0003723:RNA binding;	K14549	ko03008 Ribosome biogenesis in eukaryotes;;
gene-CALCOCO1	6098	714	7.77	597	7.57	645	6.95	251	2.83	326	3.63	271	2.96	457.315	-1.0854	0.11558	-9.39088	5.9501e-21	5.81017e-19	Down	12	53708517	53727520	-	CALCOCO1	calcium binding and coiled-coil domain 1%2C transcript variant X3	GO:0030518:intracellular steroid hormone receptor signaling pathway;GO:0010628:positive regulation of gene expression;GO:0045944:positive regulation of transcription from RNA polymerase II promoter;GO:0045893:positive regulation of transcription, DNA-templated;GO:0007165:signal transduction;GO:0016055:Wnt signaling pathway;	GO:0005829:cytosol;GO:0043231:intracellular membrane-bounded organelle;GO:0000790:nuclear chromatin;GO:0005634:nucleus;	GO:0070016:armadillo repeat domain binding;GO:0008013:beta-catenin binding;GO:0003682:chromatin binding;GO:0030374:ligand-dependent nuclear receptor transcription coactivator activity;GO:0008022:protein C-terminus binding;GO:0000980:RNA polymerase II distal enhancer sequence-specific DNA binding;GO:0043565:sequence-specific DNA binding;GO:0003713:transcription coactivator activity;GO:0003712:tran…	-	-
gene-TLCD1	2950	334	7.51	228	5.98	265	5.9	100	2.33	75	1.73	69	1.56	172.978	-1.63459	0.17421	-9.38287	6.4203e-21	6.23796e-19	Down	17	28724024	28727930	-	TLCD1	TLC domain containing 1%2C transcript variant X1	GO:0071709:membrane assembly;GO:0055091:phospholipid homeostasis;GO:0007009:plasma membrane organization;GO:0097035:regulation of membrane lipid distribution;	GO:0016021:integral component of membrane;GO:0005886:plasma membrane;	-	K17985;K08857	ko04137 Mitophagy - animal;ko04140 Autophagy - animal;ko05010 Alzheimer disease;ko05014 Amyotrophic lateral sclerosis;ko05016 Huntington disease;ko05017 Spinocerebellar ataxia;ko05022 Pathways of neurodegeneration - multiple diseases;;;
gene-SRSF6	4974	4698	62.65	4003	62.23	4828	63.77	6381	88.34	6214	84.93	6162	82.45	5388.6	0.594539	0.0633901	9.37906	6.65661e-21	6.43539e-19	Ups	20	43457893	43464243	+	SRSF6	serine and arginine rich splicing factor 6%2C transcript variant 1	GO:0000380:alternative mRNA splicing, via spliceosome;GO:0031124:mRNA 3'-end processing;GO:0045292:mRNA cis splicing, via spliceosome;GO:0006406:mRNA export from nucleus;GO:0006376:mRNA splice site selection;GO:0000398:mRNA splicing, via spliceosome;GO:0060548:negative regulation of cell death;GO:0045617:negative regulation of keratinocyte differentiation;GO:0048025:negative regulation of mRNA sp…	GO:0016607:nuclear speck;GO:0005654:nucleoplasm;GO:0005634:nucleus;	GO:0036002:pre-mRNA binding;GO:0003723:RNA binding;	K12893	ko03040 Spliceosome;ko05168 Herpes simplex virus 1 infection;;
gene-C2orf68	4705	536	7.56	456	7.49	529	7.39	159	2.33	225	3.25	216	3.06	345.189	-1.21993	0.130093	-9.37736	6.76425e-21	6.50708e-19	Down	2	85605254	85612066	-	C2orf68	chromosome 2 open reading frame 68%2C transcript variant X1	-	-	-	K04613	;
gene-FN3KRP	2201	518	15.61	496	17.42	570	17.01	212	6.63	216	6.67	245	7.41	368.43	-1.1145	0.11889	-9.37424	6.96755e-21	6.66963e-19	Down	17	82716706	82728017	+	FN3KRP	fructosamine 3 kinase related protein%2C transcript variant X1	GO:0043687:post-translational protein modification;	GO:0005829:cytosol;	GO:0016301:kinase activity;	K15523	;
gene-CDCA5	3954	2177	36.52	1868	36.53	2123	35.27	3051	53.14	3033	52.15	3518	59.22	2640.5	0.761048	0.0812114	9.3712	7.17113e-21	6.83085e-19	Ups	11	65061009	65084129	-	CDCA5	cell division cycle associated 5	GO:0051301:cell division;GO:0006302:double-strand break repair;GO:0000278:mitotic cell cycle;GO:0007076:mitotic chromosome condensation;GO:0007080:mitotic metaphase plate congression;GO:0007064:mitotic sister chromatid cohesion;GO:0031536:positive regulation of exit from mitosis;GO:0071922:regulation of cohesin localization to chromatin;	GO:0005694:chromosome;GO:0000775:chromosome, centromeric region;GO:0008278:cohesin complex;GO:0005737:cytoplasm;GO:0005829:cytosol;GO:0000790:nuclear chromatin;GO:0005654:nucleoplasm;GO:0005634:nucleus;	GO:0003682:chromatin binding;GO:0044877:macromolecular complex binding;	K17390	ko05206 MicroRNAs in cancer;;
gene-SRSF2	2963	6853	153.41	6022	157.15	6883	152.61	9477	220.26	9384	215.3	10617	238.49	8237.33	0.699138	0.074624	9.36881	7.3352e-21	6.95306e-19	Ups	17	76734115	76737411	-	SRSF2	serine and arginine rich splicing factor 2%2C transcript variant 2	GO:0000278:mitotic cell cycle;GO:0031124:mRNA 3'-end processing;GO:0045292:mRNA cis splicing, via spliceosome;GO:0006406:mRNA export from nucleus;GO:0006397:mRNA processing;GO:0000398:mRNA splicing, via spliceosome;GO:0000381:regulation of alternative mRNA splicing, via spliceosome;GO:0033197:response to vitamin E;GO:0006405:RNA export from nucleus;GO:0008380:RNA splicing;	GO:0005737:cytoplasm;GO:0005829:cytosol;GO:0035061:interchromatin granule;GO:0016607:nuclear speck;GO:0005654:nucleoplasm;GO:0005634:nucleus;GO:0005681:spliceosomal complex;	GO:0036002:pre-mRNA binding;GO:0005080:protein kinase C binding;GO:0003723:RNA binding;GO:0003714:transcription corepressor activity;	K12891	ko03040 Spliceosome;ko05168 Herpes simplex virus 1 infection;;
gene-NATD1	4931	277	3.73	233	3.65	277	3.69	81	1.13	98	1.35	81	1.09	169.787	-1.47551	0.157639	-9.36001	7.97308e-21	7.52102e-19	Down	17	21238870	21253410	-	NATD1	N-acetyltransferase domain containing 1	GO:0006473:protein acetylation;	-	GO:0016410:N-acyltransferase activity;	K06975	;
gene-PCED1A	2359	556	15.63	496	16.26	550	15.32	235	6.86	210	6.05	247	6.97	374.467	-1.08991	0.116493	-9.356	8.28117e-21	7.7739e-19	Down	20	2835314	2841243	-	PCED1A	PC-esterase domain containing 1A%2C transcript variant X3	-	-	-	-	-
gene-EPB41L4A-AS1	1194	310	17.22	234	15.15	299	16.45	506	29.18	530	30.18	585	32.61	413.655	1.06944	0.114709	9.32306	1.13036e-20	1.05602e-18	Ups	5	112160526	112162501	+	EPB41L4A-AS1	EPB41L4A antisense RNA 1	-	-	-	-	-
gene-SZT2	14844	807	3.61	632	3.29	673	2.98	303	1.41	346	1.58	278	1.25	495.426	-1.0666	0.114418	-9.32196	1.14214e-20	1.06192e-18	Down	1	43389884	43454247	+	SZT2	SZT2 subunit of KICSTOR complex%2C transcript variant X6	GO:0034198:cellular response to amino acid starvation;GO:0042149:cellular response to glucose starvation;GO:0007417:central nervous system development;GO:0021540:corpus callosum morphogenesis;GO:1904262:negative regulation of TORC1 signaling;GO:0043473:pigmentation;GO:0009791:post-embryonic development;GO:0061462:protein localization to lysosome;GO:1901668:regulation of superoxide dismutase activ…	GO:0005765:lysosomal membrane;GO:0005777:peroxisome;GO:1990130:Iml1 complex;GO:0061700:GATOR2 complex;	-	K01816;K12870	ko00630 Glyoxylate and dicarboxylate metabolism;ko01100 Metabolic pathways;;ko03040 Spliceosome;;
gene-AZIN1	4569	2315	33.61	2025	34.27	2377	34.18	1298	19.56	1265	18.82	1086	15.82	1697.14	-0.75905	0.0814422	-9.3201	1.1623e-20	1.07551e-18	Down	8	102826302	102864200	-	AZIN1	antizyme inhibitor 1%2C transcript variant 3	GO:0042177:negative regulation of protein catabolic process;GO:1902269:positive regulation of polyamine transmembrane transport;GO:0033387:putrescine biosynthetic process from ornithine;GO:0006521:regulation of cellular amino acid metabolic process;	GO:0005737:cytoplasm;GO:0005829:cytosol;GO:0005634:nucleus;	GO:0042978:ornithine decarboxylase activator activity;GO:0004586:ornithine decarboxylase activity;	-	-
gene-SAMD11	3586	1357	25.1	1097	23.65	1201	22	568	10.91	581	11.01	659	12.23	893.084	-0.892734	0.0958463	-9.31422	1.22854e-20	1.13142e-18	Down	1	923923	944574	+	SAMD11	sterile alpha motif domain containing 11%2C transcript variant 3	-	GO:0005634:nucleus;	-	-	-
gene-PLPP6	2965	386	8.63	305	7.95	392	8.69	150	3.48	138	3.16	110	2.47	240.184	-1.3193	0.141821	-9.30254	1.3713e-20	1.25694e-18	Down	9	4662294	4665258	+	PLPP6	phospholipid phosphatase 6	GO:0006695:cholesterol biosynthetic process;GO:0046839:phospholipid dephosphorylation;	GO:0016021:integral component of membrane;GO:0005886:plasma membrane;	GO:0016787:hydrolase activity;GO:0042577:lipid phosphatase activity;	-	-
gene-DDX18	3753	4122	72.85	3403	70.11	4283	74.97	6024	110.54	6201	112.32	5284	93.71	4895.56	0.692347	0.0745178	9.29103	1.52809e-20	1.39408e-18	Ups	2	117814691	117832377	+	DDX18	DEAD-box helicase 18	GO:0071392:cellular response to estradiol stimulus;	GO:0005694:chromosome;GO:0016020:membrane;GO:0005730:nucleolus;	GO:0005524:ATP binding;GO:0004004:ATP-dependent RNA helicase activity;GO:0003723:RNA binding;	K13179	;
gene-ARHGEF17	8163	343	2.79	265	2.51	337	2.71	128	1.08	106	0.88	86	0.7	204.847	-1.43702	0.154852	-9.27997	1.69526e-20	1.53936e-18	Down	11	73308276	73369388	+	ARHGEF17	Rho guanine nucleotide exchange factor 17	GO:0030036:actin cytoskeleton organization;GO:0007186:G-protein coupled receptor signaling pathway;GO:0043065:positive regulation of apoptotic process;GO:0035023:regulation of Rho protein signal transduction;GO:0051056:regulation of small GTPase mediated signal transduction;	GO:0005829:cytosol;	GO:0005085:guanyl-nucleotide exchange factor activity;GO:0005089:Rho guanyl-nucleotide exchange factor activity;	-	-
gene-LRP5	6089	1190	12.96	1089	13.83	1250	13.49	638	7.22	627	7	608	6.65	884.825	-0.793379	0.0858012	-9.24672	2.31494e-20	2.09228e-18	Down	11	68298866	68449275	+	LRP5	LDL receptor related protein 5%2C transcript variant X9	GO:0060612:adipose tissue development;GO:0009952:anterior/posterior pattern specification;GO:0048539:bone marrow development;GO:0060349:bone morphogenesis;GO:0046849:bone remodeling;GO:0060444:branching involved in mammary gland duct morphogenesis;GO:0060070:canonical Wnt signaling pathway;GO:0042632:cholesterol homeostasis;GO:0006897:endocytosis;GO:0001702:gastrulation with mouth forming second;…	GO:0005783:endoplasmic reticulum;GO:0016021:integral component of membrane;GO:0005886:plasma membrane;GO:0043235:receptor complex;	GO:0071936:coreceptor activity involved in Wnt signaling pathway;GO:0042813:Wnt-activated receptor activity;GO:0017147:Wnt-protein binding;	K03068	ko04150 mTOR signaling pathway;ko04310 Wnt signaling pathway;ko04928 Parathyroid hormone synthesis, secretion and action;ko05010 Alzheimer disease;ko05022 Pathways of neurodegeneration - multiple diseases;ko05200 Pathways in cancer;ko05224 Breast cancer;ko05225 Hepatocellular carcinoma;ko05226 Gastric cancer;;
gene-MDM2	12793	2487	12.89	2094	12.66	2588	13.29	3570	19.22	3546	18.84	3225	16.78	2923.49	0.65199	0.0706759	9.22506	2.83394e-20	2.5495e-18	Ups	12	68808149	68850686	+	MDM2	MDM2 proto-oncogene%2C transcript variant X2	GO:0043066:negative regulation of apoptotic process;GO:0071157:negative regulation of cell cycle arrest;GO:0000122:negative regulation of transcription from RNA polymerase II promoter;GO:0045892:negative regulation of transcription, DNA-templated;GO:0016567:protein ubiquitination;GO:1990000:amyloid fibril formation;GO:0003283:atrial septum development;GO:0003181:atrioventricular valve morphogenes…	GO:0005737:cytoplasm;GO:0005730:nucleolus;GO:0005654:nucleoplasm;GO:0005634:nucleus;GO:0005829:cytosol;GO:0030666:endocytic vesicle membrane;	GO:0008097:5S rRNA binding;GO:0046872:metal ion binding;GO:0043021:ribonucleoprotein complex binding;GO:0016740:transferase activity;GO:0043130:ubiquitin binding;GO:0019899:enzyme binding;GO:0042802:identical protein binding;	K06643	ko01522 Endocrine resistance;ko01524 Platinum drug resistance;ko04068 FoxO signaling pathway;ko04110 Cell cycle;ko04115 p53 signaling pathway;ko04120 Ubiquitin mediated proteolysis;ko04144 Endocytosis;ko04151 PI3K-Akt signaling pathway;ko04218 Cellular senescence;ko04625 C-type lectin receptor signaling pathway;ko04919 Thyroid hormone signaling pathway;ko05131 Shigellosis;ko05163 Human cytomegalo…
gene-PPFIA4	6827	304	2.95	244	2.76	297	2.86	89	0.9	112	1.12	67	0.65	180.155	-1.53406	0.166597	-9.20825	3.31491e-20	2.96844e-18	Down	1	203026491	203078736	+	PPFIA4	PTPRF interacting protein alpha 4%2C transcript variant X10	GO:0014047:glutamate secretion;GO:0007269:neurotransmitter secretion;	GO:0009986:cell surface;GO:0005829:cytosol;GO:0048786:presynaptic active zone;GO:0045202:synapse;GO:0005737:cytoplasm;	-	-	-
gene-SERINC3	4531	2232	32.67	1965	33.53	2156	31.26	1157	17.58	1274	19.11	1098	16.13	1619.9	-0.728616	0.0791865	-9.20126	3.53768e-20	3.15341e-18	Down	20	44496221	44522070	-	SERINC3	serine incorporator 3%2C transcript variant 1	GO:0051607:defense response to virus;GO:0009597:detection of virus;GO:0045087:innate immune response;GO:0006564:L-serine biosynthetic process;GO:0006658:phosphatidylserine metabolic process;GO:1902237:positive regulation of endoplasmic reticulum stress-induced intrinsic apoptotic signaling pathway;GO:0006665:sphingolipid metabolic process;	GO:0000139:Golgi membrane;GO:0016021:integral component of membrane;GO:0048471:perinuclear region of cytoplasm;GO:0005886:plasma membrane;	-	K16467	;
gene-PDCD4	3565	1706	31.74	1519	32.95	1748	32.21	900	17.39	968	18.46	916	17.1	1271.41	-0.716022	0.0779283	-9.18822	3.99401e-20	3.5439e-18	Down	10	110871928	110900006	+	PDCD4	programmed cell death 4%2C transcript variant 3	GO:0006915:apoptotic process;GO:0030509:BMP signaling pathway;GO:0007569:cell aging;GO:0071222:cellular response to lipopolysaccharide;GO:0060940:epithelial to mesenchymal transition involved in cardiac fibroblast development;GO:0035722:interleukin-12-mediated signaling pathway;GO:0043066:negative regulation of apoptotic process;GO:0045786:negative regulation of cell cycle;GO:1900016:negative reg…	GO:0005737:cytoplasm;GO:0005829:cytosol;GO:0005634:nucleus;	GO:0003723:RNA binding;	K16865	ko05205 Proteoglycans in cancer;ko05206 MicroRNAs in cancer;;
gene-SAR1A	5972	2089	23.2	1798	23.28	2198	24.18	2861	32.99	2976	33.88	3233	36.03	2533.66	0.699564	0.0762606	9.17333	4.58608e-20	4.05076e-18	Ups	10	70147289	70170514	-	SAR1A	secretion associated Ras related GTPase 1A%2C transcript variant 1	GO:0090110:cargo loading into COPII-coated vesicle;GO:0006886:intracellular protein transport;	GO:0030127:COPII vesicle coat;GO:0005783:endoplasmic reticulum;GO:0000139:Golgi membrane;	GO:0005525:GTP binding;	K07953	ko04141 Protein processing in endoplasmic reticulum;ko05134 Legionellosis;;
gene-SPPL2B	7538	728	6.41	640	6.56	716	6.24	343	3.13	319	2.88	340	3	504.535	-0.935253	0.102198	-9.15143	5.61864e-20	4.94034e-18	Down	19	2328571	2355095	+	SPPL2B	signal peptide peptidase like 2B%2C transcript variant X9	GO:0006509:membrane protein ectodomain proteolysis;GO:0031293:membrane protein intracellular domain proteolysis;GO:0033619:membrane protein proteolysis;GO:0050776:regulation of immune response;GO:0010803:regulation of tumor necrosis factor-mediated signaling pathway;	GO:0015629:actin cytoskeleton;GO:0005813:centrosome;GO:0010008:endosome membrane;GO:0000139:Golgi membrane;GO:0030660:Golgi-associated vesicle membrane;GO:0071458:integral component of cytoplasmic side of endoplasmic reticulum membrane;GO:0071556:integral component of lumenal side of endoplasmic reticulum membrane;GO:0005765:lysosomal membrane;GO:0016020:membrane;GO:0005654:nucleoplasm;GO:0005886…	GO:0042500:aspartic endopeptidase activity, intramembrane cleaving;GO:0042803:protein homodimerization activity;	K09597	;
gene-EIF2S1	4154	2249	35.91	1917	35.68	2221	35.12	2982	49.44	2997	49.05	3158	50.6	2593.77	0.639124	0.0698713	9.14715	5.84527e-20	5.11646e-18	Ups	14	67360328	67386516	+	EIF2S1	eukaryotic translation initiation factor 2 subunit alpha	GO:0007568:aging;GO:0034198:cellular response to amino acid starvation;GO:0034605:cellular response to heat;GO:0034599:cellular response to oxidative stress;GO:0034644:cellular response to UV;GO:0032057:negative regulation of translational initiation in response to stress;GO:0036499:PERK-mediated unfolded protein response;GO:1901216:positive regulation of neuron death;GO:2000676:positive regulati…	GO:0010494:cytoplasmic stress granule;GO:0005829:cytosol;GO:0033290:eukaryotic 48S preinitiation complex;GO:0005850:eukaryotic translation initiation factor 2 complex;GO:0005851:eukaryotic translation initiation factor 2B complex;GO:0070062:extracellular exosome;GO:0097451:glial limiting end-foot;GO:0016020:membrane;GO:0043614:multi-eIF complex;GO:0005634:nucleus;GO:0005844:polysome;GO:0045202:sy…	GO:0043022:ribosome binding;GO:0003723:RNA binding;GO:0003743:translation initiation factor activity;	K03237	ko03013 RNA transport;ko04138 Autophagy - yeast;ko04140 Autophagy - animal;ko04141 Protein processing in endoplasmic reticulum;ko04210 Apoptosis;ko04932 Non-alcoholic fatty liver disease;ko05010 Alzheimer disease;ko05012 Parkinson disease;ko05014 Amyotrophic lateral sclerosis;ko05020 Prion disease;ko05022 Pathways of neurodegeneration - multiple diseases;ko05160 Hepatitis C;ko05162 Measles;ko0516…
gene-COQ8A	3537	1503	28.18	1291	28.22	1570	29.16	771	15.01	767	14.74	829	15.6	1101.71	-0.759099	0.0830347	-9.14194	6.13411e-20	5.3452e-18	Down	1	226939339	226987544	+	COQ8A	coenzyme Q8A%2C transcript variant X6	GO:0016310:phosphorylation;GO:0006468:protein phosphorylation;GO:0006744:ubiquinone biosynthetic process;	GO:0031314:extrinsic component of mitochondrial inner membrane;GO:0016021:integral component of membrane;GO:0005739:mitochondrion;	GO:0043531:ADP binding;GO:0005524:ATP binding;GO:0016301:kinase activity;	K08869	;
gene-SAFB	3066	4748	102.71	4281	107.96	4569	97.9	6455	144.98	6506	144.25	7170	155.65	5645.28	0.685559	0.0750429	9.13557	6.50622e-20	5.64414e-18	Ups	19	5623081	5668478	+	SAFB	scaffold attachment factor B%2C transcript variant X5	GO:0006325:chromatin organization;GO:0042445:hormone metabolic process;GO:0030520:intracellular estrogen receptor signaling pathway;GO:0045944:positive regulation of transcription from RNA polymerase II promoter;GO:0040008:regulation of growth;GO:0050684:regulation of mRNA processing;GO:0006357:regulation of transcription from RNA polymerase II promoter;	GO:0005654:nucleoplasm;GO:0005634:nucleus;	GO:0003682:chromatin binding;GO:0003690:double-stranded DNA binding;GO:0003723:RNA binding;GO:0000978:RNA polymerase II core promoter proximal region sequence-specific DNA binding;GO:0043565:sequence-specific DNA binding;	K05090	ko04010 MAPK signaling pathway;ko04014 Ras signaling pathway;ko04015 Rap1 signaling pathway;ko04060 Cytokine-cytokine receptor interaction;ko04061 Viral protein interaction with cytokine and cytokine receptor;ko04151 PI3K-Akt signaling pathway;ko04380 Osteoclast differentiation;ko04640 Hematopoietic cell lineage;ko05200 Pathways in cancer;ko05202 Transcriptional misregulation in cancer;ko05221 Ac…
gene-LIMK1	3438	658	12.69	631	14.19	775	14.81	288	5.77	313	6.19	336	6.5	490.014	-1.01776	0.111524	-9.1259	7.11412e-20	6.14407e-18	Down	7	74083804	74122525	+	LIMK1	LIM domain kinase 1%2C transcript variant 2	GO:0030036:actin cytoskeleton organization;GO:0038096:Fc-gamma receptor signaling pathway involved in phagocytosis;GO:0051444:negative regulation of ubiquitin-protein transferase activity;GO:0007399:nervous system development;GO:0032233:positive regulation of actin filament bundle assembly;GO:0045773:positive regulation of axon extension;GO:0051496:positive regulation of stress fiber assembly;GO:…	GO:0005737:cytoplasm;GO:0005829:cytosol;GO:0005925:focal adhesion;GO:0030027:lamellipodium;GO:0016020:membrane;GO:0043005:neuron projection;GO:0016607:nuclear speck;GO:0005634:nucleus;	GO:0005524:ATP binding;GO:0031072:heat shock protein binding;GO:0046872:metal ion binding;GO:0046982:protein heterodimerization activity;GO:0004672:protein kinase activity;GO:0004674:protein serine/threonine kinase activity;	K05743	ko04360 Axon guidance;ko04666 Fc gamma R-mediated phagocytosis;ko04810 Regulation of actin cytoskeleton;ko05135 Yersinia infection;ko05170 Human immunodeficiency virus 1 infection;;
gene-SLC9A3-AS1	1782	285	10.61	248	10.76	261	9.62	62	2.4	71	2.71	104	3.88	167.371	-1.62303	0.177903	-9.12311	7.30016e-20	6.27684e-18	Down	5	473236	480892	+	SLC9A3-AS1	SLC9A3 antisense RNA 1	GO:0006811:ion transport;GO:0071805:potassium ion transmembrane transport;GO:0051453:regulation of intracellular pH;GO:0098719:sodium ion import across plasma membrane;	GO:0016324:apical plasma membrane;GO:0005903:brush border;GO:0031526:brush border membrane;GO:0009986:cell surface;GO:0070062:extracellular exosome;GO:0016021:integral component of membrane;GO:0005886:plasma membrane;	GO:0030165:PDZ domain binding;GO:0015386:potassium:proton antiporter activity;GO:0015385:sodium:proton antiporter activity;	K12040	ko04964 Proximal tubule bicarbonate reclamation;ko04974 Protein digestion and absorption;ko04976 Bile secretion;ko04978 Mineral absorption;;
gene-HSPA4	4774	7250	100.73	6186	100.19	7323	100.77	9259	133.56	9640	137.27	9919	138.29	8276.58	0.596132	0.0654525	9.10785	8.40278e-20	7.19308e-18	Ups	5	133052013	133106449	+	HSPA4	heat shock protein family A (Hsp70) member 4	-	GO:0005829:cytosol;GO:0005634:nucleus;	GO:0005524:ATP binding;	K09489	ko04530 Tight junction;ko04612 Antigen processing and presentation;;
gene-TWNK	3780	1413	24.79	1169	23.91	1358	23.6	1888	34.4	1969	35.41	1884	33.17	1617.37	0.665766	0.0731623	9.09985	9.04583e-20	7.70959e-18	Ups	10	100987543	100994403	+	TWNK	twinkle mtDNA helicase%2C transcript variant 6	GO:0071333:cellular response to glucose stimulus;GO:0006268:DNA unwinding involved in DNA replication;GO:0006264:mitochondrial DNA replication;GO:0006390:transcription from mitochondrial promoter;GO:0007005:mitochondrion organization;GO:0034214:protein hexamerization;GO:0051260:protein homooligomerization;	GO:0005759:mitochondrial matrix;GO:0042645:mitochondrial nucleoid;	GO:0043139:5'-3' DNA helicase activity;GO:0005524:ATP binding;GO:0002020:protease binding;GO:0003697:single-stranded DNA binding;	K17680	ko05017 Spinocerebellar ataxia;;
gene-PPAN	2529	589	15.45	593	18.13	630	16.37	1069	29.11	1021	27.44	1351	35.55	884.437	1.04386	0.114722	9.09905	9.11285e-20	7.73279e-18	Ups	19	10106223	10112012	+	PPAN	peter pan homolog%2C transcript variant 1	GO:0000027:ribosomal large subunit assembly;	GO:0005730:nucleolus;GO:0005634:nucleus;GO:0030687:preribosome, large subunit precursor;	GO:0003723:RNA binding;	K14859	;
gene-DNMT3B	4630	1023	14.66	814	13.59	1004	14.25	445	6.62	523	7.68	421	6.05	689.979	-0.908429	0.0998751	-9.09565	9.40226e-20	7.94368e-18	Down	20	32762385	32809356	+	DNMT3B	DNA methyltransferase 3 beta%2C transcript variant X1	GO:0071549:cellular response to dexamethasone stimulus;GO:0071455:cellular response to hyperoxia;GO:0006306:DNA methylation;GO:0045814:negative regulation of gene expression, epigenetic;GO:0051573:negative regulation of histone H3-K9 methylation;GO:0000122:negative regulation of transcription from RNA polymerase II promoter;GO:0010628:positive regulation of gene expression;GO:0051571:positive reg…	GO:0043231:intracellular membrane-bounded organelle;GO:0005654:nucleoplasm;GO:0005634:nucleus;	GO:0003682:chromatin binding;GO:0003886:DNA (cytosine-5-)-methyltransferase activity;GO:0003677:DNA binding;GO:0000981:sequence-specific DNA binding RNA polymerase II transcription factor activity;GO:0009008:DNA-methyltransferase activity;GO:0042826:histone deacetylase binding;GO:0046872:metal ion binding;GO:0003714:transcription corepressor activity;	K17399	ko00270 Cysteine and methionine metabolism;ko01100 Metabolic pathways;ko05206 MicroRNAs in cancer;;
gene-TSPAN14	6246	677	7.19	583	7.22	678	7.13	311	3.43	317	3.45	305	3.25	469.007	-0.932638	0.102567	-9.09293	9.64091e-20	8.11005e-18	Down	10	80454275	80522631	+	TSPAN14	tetraspanin 14%2C transcript variant X4	GO:0044267:cellular protein metabolic process;GO:0043312:neutrophil degranulation;GO:0045747:positive regulation of Notch signaling pathway;GO:0072659:protein localization to plasma membrane;GO:0051604:protein maturation;	GO:0009986:cell surface;GO:0005788:endoplasmic reticulum lumen;GO:0005887:integral component of plasma membrane;GO:0005886:plasma membrane;GO:0035579:specific granule membrane;GO:0070821:tertiary granule membrane;GO:0097197:tetraspanin-enriched microdomain;	GO:0019899:enzyme binding;	K17296	;
gene-ARPIN	8223	551	4.44	558	5.25	571	4.56	259	2.17	253	2.09	229	1.85	396.183	-1.06493	0.117271	-9.08094	1.07643e-19	9.016e-18	Down	15	89895006	89912952	-	ARPIN	actin related protein 2/3 complex inhibitor%2C transcript variant 2	GO:0033058:directional locomotion;GO:0051126:negative regulation of actin nucleation;GO:0030336:negative regulation of cell migration;GO:2000393:negative regulation of lamellipodium morphogenesis;	GO:0030027:lamellipodium;	-	K17985	ko04137 Mitophagy - animal;ko04140 Autophagy - animal;ko05010 Alzheimer disease;ko05014 Amyotrophic lateral sclerosis;ko05016 Huntington disease;ko05017 Spinocerebellar ataxia;ko05022 Pathways of neurodegeneration - multiple diseases;;
gene-EIF2A	4785	2023	28.04	1590	25.69	2069	28.41	2754	39.63	2717	38.6	2773	38.57	2324.25	0.663454	0.0730965	9.07642	1.1221e-19	9.3582e-18	Ups	3	150546726	150586016	+	EIF2A	eukaryotic translation initiation factor 2A%2C transcript variant X2	GO:0009967:positive regulation of signal transduction;GO:0006468:protein phosphorylation;GO:0006417:regulation of translation;GO:0042255:ribosome assembly;GO:0032933:SREBP signaling pathway;	GO:0072562:blood microparticle;GO:0005737:cytoplasm;GO:0022627:cytosolic small ribosomal subunit;GO:0005850:eukaryotic translation initiation factor 2 complex;GO:0005615:extracellular space;	GO:0045296:cadherin binding;GO:0043022:ribosome binding;GO:0003743:translation initiation factor activity;GO:0000049:tRNA binding;	K15026	;
gene-AOC3	5118	64	0.83	61	0.92	61	0.78	165	2.22	206	2.74	177	2.3	124.318	1.67753	0.18502	9.06675	1.22621e-19	1.01828e-17	Ups	17	42851182	42858130	+	AOC3	amine oxidase copper containing 3%2C transcript variant X5	GO:0009308:amine metabolic process;GO:0007155:cell adhesion;GO:0006954:inflammatory response;GO:1902283:negative regulation of primary amine oxidase activity;GO:0046677:response to antibiotic;GO:0006805:xenobiotic metabolic process;	GO:0009986:cell surface;GO:0005737:cytoplasm;GO:0005769:early endosome;GO:0005783:endoplasmic reticulum;GO:0005794:Golgi apparatus;GO:0016021:integral component of membrane;GO:0005902:microvillus;GO:0005886:plasma membrane;	GO:0052595:aliphatic-amine oxidase activity;GO:0052594:aminoacetone:oxygen oxidoreductase(deaminating) activity;GO:0005509:calcium ion binding;GO:0005507:copper ion binding;GO:0052596:phenethylamine:oxygen oxidoreductase (deaminating) activity;GO:0008131:primary amine oxidase activity;GO:0046982:protein heterodimerization activity;GO:0042803:protein homodimerization activity;GO:0048038:quinone bi…	K00276	ko00260 Glycine, serine and threonine metabolism;ko00350 Tyrosine metabolism;ko00360 Phenylalanine metabolism;ko00410 beta-Alanine metabolism;ko00950 Isoquinoline alkaloid biosynthesis;ko00960 Tropane, piperidine and pyridine alkaloid biosynthesis;ko01100 Metabolic pathways;ko01110 Biosynthesis of secondary metabolites;;
gene-RPS10-NUDT3	2473	6	0.16	8	0.25	2	0.05	82	2.28	72	1.98	73	1.96	41.8617	3.94167	0.434806	9.06536	1.24198e-19	1.02699e-17	Ups	6	34287194	34426069	-	RPS10-NUDT3	RPS10-NUDT3 readthrough	GO:0000184:nuclear-transcribed mRNA catabolic process, nonsense-mediated decay;GO:0000028:ribosomal small subunit assembly;GO:0006614:SRP-dependent cotranslational protein targeting to membrane;GO:0006412:translation;GO:0006413:translational initiation;GO:0019083:viral transcription;	GO:0005829:cytosol;GO:0022627:cytosolic small ribosomal subunit;GO:0005925:focal adhesion;GO:0016020:membrane;GO:0005730:nucleolus;GO:0005654:nucleoplasm;GO:0005840:ribosome;	GO:0003723:RNA binding;GO:0003735:structural constituent of ribosome;	K02947	ko03010 Ribosome;ko05171 Coronavirus disease - COVID-19;;
gene-SLC20A1	3393	2507	49.01	2045	46.6	2428	47.01	3195	64.85	3305	66.22	3380	66.3	2814.88	0.625109	0.0690003	9.05951	1.31039e-19	1.07896e-17	Ups	2	112645938	112663825	+	SLC20A1	solute carrier family 20 member 1%2C transcript variant X1	GO:0031214:biomineral tissue development;GO:0006811:ion transport;GO:0035435:phosphate ion transmembrane transport;GO:0006796:phosphate-containing compound metabolic process;GO:0043123:positive regulation of I-kappaB kinase/NF-kappaB signaling;	GO:0005887:integral component of plasma membrane;GO:0016020:membrane;GO:0005886:plasma membrane;	GO:0005316:high-affinity inorganic phosphate:sodium symporter activity;GO:0005315:inorganic phosphate transmembrane transporter activity;GO:0038023:signaling receptor activity;GO:0015319:sodium:inorganic phosphate symporter activity;GO:0005436:sodium:phosphate symporter activity;	K14640	;
gene-UBE2G1	4167	2004	31.9	1832	33.99	2025	31.92	2794	46.17	2826	46.1	2729	43.59	2375.38	0.630062	0.0695566	9.05826	1.32543e-19	1.08674e-17	Ups	17	4269259	4366675	-	UBE2G1	ubiquitin conjugating enzyme E2 G1	GO:0044257:cellular protein catabolic process;GO:0043161:proteasome-mediated ubiquitin-dependent protein catabolic process;GO:0070936:protein K48-linked ubiquitination;GO:0070534:protein K63-linked ubiquitination;GO:0000209:protein polyubiquitination;GO:0016567:protein ubiquitination;GO:0006511:ubiquitin-dependent protein catabolic process;	GO:0005829:cytosol;GO:0070062:extracellular exosome;	GO:0005524:ATP binding;GO:0061631:ubiquitin conjugating enzyme activity;GO:0031625:ubiquitin protein ligase binding;GO:0004842:ubiquitin-protein transferase activity;	K10575	ko04120 Ubiquitin mediated proteolysis;ko04141 Protein processing in endoplasmic reticulum;ko05012 Parkinson disease;ko05022 Pathways of neurodegeneration - multiple diseases;;
gene-NAA25	7842	2085	17.63	1719	16.95	2232	18.7	3423	30.06	3439	29.81	2762	23.44	2617.98	0.797459	0.0880804	9.05377	1.38119e-19	1.1277e-17	Ups	12	112026689	112108804	-	NAA25	N-alpha-acetyltransferase 25%2C NatB auxiliary subunit%2C transcript variant X3	GO:0017196:N-terminal peptidyl-methionine acetylation;	GO:0005737:cytoplasm;GO:0005829:cytosol;GO:0005794:Golgi apparatus;GO:0031416:NatB complex;	-	K17973	;
gene-COA7	3988	1454	24.18	1196	23.19	1505	24.79	2050	35.4	2118	36.1	1931	32.23	1712.18	0.677903	0.074914	9.04909	1.44164e-19	1.17213e-17	Ups	1	52684449	52698347	-	COA7	cytochrome c oxidase assembly factor 7	-	GO:0005758:mitochondrial intermembrane space;GO:0005739:mitochondrion;GO:0005634:nucleus;	-	K18180	ko04714 Thermogenesis;;
gene-SLC35C2	11703	830	4.7	717	4.74	725	4.07	352	2.07	371	2.16	365	2.08	549.746	-0.943129	0.104267	-9.04536	1.49175e-19	1.20782e-17	Down	20	46345984	46364427	-	SLC35C2	solute carrier family 35 member C2%2C transcript variant X2	GO:0010629:negative regulation of gene expression;GO:0045747:positive regulation of Notch signaling pathway;GO:0036066:protein O-linked fucosylation;GO:0015786:UDP-glucose transport;	GO:0005801:cis-Golgi network;GO:0005793:endoplasmic reticulum-Golgi intermediate compartment;GO:0033116:endoplasmic reticulum-Golgi intermediate compartment membrane;GO:0005794:Golgi apparatus;GO:0016021:integral component of membrane;GO:0005654:nucleoplasm;	GO:0015297:antiporter activity;GO:0022857:transmembrane transporter activity;	K15280	;
gene-BCCIP	3353	3261	64.51	2772	63.92	3218	63.05	4311	88.54	4415	89.51	4937	98	3831.46	0.685588	0.0758119	9.04327	1.52058e-19	1.22606e-17	Ups	10	125823546	125853695	+	BCCIP	BRCA2 and CDKN1A interacting protein%2C transcript variant B	GO:0006974:cellular response to DNA damage stimulus;GO:0006281:DNA repair;GO:0000132:establishment of mitotic spindle orientation;GO:0034453:microtubule anchoring;GO:0000226:microtubule cytoskeleton organization;GO:0090307:mitotic spindle assembly;GO:0007052:mitotic spindle organization;GO:0061101:neuroendocrine cell differentiation;GO:0000079:regulation of cyclin-dependent protein serine/threoni…	GO:0005814:centriole;GO:0005813:centrosome;GO:0005829:cytosol;GO:0097431:mitotic spindle pole;GO:0019908:nuclear cyclin-dependent protein kinase holoenzyme complex;GO:0005654:nucleoplasm;GO:0005634:nucleus;	GO:0019207:kinase regulator activity;GO:0015631:tubulin binding;GO:0003723:RNA binding;	K15262	;
gene-IMP4	4129	1477	23.73	1372	25.69	1481	23.56	2196	36.63	2104	34.64	2408	38.82	1849.5	0.751161	0.083079	9.04153	1.54491e-19	1.24052e-17	Ups	2	130342242	130347967	+	IMP4	IMP U3 small nucleolar ribonucleoprotein 4%2C transcript variant 13	GO:0006364:rRNA processing;	GO:0001650:fibrillar center;GO:0034457:Mpp10 complex;GO:0005730:nucleolus;GO:0005654:nucleoplasm;GO:0030684:preribosome;GO:0032040:small-subunit processome;	GO:0030515:snoRNA binding;	K14561	ko03008 Ribosome biogenesis in eukaryotes;;
gene-UBAP1	4482	1052	15.57	913	15.75	1070	15.68	1549	23.8	1496	22.69	1478	21.95	1263.7	0.697703	0.077193	9.03842	1.58956e-19	1.27112e-17	Ups	9	34179005	34252523	+	UBAP1	ubiquitin associated protein 1%2C transcript variant X6	GO:0016197:endosomal transport;GO:0075733:intracellular transport of virus;GO:0015031:protein transport;GO:0043162:ubiquitin-dependent protein catabolic process via the multivesicular body sorting pathway;GO:0019058:viral life cycle;	GO:0005737:cytoplasm;GO:0005829:cytosol;GO:0010008:endosome membrane;GO:0000813:ESCRT I complex;GO:0005794:Golgi apparatus;GO:0043657:host cell;GO:0005886:plasma membrane;	GO:0043130:ubiquitin binding;	K05632;K03539;K15696	ko04120 Ubiquitin mediated proteolysis;ko04144 Endocytosis;ko04668 TNF signaling pathway;ko04932 Non-alcoholic fatty liver disease;;ko03008 Ribosome biogenesis in eukaryotes;ko03013 RNA transport;;;
gene-THUMPD2	3133	680	14.4	510	12.59	699	14.66	1035	22.75	1003	21.76	1125	23.9	845.427	0.871994	0.096562	9.0304	1.7104e-19	1.36216e-17	Ups	2	39736060	39779276	-	THUMPD2	THUMP domain containing 2%2C transcript variant X8	GO:0030488:tRNA methylation;	-	GO:0003723:RNA binding;GO:0016423:tRNA (guanine) methyltransferase activity;	-	-
gene-ATP7B	12533	738	3.91	623	3.84	750	3.93	360	1.98	348	1.89	318	1.69	512.204	-0.918044	0.101671	-9.02952	1.72427e-19	1.36759e-17	Down	13	51932669	52012130	-	ATP7B	ATPase copper transporting beta%2C transcript variant X6	GO:0006878:cellular copper ion homeostasis;GO:0006882:cellular zinc ion homeostasis;GO:0015677:copper ion import;GO:0006825:copper ion transport;GO:0034220:ion transmembrane transport;GO:0007595:lactation;GO:0015680:intracellular copper ion transport;GO:0046688:response to copper ion;GO:0051208:sequestering of calcium ion;	GO:0005794:Golgi apparatus;GO:0000139:Golgi membrane;GO:0005887:integral component of plasma membrane;GO:0005770:late endosome;GO:0016020:membrane;GO:0005739:mitochondrion;GO:0048471:perinuclear region of cytoplasm;GO:0005802:trans-Golgi network;GO:0032588:trans-Golgi network membrane;	GO:0005524:ATP binding;GO:0005507:copper ion binding;GO:0005375:copper ion transmembrane transporter activity;GO:0004008:copper-exporting ATPase activity;GO:0043682:copper-transporting ATPase activity;	K17686	ko01524 Platinum drug resistance;ko04016 MAPK signaling pathway - plant;ko04978 Mineral absorption;;
gene-ZFP91	5776	2093	24.03	1852	24.79	2191	24.92	3004	35.82	3066	36.09	2749	31.68	2498.16	0.644689	0.0714423	9.02392	1.81482e-19	1.43356e-17	Ups	11	58579063	58621550	+	ZFP91	ZFP91 zinc finger protein%2C atypical E3 ubiquitin ligase%2C transcript variant 2	GO:0007250:activation of NF-kappaB-inducing kinase activity;GO:0070534:protein K63-linked ubiquitination;	GO:0005730:nucleolus;GO:0005634:nucleus;	GO:0000981:sequence-specific DNA binding RNA polymerase II transcription factor activity;GO:0046872:metal ion binding;GO:0003676:nucleic acid binding;GO:0004842:ubiquitin-protein transferase activity;	-	-
gene-ST6GAL1	4778	436	6.05	364	5.89	403	5.54	163	2.35	182	2.59	142	1.98	275.197	-1.18373	0.131192	-9.02293	1.83127e-19	1.4407e-17	Down	3	186930526	187078553	+	ST6GAL1	ST6 beta-galactoside alpha-2%2C6-sialyltransferase 1%2C transcript variant 4	GO:0006959:humoral immune response;GO:0006054:N-acetylneuraminate metabolic process;GO:0016266:O-glycan processing;GO:0018279:protein N-linked glycosylation via asparagine;GO:0097503:sialylation;	GO:0005576:extracellular region;GO:0032580:Golgi cisterna membrane;GO:0000139:Golgi membrane;GO:0016021:integral component of membrane;	GO:0003835:beta-galactoside alpha-2,6-sialyltransferase activity;GO:0042803:protein homodimerization activity;GO:0008373:sialyltransferase activity;	K00778	ko00510 N-Glycan biosynthesis;ko00514 Other types of O-glycan biosynthesis;ko01100 Metabolic pathways;;
gene-ALYREF	1212	2251	123.19	2083	132.89	2349	127.32	3128	177.73	3459	194.01	3789	208.07	2857.21	0.755013	0.0837321	9.017	1.93309e-19	1.51467e-17	Ups	17	81887835	81891587	-	ALYREF	Aly/REF export factor%2C transcript variant 1	GO:0031124:mRNA 3'-end processing;GO:0006406:mRNA export from nucleus;GO:0000398:mRNA splicing, via spliceosome;GO:0001649:osteoblast differentiation;GO:0032786:positive regulation of DNA-templated transcription, elongation;GO:0000018:regulation of DNA recombination;GO:0031297:replication fork processing;GO:0006405:RNA export from nucleus;GO:0046784:viral mRNA export from host cell nucleus;GO:001…	GO:0071013:catalytic step 2 spliceosome;GO:0005829:cytosol;GO:0070062:extracellular exosome;GO:0016020:membrane;GO:0016607:nuclear speck;GO:0005654:nucleoplasm;GO:0000346:transcription export complex;GO:0005737:cytoplasm;GO:0005681:spliceosomal complex;	GO:0003723:RNA binding;	K12881	ko03013 RNA transport;ko03015 mRNA surveillance pathway;ko03040 Spliceosome;ko05014 Amyotrophic lateral sclerosis;ko05168 Herpes simplex virus 1 infection;;
gene-JUN	3257	3608	73.48	3237	76.85	3701	74.65	1849	39.09	1856	38.74	2147	43.87	2688.53	-0.728133	0.0807656	-9.01539	1.96176e-19	1.53096e-17	Down	1	58780791	58784047	-	JUN	Jun proto-oncogene%2C AP-1 transcription factor subunit	GO:0007568:aging;GO:0001525:angiogenesis;GO:0031103:axon regeneration;GO:0071276:cellular response to cadmium ion;	GO:0005829:cytosol;GO:0000790:nuclear chromatin;GO:0000228:nuclear chromosome;GO:0005719:nuclear euchromatin;	GO:0035497:cAMP response element binding;GO:0003682:chromatin binding;GO:0003677:DNA binding;GO:0001228:RNA polymerase II transcription regulatory region sequence-specific DNA binding transcription factor activity involved in positive regulation of transcription;	K04448	ko01522 Endocrine resistance;ko04010 MAPK signaling pathway;ko04012 ErbB signaling pathway;ko04013 MAPK signaling pathway - fly;ko04024 cAMP signaling pathway;ko04137 Mitophagy - animal;ko04210 Apoptosis;ko04214 Apoptosis - fly;ko04310 Wnt signaling pathway;ko04380 Osteoclast differentiation;ko04510 Focal adhesion;ko04530 Tight junction;ko04620 Toll-like receptor signaling pathway;ko04621 NOD-lik…
gene-ZNF362	4283	299	4.63	305	5.51	351	5.38	111	1.78	113	1.79	127	1.97	212.806	-1.3247	0.147329	-8.99142	2.44065e-19	1.89707e-17	Down	1	33256307	33300719	+	ZNF362	zinc finger protein 362%2C transcript variant X2	-	GO:0005634:nucleus;	GO:0003677:DNA binding;GO:0000981:sequence-specific DNA binding RNA polymerase II transcription factor activity;GO:0046872:metal ion binding;	-	-
gene-ZNF84	7734	267	2.29	226	2.26	248	2.11	456	4.06	500	4.39	441	3.8	359.086	1.03578	0.115312	8.98244	2.64825e-19	2.05023e-17	Ups	12	133037301	133063299	+	ZNF84	zinc finger protein 84%2C transcript variant 4	-	GO:0005634:nucleus;	GO:0003677:DNA binding;GO:0000981:sequence-specific DNA binding RNA polymerase II transcription factor activity;GO:0008270:zinc ion binding;	K09228	ko05168 Herpes simplex virus 1 infection;;
gene-SLC26A2	8054	1180	9.72	909	8.73	1184	9.66	504	4.31	533	4.5	343	2.83	755.937	-1.12091	0.124901	-8.97444	2.84798e-19	2.19611e-17	Down	5	149960758	149987400	+	SLC26A2	solute carrier family 26 member 2%2C transcript variant X1	GO:0050428:3'-phosphoadenosine 5'-phosphosulfate biosynthetic process;GO:0006811:ion transport;GO:0001503:ossification;GO:1902358:sulfate transmembrane transport;	GO:0016324:apical plasma membrane;GO:0070062:extracellular exosome;GO:0005887:integral component of plasma membrane;GO:0016020:membrane;GO:0031528:microvillus membrane;GO:0005886:plasma membrane;	GO:0015301:anion:anion antiporter activity;GO:0015106:bicarbonate transmembrane transporter activity;GO:0015108:chloride transmembrane transporter activity;GO:0019531:oxalate transmembrane transporter activity;GO:0008271:secondary active sulfate transmembrane transporter activity;GO:0015116:sulfate transmembrane transporter activity;	K14701	;
gene-ZFP41	6097	353	3.84	252	3.2	353	3.8	107	1.21	131	1.46	108	1.18	210.954	-1.3411	0.149513	-8.9698	2.9706e-19	2.28161e-17	Down	8	143246939	143262705	+	ZFP41	ZFP41 zinc finger protein%2C transcript variant 2	-	GO:0005634:nucleus;	GO:0003677:DNA binding;GO:0000981:sequence-specific DNA binding RNA polymerase II transcription factor activity;GO:0046872:metal ion binding;	K09228	ko05168 Herpes simplex virus 1 infection;;
gene-S100PBP	5487	636	7.69	558	7.86	708	8.48	317	3.98	260	3.22	287	3.48	451.07	-1.01441	0.113113	-8.96816	3.01518e-19	2.30673e-17	Down	1	32816767	32858879	+	S100PBP	S100P binding protein%2C transcript variant X3	-	GO:0005829:cytosol;GO:0016607:nuclear speck;GO:0005634:nucleus;	GO:0048306:calcium-dependent protein binding;	K17985	ko04137 Mitophagy - animal;ko04140 Autophagy - animal;ko05010 Alzheimer disease;ko05014 Amyotrophic lateral sclerosis;ko05016 Huntington disease;ko05017 Spinocerebellar ataxia;ko05022 Pathways of neurodegeneration - multiple diseases;;
gene-DBF4	3655	1142	20.72	881	18.64	976	17.54	1509	28.43	1583	29.44	1572	28.63	1281.85	0.760417	0.0848754	8.95922	3.26996e-19	2.49184e-17	Ups	7	87876493	87909553	+	DBF4	DBF4 zinc finger%2C transcript variant 3	GO:0006260:DNA replication;GO:0000082:G1/S transition of mitotic cell cycle;GO:0010571:positive regulation of nuclear cell cycle DNA replication;GO:1901987:regulation of cell cycle phase transition;	GO:0031431:Dbf4-dependent protein kinase complex;GO:0016604:nuclear body;GO:0005654:nucleoplasm;GO:0005634:nucleus;	GO:0008047:enzyme activator activity;GO:0003676:nucleic acid binding;GO:0043539:protein serine/threonine kinase activator activity;GO:0008270:zinc ion binding;	K06629	ko04110 Cell cycle;;
gene-KPNA2	2574	6444	166.05	5484	164.73	6549	167.15	8647	231.34	8614	227.5	9795	253.27	7611.19	0.673996	0.0754019	8.93871	3.93742e-19	2.98875e-17	Ups	17	68035735	68046854	+	KPNA2	karyopherin subunit alpha 2%2C transcript variant 1	GO:0006259:DNA metabolic process;GO:0075506:entry of viral genome into host nucleus through nuclear pore complex via importin;GO:0019054:modulation by virus of host process;GO:0006607:NLS-bearing protein import into nucleus;GO:1903902:positive regulation of viral life cycle;GO:0000018:regulation of DNA recombination;	GO:0005737:cytoplasm;GO:0005829:cytosol;GO:0043657:host cell;GO:0016020:membrane;GO:0005654:nucleoplasm;	GO:0042826:histone deacetylase binding;GO:0061608:nuclear import signal receptor activity;GO:0008139:nuclear localization sequence binding;GO:0008565:protein transporter activity;GO:0003723:RNA binding;	K15043	ko05164 Influenza A;;
gene-SDC3	5783	639	7.33	583	7.79	675	7.67	300	3.57	313	3.68	301	3.46	459.522	-0.932618	0.104387	-8.93426	4.09927e-19	3.09744e-17	Down	1	30869466	30909735	-	SDC3	syndecan 3%2C transcript variant X3	GO:0016477:cell migration;GO:0006024:glycosaminoglycan biosynthetic process;GO:0006027:glycosaminoglycan catabolic process;GO:0050900:leukocyte migration;GO:0001523:retinoid metabolic process;	GO:0009986:cell surface;GO:0005796:Golgi lumen;GO:0016021:integral component of membrane;GO:0043202:lysosomal lumen;GO:0016020:membrane;GO:0044393:microspike;GO:0005886:plasma membrane;	GO:0042802:identical protein binding;	K16337	ko04514 Cell adhesion molecules;;
gene-FZD4	7387	550	4.94	479	5.01	591	5.26	265	2.47	219	2.02	238	2.14	381.883	-1.04248	0.116689	-8.9339	4.1125e-19	3.09744e-17	Down	11	86945679	86955395	-	FZD4	frizzled class receptor 4	GO:0060070:canonical Wnt signaling pathway;GO:0071300:cellular response to retinoic acid;GO:0061301:cerebellum vasculature morphogenesis;GO:0035426:extracellular matrix-cell signaling;GO:0031987:locomotion involved in locomotory behavior;GO:0061024:membrane organization;GO:0010812:negative regulation of cell-substrate adhesion;GO:0030182:neuron differentiation;GO:0035567:non-canonical Wnt signali…	GO:0009986:cell surface;GO:0005911:cell-cell junction;GO:0030669:clathrin-coated endocytic vesicle membrane;GO:0030665:clathrin-coated vesicle membrane;GO:0030425:dendrite;GO:0005887:integral component of plasma membrane;GO:0005886:plasma membrane;	GO:0001540:beta-amyloid binding;GO:0019955:cytokine binding;GO:0004896:cytokine receptor activity;GO:0004930:G-protein coupled receptor activity;GO:0030165:PDZ domain binding;GO:0046982:protein heterodimerization activity;GO:0042803:protein homodimerization activity;GO:0044877:macromolecular complex binding;GO:0038023:signaling receptor activity;GO:0031625:ubiquitin protein ligase binding;GO:0042…	K02354	ko04150 mTOR signaling pathway;ko04310 Wnt signaling pathway;ko04390 Hippo signaling pathway;ko04550 Signaling pathways regulating pluripotency of stem cells;ko04916 Melanogenesis;ko04934 Cushing syndrome;ko05010 Alzheimer disease;ko05022 Pathways of neurodegeneration - multiple diseases;ko05165 Human papillomavirus infection;ko05200 Pathways in cancer;ko05205 Proteoglycans in cancer;ko05217 Basa…
gene-PTPRU	5743	1349	15.58	1274	17.15	1494	17.09	718	8.61	761	9.01	754	8.74	1040.64	-0.762201	0.0855091	-8.91369	4.93628e-19	3.70355e-17	Down	1	29236522	29326802	+	PTPRU	protein tyrosine phosphatase receptor type U%2C transcript variant X5	GO:0031100:organ regeneration;GO:0007155:cell adhesion;GO:0030154:cell differentiation;GO:0034109:homotypic cell-cell adhesion;GO:0090090:negative regulation of canonical Wnt signaling pathway;GO:0030336:negative regulation of cell migration;GO:0008285:negative regulation of cell proliferation;GO:2000049:positive regulation of cell-cell adhesion mediated by cadherin;GO:0006470:protein dephosphory…	GO:0005911:cell-cell junction;GO:0005887:integral component of plasma membrane;GO:0005886:plasma membrane;	GO:0008013:beta-catenin binding;GO:0004725:protein tyrosine phosphatase activity;GO:0005001:transmembrane receptor protein tyrosine phosphatase activity;	K16662	;
gene-DPH2	2759	1259	30.27	1057	29.62	1176	28	1702	42.48	1762	43.41	1671	40.31	1442.07	0.67779	0.0760688	8.91022	5.09316e-19	3.80655e-17	Ups	1	43969997	43973369	+	DPH2	diphthamide biosynthesis 2%2C transcript variant 6	GO:0017183:peptidyl-diphthamide biosynthetic process from peptidyl-histidine;	GO:0005829:cytosol;	GO:0090560:2-(3-amino-3-carboxypropyl)histidine synthase activity;	K17866	;
gene-HNRNPDL	4482	7355	108.84	6383	110.12	7417	108.71	9742	149.68	9679	146.81	10666	158.39	8562.38	0.630615	0.0707916	8.90805	5.19381e-19	3.8669e-17	Ups	4	82422564	82430462	-	HNRNPDL	heterogeneous nuclear ribonucleoprotein D like%2C transcript variant 2	GO:0035722:interleukin-12-mediated signaling pathway;GO:0010468:regulation of gene expression;GO:0006396:RNA processing;	GO:0005829:cytosol;GO:0005654:nucleoplasm;GO:0005634:nucleus;GO:0005681:spliceosomal complex;	GO:0003690:double-stranded DNA binding;GO:0008143:poly(A) binding;GO:0034046:poly(G) binding;GO:0003723:RNA binding;GO:0043565:sequence-specific DNA binding;GO:0003697:single-stranded DNA binding;	K13044	;
gene-DHX32	3050	583	12.68	487	12.35	577	12.43	265	5.98	240	5.35	257	5.61	393.086	-0.988683	0.111064	-8.90191	5.48946e-19	4.07142e-17	Down	10	125836337	125881292	-	DHX32	DEAH-box helicase 32 (putative)	-	GO:0005739:mitochondrion;GO:0005634:nucleus;	GO:0005524:ATP binding;GO:0034459:ATP-dependent 3'-5' RNA helicase activity;GO:0003723:RNA binding;	K18994	;
gene-KDM6A	6511	1107	11.28	917	10.89	1084	10.94	1703	18.01	1661	17.34	1442	14.74	1323.32	0.751383	0.0844168	8.90087	5.54105e-19	4.09406e-17	Ups	X	44873182	45112779	+	KDM6A	lysine demethylase 6A%2C transcript variant X14	GO:0060070:canonical Wnt signaling pathway;GO:0072358:cardiovascular system development;GO:0006338:chromatin remodeling;GO:0003007:heart morphogenesis;GO:0051568:histone H3-K4 methylation;GO:0001701:in utero embryonic development;GO:0048333:mesodermal cell differentiation;GO:0035264:multicellular organism growth;GO:0001843:neural tube closure;GO:0048570:notochord morphogenesis;GO:0010628:positive…	GO:0035097:histone methyltransferase complex;GO:0044666:MLL3/4 complex;GO:0005654:nucleoplasm;GO:0005634:nucleus;	GO:0003682:chromatin binding;GO:0031490:chromatin DNA binding;GO:0051213:dioxygenase activity;GO:0071558:histone demethylase activity (H3-K27 specific);GO:0042802:identical protein binding;GO:0046872:metal ion binding;GO:0000978:RNA polymerase II core promoter proximal region sequence-specific DNA binding;GO:0043565:sequence-specific DNA binding;	K11447	ko05202 Transcriptional misregulation in cancer;;
gene-ESF1	4698	969	13.68	741	12.2	952	13.31	1365	20.01	1612	23.33	1329	18.83	1164.81	0.819193	0.0921527	8.88952	6.13711e-19	4.51728e-17	Ups	20	13714325	13784919	-	ESF1	ESF1 nucleolar pre-rRNA processing protein homolog%2C transcript variant X1	GO:0006364:rRNA processing;	GO:0005615:extracellular space;GO:0005730:nucleolus;GO:0005654:nucleoplasm;	GO:0003723:RNA binding;	-	-
gene-CTRL	1165	49	2.79	67	4.45	57	3.21	167	9.87	171	9.98	208	11.88	122.307	1.77148	0.1995	8.8796	6.70988e-19	4.92024e-17	Ups	16	67929574	67931862	-	CTRL	chymotrypsin like	GO:0030163:protein catabolic process;	GO:0005615:extracellular space;	GO:0004252:serine-type endopeptidase activity;GO:0008236:serine-type peptidase activity;	K09632	ko04972 Pancreatic secretion;ko04974 Protein digestion and absorption;;
gene-PPCDC	5441	249	3.04	233	3.31	290	3.5	90	1.14	94	1.17	84	1.03	168.911	-1.40465	0.158276	-8.87472	7.01122e-19	5.12188e-17	Down	15	75023544	75060180	+	PPCDC	phosphopantothenoylcysteine decarboxylase%2C transcript variant X4	GO:0015937:coenzyme A biosynthetic process;GO:0009108:coenzyme biosynthetic process;	GO:0005829:cytosol;	GO:0042802:identical protein binding;GO:0004633:phosphopantothenoylcysteine decarboxylase activity;	K01598	ko00770 Pantothenate and CoA biosynthesis;ko01100 Metabolic pathways;ko01240 Biosynthesis of cofactors;;
gene-CYCS	5432	7491	91.47	6592	93.83	7308	88.38	10230	129.69	10299	128.89	12087	148.1	9042.29	0.729934	0.0822715	8.87227	7.16723e-19	5.21624e-17	Ups	7	25118656	25125260	-	CYCS	cytochrome c%2C somatic	GO:0006915:apoptotic process;GO:0006123:mitochondrial electron transport, cytochrome c to oxygen;GO:0006122:mitochondrial electron transport, ubiquinol to cytochrome c;	GO:0005829:cytosol;GO:0005758:mitochondrial intermembrane space;GO:0070469:respiratory chain;	GO:0045155:electron transporter, transferring electrons from CoQH2-cytochrome c reductase complex and cytochrome c oxidase complex activity;GO:0020037:heme binding;GO:0046872:metal ion binding;	K08738	ko01524 Platinum drug resistance;ko02020 Two-component system;ko04115 p53 signaling pathway;ko04210 Apoptosis;ko04214 Apoptosis - fly;ko04215 Apoptosis - multiple species;ko04932 Non-alcoholic fatty liver disease;ko05010 Alzheimer disease;ko05012 Parkinson disease;ko05014 Amyotrophic lateral sclerosis;ko05016 Huntington disease;ko05017 Spinocerebellar ataxia;ko05020 Prion disease;ko05022 Pathways…
gene-BICD2	6537	1490	15.12	1302	15.4	1443	14.5	2122	22.35	2140	22.25	1934	19.69	1743.76	0.669291	0.0754506	8.87059	7.27595e-19	5.2756e-17	Ups	9	92711363	92764841	-	BICD2	BICD cargo adaptor 2%2C transcript variant 1	GO:0051642:centrosome localization;GO:0072393:microtubule anchoring at microtubule organizing center;GO:0072385:minus-end-directed organelle transport along microtubule;GO:0051028:mRNA transport;GO:0034067:protein localization to Golgi apparatus;GO:0015031:protein transport;GO:0070507:regulation of microtubule cytoskeleton organization;GO:0006890:retrograde vesicle-mediated transport, Golgi to ER;	GO:0005642:annulate lamellae;GO:0005813:centrosome;GO:0005737:cytoplasm;GO:0031410:cytoplasmic vesicle;GO:0005829:cytosol;GO:0005794:Golgi apparatus;GO:0005635:nuclear envelope;GO:0005643:nuclear pore;GO:0005886:plasma membrane;	GO:0008093:cytoskeletal adaptor activity;GO:0034452:dynactin binding;GO:0070840:dynein complex binding;GO:0051959:dynein light intermediate chain binding;GO:0017137:Rab GTPase binding;	K18739	;
gene-SLC35E2A	7368	230	2.07	167	1.75	207	1.85	57	0.53	65	0.6	59	0.53	126.817	-1.6127	0.182047	-8.85868	8.09698e-19	5.84909e-17	Down	1	1724838	1746070	-	SLC35E2A	solute carrier family 35 member E2A%2C transcript variant 1	-	GO:0005794:Golgi apparatus;GO:0016021:integral component of membrane;	GO:0015297:antiporter activity;GO:0015165:pyrimidine nucleotide-sugar transmembrane transporter activity;GO:0022857:transmembrane transporter activity;	K15284	;
gene-DOLPP1	3255	780	15.89	665	15.8	758	15.3	1109	23.46	1129	23.58	1234	25.23	950.236	0.778703	0.0879114	8.85781	8.16005e-19	5.87282e-17	Ups	9	129080988	129090438	+	DOLPP1	dolichyldiphosphatase 1%2C transcript variant 2	GO:0006489:dolichyl diphosphate biosynthetic process;GO:0008610:lipid biosynthetic process;GO:0006487:protein N-linked glycosylation;	GO:0005789:endoplasmic reticulum membrane;GO:0030176:integral component of endoplasmic reticulum membrane;	GO:0047874:dolichyldiphosphatase activity;	K07252	ko00510 N-Glycan biosynthesis;;
gene-SGTA	2454	2999	81.06	2523	79.49	3083	82.53	4109	115.31	4013	111.17	4638	125.79	3571.59	0.692994	0.0783054	8.84989	8.76079e-19	6.2819e-17	Ups	19	2754714	2783317	-	SGTA	small glutamine rich tetratricopeptide repeat co-chaperone alpha	GO:0061077:chaperone-mediated protein folding;GO:1903070:negative regulation of ER-associated ubiquitin-dependent protein catabolic process;GO:2000059:negative regulation of protein ubiquitination involved in ubiquitin-dependent protein catabolic process;GO:1903646:positive regulation of chaperone-mediated protein folding;GO:1903071:positive regulation of ER-associated ubiquitin-dependent protein…	GO:0005737:cytoplasm;GO:0005829:cytosol;GO:0016020:membrane;GO:0005634:nucleus;GO:0072380:TRC complex;	GO:0042802:identical protein binding;GO:0043621:protein self-association;	K16365	;
gene-MINK1	5276	1741	21.89	1510	22.13	1688	21.02	919	12	985	12.69	848	10.7	1260.36	-0.723355	0.081796	-8.84341	9.28386e-19	6.6325e-17	Down	17	4833340	4898061	+	MINK1	misshapen like kinase 1%2C transcript variant X9	GO:0031532:actin cytoskeleton reorganization;GO:0032147:activation of protein kinase activity;GO:0007268:synaptic transmission;GO:0048813:dendrite morphogenesis;GO:0007254:JNK cascade;GO:0000165:MAPK cascade;GO:0007275:multicellular organismal development;GO:0048812:neuron projection morphogenesis;GO:0046330:positive regulation of JNK cascade;GO:1900745:positive regulation of p38MAPK cascade;GO:0…	GO:0030424:axon;GO:0030054:cell junction;GO:0005737:cytoplasm;GO:0005829:cytosol;GO:0030425:dendrite;GO:0070062:extracellular exosome;GO:0005794:Golgi apparatus;GO:0014069:postsynaptic density;GO:0045211:postsynaptic membrane;	GO:0005524:ATP binding;GO:0004672:protein kinase activity;GO:0004674:protein serine/threonine kinase activity;	K04413	;
gene-LOC105375740	2577	47	1.21	28	0.84	59	1.5	152	4.06	169	4.46	137	3.54	100.048	1.90413	0.215635	8.83033	1.04364e-18	7.42859e-17	Ups	8	124567359	124580598	+	LOC105375740	uncharacterized LOC105375740	GO:0030036:actin cytoskeleton organization;GO:0007155:cell adhesion;GO:0071498:cellular response to fluid shear stress;GO:2001013:epithelial cell proliferation involved in renal tubule morphogenesis;GO:0072102:glomerulus morphogenesis;GO:0030035:microspike assembly;GO:0050680:negative regulation of epithelial cell proliferation;GO:0072160:nephron tubule epithelial cell differentiation;GO:0007009:…	GO:0015629:actin cytoskeleton;GO:0005737:cytoplasm;GO:0030139:endocytic vesicle;GO:0001726:ruffle;	GO:0003785:actin monomer binding;GO:0042802:identical protein binding;GO:0005102:receptor binding;	-	-
gene-GPR35	4353	28	0.43	15	0.27	15	0.23	101	1.6	100	1.56	96	1.47	60.4749	2.4815	0.281074	8.82862	1.05976e-18	7.51575e-17	Ups	2	240605430	240633159	+	GPR35	G protein-coupled receptor 35%2C transcript variant 1	GO:0070098:chemokine-mediated signaling pathway;GO:0007010:cytoskeleton organization;GO:0007186:G-protein coupled receptor signaling pathway;GO:1901386:negative regulation of voltage-gated calcium channel activity;GO:0007204:positive regulation of cytosolic calcium ion concentration;GO:0051482:positive regulation of cytosolic calcium ion concentration involved in phospholipase C-activating G-prot…	GO:0005887:integral component of plasma membrane;GO:0005886:plasma membrane;	GO:0016494:C-X-C chemokine receptor activity;GO:0004930:G-protein coupled receptor activity;	K04276	ko04080 Neuroactive ligand-receptor interaction;;
gene-FBXL4	10822	483	2.96	399	2.85	437	2.65	193	1.23	190	1.19	193	1.19	309.102	-1.07347	0.121611	-8.82712	1.0741e-18	7.58979e-17	Down	6	98868535	98948006	-	FBXL4	F-box and leucine rich repeat protein 4%2C transcript variant X4	GO:0043687:post-translational protein modification;GO:0000209:protein polyubiquitination;GO:0031146:SCF-dependent proteasomal ubiquitin-dependent protein catabolic process;GO:0006511:ubiquitin-dependent protein catabolic process;	GO:0005829:cytosol;GO:0005758:mitochondrial intermembrane space;GO:0016607:nuclear speck;GO:0019005:SCF ubiquitin ligase complex;GO:0000151:ubiquitin ligase complex;	-	K10270	;
gene-BAHCC1	11039	1334	8.02	1138	7.97	1213	7.22	617	3.85	617	3.8	425	2.56	872.341	-1.03273	0.117404	-8.79641	1.41264e-18	9.94577e-17	Down	17	81395431	81466331	+	BAHCC1	BAH domain and coiled-coil containing 1%2C transcript variant X4	-	-	GO:0003682:chromatin binding;	-	-
gene-CDPF1	2460	238	6.42	194	6.1	208	5.55	69	1.93	51	1.41	73	1.98	135.092	-1.60683	0.182694	-8.79524	1.42741e-18	1.00135e-16	Down	22	46244013	46250780	-	CDPF1	cysteine rich DPF motif domain containing 1%2C transcript variant X3	-	-	-	-	-
gene-KIAA0895L	3526	374	7.04	236	5.18	356	6.63	124	2.42	112	2.16	103	1.94	210.576	-1.37849	0.157021	-8.779	1.64929e-18	1.15284e-16	Down	16	67175599	67183963	-	KIAA0895L	KIAA0895 like%2C transcript variant 4	-	-	-	-	-
gene-SRP19	9577	1121	7.76	960	7.75	1134	7.78	1499	10.78	1642	11.66	1676	11.65	1343	0.705972	0.0805994	8.75902	1.96948e-18	1.36682e-16	Ups	5	112861287	112898371	+	SRP19	signal recognition particle 19%2C transcript variant 2	GO:0006613:cotranslational protein targeting to membrane;GO:0042493:response to drug;GO:0006614:SRP-dependent cotranslational protein targeting to membrane;GO:0006617:SRP-dependent cotranslational protein targeting to membrane, signal sequence recognition;GO:0000398:mRNA splicing, via spliceosome;GO:0000245:spliceosomal complex assembly;	GO:0005829:cytosol;GO:0005730:nucleolus;GO:0048500:signal recognition particle;GO:0005786:signal recognition particle, endoplasmic reticulum targeting;GO:0005681:spliceosomal complex;GO:0005689:U12-type spliceosomal complex;GO:0089701:U2AF;	GO:0008312:7S RNA binding;GO:0003723:RNA binding;GO:0046872:metal ion binding;GO:0030628:pre-mRNA 3'-splice site binding;	K03105	ko03060 Protein export;;
gene-BOLA1	1116	242	14.38	187	12.96	218	12.83	76	4.69	59	3.59	69	4.12	137.841	-1.5407	0.175963	-8.75579	2.02683e-18	1.40162e-16	Down	1	149899568	149900795	+	BOLA1	bolA family member 1%2C transcript variant X1	GO:0006351:transcription, DNA-templated;	GO:0005739:mitochondrion;	-	K05527	;
gene-ABCA2	8389	793	6.27	634	5.84	712	5.58	371	3.05	347	2.81	325	2.58	519.698	-0.913554	0.104459	-8.74556	2.21922e-18	1.52921e-16	Down	9	137007234	137028922	-	ABCA2	ATP binding cassette subfamily A member 2%2C transcript variant X1	GO:0042632:cholesterol homeostasis;GO:0006629:lipid metabolic process;GO:0006869:lipid transport;GO:0032383:regulation of intracellular cholesterol transport;GO:0006357:regulation of transcription from RNA polymerase II promoter;GO:0070723:response to cholesterol;GO:0042493:response to drug;GO:0048545:response to steroid hormone;GO:0055085:transmembrane transport;	GO:0043190:ATP-binding cassette (ABC) transporter complex;GO:0031410:cytoplasmic vesicle;GO:0005768:endosome;GO:0010008:endosome membrane;GO:0016021:integral component of membrane;GO:0043231:intracellular membrane-bounded organelle;GO:0005765:lysosomal membrane;GO:0005764:lysosome;GO:0016020:membrane;GO:0005815:microtubule organizing center;	GO:0005524:ATP binding;GO:0016887:ATPase activity;GO:0042626:ATPase activity, coupled to transmembrane movement of substances;GO:0005319:lipid transporter activity;GO:0000166:nucleotide binding;	K05642	ko02010 ABC transporters;ko04142 Lysosome;;
gene-TAF7	2295	1581	45.69	1415	47.67	1646	47.12	2258	67.75	2150	63.69	2355	68.3	1907.01	0.664783	0.0761219	8.73313	2.47717e-18	1.69841e-16	Ups	5	141318490	141320784	-	TAF7	TATA-box binding protein associated factor 7	GO:0006352:DNA-templated transcription, initiation;GO:0030520:intracellular estrogen receptor signaling pathway;GO:0035067:negative regulation of histone acetylation;GO:0006469:negative regulation of protein kinase activity;GO:0000122:negative regulation of transcription from RNA polymerase II promoter;GO:0045892:negative regulation of transcription, DNA-templated;GO:0045944:positive regulation o…	GO:0005794:Golgi apparatus;GO:0071339:MLL1 complex;GO:0005654:nucleoplasm;GO:0005667:transcription factor complex;GO:0005669:transcription factor TFIID complex;GO:0033276:transcription factor TFTC complex;	GO:0035035:histone acetyltransferase binding;GO:0046982:protein heterodimerization activity;GO:0001097:TFIIH-class transcription factor binding;GO:0046966:thyroid hormone receptor binding;GO:0003713:transcription coactivator activity;GO:0008134:transcription factor binding;GO:0044212:transcription regulatory region DNA binding;GO:0042809:vitamin D receptor binding;	K03132	ko03022 Basal transcription factors;;
gene-VAMP1	3139	427	9.02	346	8.52	501	10.49	150	3.29	187	4.05	176	3.73	289.98	-1.18498	0.135691	-8.7329	2.48224e-18	1.69841e-16	Down	12	6462237	6470677	-	VAMP1	vesicle associated membrane protein 1%2C transcript variant 2	GO:0031630:regulation of synaptic vesicle fusion to presynaptic membrane;GO:0035493:SNARE complex assembly;GO:0016082:synaptic vesicle priming;GO:0016192:vesicle-mediated transport;	GO:0030054:cell junction;GO:0009986:cell surface;GO:0005829:cytosol;GO:0005887:integral component of plasma membrane;GO:0030285:integral component of synaptic vesicle membrane;GO:0005741:mitochondrial outer membrane;GO:0031594:neuromuscular junction;GO:0043005:neuron projection;GO:0035579:specific granule membrane;GO:0030672:synaptic vesicle membrane;GO:0070821:tertiary granule membrane;GO:001602…	-	K08510	ko04130 SNARE interactions in vesicular transport;;
gene-MTF2	4075	1991	32.41	1504	28.54	2016	32.5	2602	43.97	2811	46.89	2647	43.23	2263.91	0.675973	0.0774176	8.73152	2.5128e-18	1.71329e-16	Ups	1	93079283	93139076	+	MTF2	metal response element binding transcription factor 2%2C transcript variant 4	GO:0006325:chromatin organization;GO:0061086:negative regulation of histone H3-K27 methylation;GO:0000122:negative regulation of transcription from RNA polymerase II promoter;GO:0061087:positive regulation of histone H3-K27 methylation;GO:0045944:positive regulation of transcription from RNA polymerase II promoter;GO:0007379:segment specification;GO:0048863:stem cell differentiation;GO:0019827:st…	GO:0005737:cytoplasm;GO:0035098:ESC/E(Z) complex;GO:0005925:focal adhesion;	GO:0046872:metal ion binding;GO:0035064:methylated histone binding;GO:0000977:RNA polymerase II regulatory region sequence-specific DNA binding;	K11485	;
gene-PPP4R3A	4746	2152	30.08	1924	31.35	2117	29.3	2955	42.88	2992	42.86	2769	38.83	2491.07	0.612741	0.0702474	8.72262	2.71837e-18	1.84697e-16	Ups	14	91457508	91510554	-	PPP4R3A	protein phosphatase 4 regulatory subunit 3A%2C transcript variant X1	GO:0045722:positive regulation of gluconeogenesis;GO:0006470:protein dephosphorylation;	GO:0005737:cytoplasm;GO:0005815:microtubule organizing center;GO:0005654:nucleoplasm;GO:0005634:nucleus;GO:0030289:protein phosphatase 4 complex;	-	K17491	ko04212 Longevity regulating pathway - worm;ko04922 Glucagon signaling pathway;;
gene-PIGQ	2958	742	16.64	579	15.13	615	13.66	298	6.94	292	6.71	312	7.02	463.345	-0.979287	0.112328	-8.71807	2.82978e-18	1.91597e-16	Down	16	569968	584109	+	PIGQ	phosphatidylinositol glycan anchor biosynthesis class Q%2C transcript variant 1	GO:0005975:carbohydrate metabolic process;GO:0016254:preassembly of GPI anchor in ER membrane;	GO:0005789:endoplasmic reticulum membrane;GO:0000506:glycosylphosphatidylinositol-N-acetylglucosaminyltransferase (GPI-GnT) complex;GO:0016021:integral component of membrane;	GO:0017176:phosphatidylinositol N-acetylglucosaminyltransferase activity;	K03860	ko00563 Glycosylphosphatidylinositol (GPI)-anchor biosynthesis;ko01100 Metabolic pathways;;
gene-ZNF703	3316	5327	106.55	5031	117.31	5419	107.36	7776	161.49	7709	158.04	9412	188.91	6819.68	0.777357	0.0894105	8.69425	3.49116e-18	2.35556e-16	Ups	8	37695782	37700019	+	ZNF703	zinc finger protein 703	GO:0034333:adherens junction assembly;GO:0071392:cellular response to estradiol stimulus;GO:0060644:mammary gland epithelial cell differentiation;GO:0034111:negative regulation of homotypic cell-cell adhesion;GO:0045892:negative regulation of transcription, DNA-templated;GO:0030335:positive regulation of cell migration;GO:0008284:positive regulation of cell proliferation;GO:0010718:positive regul…	GO:0005737:cytoplasm;GO:0016363:nuclear matrix;GO:0005634:nucleus;GO:0032991:macromolecular complex;	GO:0046872:metal ion binding;GO:0003676:nucleic acid binding;GO:0070491:repressing transcription factor binding;	-	-
gene-PAXIP1-AS2	1775	83	3.1	41	1.79	51	1.89	190	7.37	168	6.43	183	6.86	121.037	1.75854	0.202499	8.68418	3.81499e-18	2.56515e-16	Ups	7	154928517	154949490	+	PAXIP1-AS2	PAXIP1 antisense RNA 2%2C transcript variant 2	GO:0060612:adipose tissue development;GO:0060717:chorion development;GO:0030330:DNA damage response, signal transduction by p53 class mediator;GO:0006310:DNA recombination;GO:0006303:double-strand break repair via nonhomologous end joining;GO:0043542:endothelial cell migration;GO:0051568:histone H3-K4 methylation;GO:0043433:negative regulation of sequence-specific DNA binding transcription factor…	GO:0005694:chromosome;GO:0035097:histone methyltransferase complex;GO:0044666:MLL3/4 complex;GO:0016363:nuclear matrix;GO:0005654:nucleoplasm;GO:0005634:nucleus;	-	K14972	;
gene-GAS5	850	1194	93.17	1011	91.97	1236	95.53	1908	154.58	1805	144.36	2575	201.63	1634.28	0.995493	0.114664	8.68181	3.89515e-18	2.61002e-16	Ups	1	173863899	173868882	-	GAS5	growth arrest specific 5%2C transcript variant 13	-	-	-	-	-
gene-NOXO1	4114	64	1.03	55	1.03	56	0.89	152	2.54	182	3.01	168	2.72	114.585	1.64077	0.189156	8.67413	4.16706e-18	2.78262e-16	Ups	16	1978917	1984027	-	NOXO1	NADPH oxidase organizer 1%2C transcript variant c	GO:0022617:extracellular matrix disassembly;GO:0010310:regulation of hydrogen peroxide metabolic process;GO:0060263:regulation of respiratory burst;GO:0006801:superoxide metabolic process;	GO:0043020:NADPH oxidase complex;GO:0005886:plasma membrane;	GO:0019899:enzyme binding;GO:0035091:phosphatidylinositol binding;GO:0005543:phospholipid binding;GO:0016176:superoxide-generating NADPH oxidase activator activity;	K17934	;
gene-ZBTB2	3982	788	13.13	640	12.43	732	12.08	1115	19.28	1129	19.27	1062	17.75	914.047	0.736663	0.0849882	8.66782	4.40469e-18	2.93123e-16	Ups	6	151364115	151391705	-	ZBTB2	zinc finger and BTB domain containing 2%2C transcript variant X2	GO:0000122:negative regulation of transcription from RNA polymerase II promoter;	GO:0005634:nucleus;	GO:0000981:sequence-specific DNA binding RNA polymerase II transcription factor activity;GO:0001227:RNA polymerase II transcription regulatory region sequence-specific DNA binding transcription factor activity involved in negative regulation of transcription;GO:0046872:metal ion binding;GO:0000978:RNA polymerase II core promoter proximal region sequence-specific DNA binding;	K10489	;
gene-NOL9	7898	908	7.63	780	7.64	919	7.64	1298	11.32	1269	10.92	1393	11.74	1098.61	0.726047	0.0837747	8.66665	4.45013e-18	2.94157e-16	Ups	1	6521347	6554535	-	NOL9	nucleolar protein 9%2C transcript variant X1	GO:0000448:cleavage in ITS2 between 5.8S rRNA and LSU-rRNA of tricistronic rRNA transcript (SSU-rRNA, 5.8S rRNA, LSU-rRNA);GO:0000460:maturation of 5.8S rRNA;GO:0006364:rRNA processing;	GO:0045111:intermediate filament cytoskeleton;GO:0016020:membrane;GO:0005730:nucleolus;GO:0005654:nucleoplasm;	GO:0005524:ATP binding;GO:0051731:polynucleotide 5'-hydroxyl-kinase activity;GO:0003723:RNA binding;	K06947	;
gene-TPCN2	4969	365	4.87	311	4.84	331	4.38	149	2.06	96	1.31	78	1.04	215.935	-1.52052	0.175445	-8.66664	4.45051e-18	2.94157e-16	Down	11	69048932	69090597	+	TPCN2	two pore segment channel 2	GO:0019722:calcium-mediated signaling;GO:0006874:cellular calcium ion homeostasis;GO:0034220:ion transmembrane transport;GO:0007040:lysosome organization;GO:0010506:regulation of autophagy;GO:0034765:regulation of ion transmembrane transport;GO:0033280:response to vitamin D;GO:0006939:smooth muscle contraction;	GO:0010008:endosome membrane;GO:0016021:integral component of membrane;GO:0005765:lysosomal membrane;GO:0005764:lysosome;	GO:0042802:identical protein binding;GO:0072345:NAADP-sensitive calcium-release channel activity;GO:0019901:protein kinase binding;GO:0005245:voltage-gated calcium channel activity;	K14077	ko04020 Calcium signaling pathway;ko04972 Pancreatic secretion;;
gene-SLC43A3	2909	15	0.34	12	0.32	11	0.25	68	1.61	81	1.89	108	2.47	50.5255	2.88028	0.332905	8.65196	5.06231e-18	3.3346e-16	Ups	11	57406954	57427580	-	SLC43A3	solute carrier family 43 member 3%2C transcript variant 1	GO:0055085:transmembrane transport;	GO:0016021:integral component of membrane;	-	K08230	;
gene-CHPF2	4206	1161	18.31	967	17.78	1025	16.01	568	9.3	549	8.87	550	8.7	789.369	-0.798561	0.0924251	-8.64008	5.61714e-18	3.68758e-16	Down	7	151232483	151238822	+	CHPF2	chondroitin polymerizing factor 2%2C transcript variant 5	GO:0030206:chondroitin sulfate biosynthetic process;	GO:0032580:Golgi cisterna membrane;GO:0000139:Golgi membrane;GO:0016021:integral component of membrane;GO:0016020:membrane;	GO:0008376:acetylgalactosaminyltransferase activity;GO:0050510:N-acetylgalactosaminyl-proteoglycan 3-beta-glucuronosyltransferase activity;	K03419	ko00532 Glycosaminoglycan biosynthesis - chondroitin sulfate / dermatan sulfate;ko01100 Metabolic pathways;;
gene-SPATA5L1	2889	293	6.73	241	6.45	255	5.8	470	11.2	473	11.13	562	12.95	385.715	1.0539	0.122113	8.63056	6.10541e-18	3.99462e-16	Ups	15	45402336	45421415	+	SPATA5L1	spermatogenesis associated 5 like 1%2C transcript variant 3	-	GO:0005737:cytoplasm;	GO:0005524:ATP binding;GO:0016887:ATPase activity;	-	-
gene-RRP15	8269	1294	10.38	1048	9.8	1295	10.29	1677	13.97	1839	15.12	1898	15.28	1512.25	0.698685	0.0809737	8.62854	6.21384e-18	4.05192e-16	Ups	1	218285293	218337983	+	RRP15	ribosomal RNA processing 15 homolog%2C transcript variant X1	GO:0006364:rRNA processing;	GO:0030687:preribosome, large subunit precursor;	-	K17985	ko04137 Mitophagy - animal;ko04140 Autophagy - animal;ko05010 Alzheimer disease;ko05014 Amyotrophic lateral sclerosis;ko05016 Huntington disease;ko05017 Spinocerebellar ataxia;ko05022 Pathways of neurodegeneration - multiple diseases;;
gene-TARS2	2742	1383	33.45	1309	36.91	1552	37.18	797	20.02	774	19.19	778	18.88	1080.8	-0.732675	0.0849698	-8.62277	6.53532e-18	4.2473e-16	Down	1	150487411	150507609	+	TARS2	threonyl-tRNA synthetase 2%2C mitochondrial%2C transcript variant 3	GO:0070159:mitochondrial threonyl-tRNA aminoacylation;GO:0006435:threonyl-tRNA aminoacylation;	GO:0005759:mitochondrial matrix;	GO:0002161:aminoacyl-tRNA editing activity;GO:0005524:ATP binding;GO:0042803:protein homodimerization activity;GO:0004829:threonine-tRNA ligase activity;	K01868	ko00970 Aminoacyl-tRNA biosynthesis;;
gene-LOC730101	3784	263	4.61	261	5.33	286	4.97	112	2.04	91	1.63	87	1.53	179.197	-1.3635	0.158164	-8.62076	6.65131e-18	4.30827e-16	Down	6	52664401	52669153	+	LOC730101	uncharacterized LOC730101%2C transcript variant 2	GO:0001837:epithelial to mesenchymal transition;GO:0045893:positive regulation of transcription, DNA-templated;	GO:0005737:cytoplasm;GO:0005654:nucleoplasm;GO:0005634:nucleus;GO:0090575:RNA polymerase II transcription factor complex;	GO:0003729:mRNA binding;GO:0003723:RNA binding;GO:0043565:sequence-specific DNA binding;	-	-
gene-ADAT1	5927	453	5.07	342	4.46	495	5.49	185	2.15	191	2.19	166	1.86	297.287	-1.12284	0.130324	-8.61573	6.94946e-18	4.48644e-16	Down	16	75596868	75623281	-	ADAT1	adenosine deaminase tRNA specific 1%2C transcript variant 8	GO:0008033:tRNA processing;	-	GO:0046872:metal ion binding;GO:0003723:RNA binding;GO:0008251:tRNA-specific adenosine deaminase activity;	K15440	;
gene-POU2F2	9875	54	0.36	29	0.23	29	0.19	161	1.12	129	0.89	128	0.86	89.9189	2.02646	0.235347	8.61053	7.27219e-18	4.67924e-16	Ups	19	42086110	42197931	-	POU2F2	POU class 2 homeobox 2%2C transcript variant X6	GO:0048469:cell maturation;GO:0006959:humoral immune response;GO:0002380:immunoglobulin secretion involved in immune response;GO:0002335:mature B cell differentiation;GO:0042795:snRNA transcription from RNA polymerase II promoter;GO:0006366:transcription from RNA polymerase II promoter;GO:0048305:immunoglobulin secretion;GO:0045944:positive regulation of transcription from RNA polymerase II promo…	GO:0005737:cytoplasm;GO:0043231:intracellular membrane-bounded organelle;GO:0005654:nucleoplasm;GO:0005634:nucleus;	GO:0001228:RNA polymerase II transcription regulatory region sequence-specific DNA binding transcription factor activity involved in positive regulation of transcription;GO:0003700:sequence-specific DNA binding transcription factor activity;GO:0000981:sequence-specific DNA binding RNA polymerase II transcription factor activity;GO:0019904:protein domain specific binding;GO:0000978:RNA polymerase …	K09364	ko05168 Herpes simplex virus 1 infection;;
gene-SUPV3L1	2733	1063	25.8	1008	28.52	1068	25.67	1704	42.94	1508	37.51	1610	39.21	1333.82	0.737942	0.0857747	8.60326	7.74857e-18	4.96932e-16	Ups	10	69180234	69209093	+	SUPV3L1	Suv3 like RNA helicase%2C transcript variant 6	GO:0070827:chromatin maintenance;GO:0032508:DNA duplex unwinding;GO:0006310:DNA recombination;GO:0000958:mitochondrial mRNA catabolic process;GO:0035946:mitochondrial mRNA surveillance;GO:0035945:mitochondrial ncRNA surveillance;GO:0000965:mitochondrial RNA 3'-end processing;GO:2000827:mitochondrial RNA surveillance;GO:0070584:mitochondrion morphogenesis;GO:0043066:negative regulation of apoptoti…	GO:0045025:mitochondrial degradosome;GO:0005759:mitochondrial matrix;GO:0042645:mitochondrial nucleoid;GO:0005739:mitochondrion;GO:0005634:nucleus;	GO:0034458:3'-5' RNA helicase activity;GO:0005524:ATP binding;GO:0004004:ATP-dependent RNA helicase activity;GO:0003677:DNA binding;GO:0003678:DNA helicase activity;GO:0003725:double-stranded RNA binding;GO:0004386:helicase activity;GO:0042803:protein homodimerization activity;GO:0003723:RNA binding;	K17675	;
gene-DESI1	4710	2322	32.7	2123	34.85	2308	32.19	1244	18.19	1313	18.95	1363	19.26	1752.45	-0.665229	0.077497	-8.58393	9.16863e-18	5.86068e-16	Down	22	41598028	41621077	-	DESI1	desumoylating isopeptidase 1%2C transcript variant X2	-	GO:0005737:cytoplasm;GO:0005634:nucleus;	GO:0042802:identical protein binding;GO:0008233:peptidase activity;	K12581;K06115	ko03018 RNA degradation;;;
gene-TMEM79	2289	117	3.39	83	2.8	128	3.67	233	7.01	256	7.6	328	9.54	193.039	1.4468	0.168811	8.57052	1.03018e-17	6.56342e-16	Ups	1	156282932	156292443	+	TMEM79	transmembrane protein 79%2C transcript variant 1	GO:0070268:cornification;GO:0042335:cuticle development;GO:0002070:epithelial cell maturation;GO:0061436:establishment of skin barrier;GO:0031069:hair follicle morphogenesis;GO:0045684:positive regulation of epidermis development;GO:0045055:regulated secretory pathway;	GO:0016021:integral component of membrane;GO:0005765:lysosomal membrane;GO:0032588:trans-Golgi network membrane;	GO:0042802:identical protein binding;	K11125	ko03015 mRNA surveillance pathway;;
gene-TRNT	66	492	494.44	405	474.47	414	412.08	710	740.82	833	858	723	729.1	599.895	0.909416	0.106125	8.56931	1.04105e-17	6.61102e-16	Ups	M	15888	15953	+	TRNT	tRNA-Thr	-	-	-	-	-
gene-PKNOX1	5300	452	5.66	432	6.3	484	6	721	9.37	754	9.67	773	9.71	606.35	0.83648	0.0977227	8.55973	1.1313e-17	7.16069e-16	Ups	21	42974562	43033931	+	PKNOX1	PBX/knotted 1 homeobox 1%2C transcript variant 2	GO:0001525:angiogenesis;GO:0043010:camera-type eye development;GO:0030218:erythrocyte differentiation;GO:0030217:T cell differentiation;GO:0006366:transcription from RNA polymerase II promoter;	GO:0005737:cytoplasm;GO:0005634:nucleus;GO:0005667:transcription factor complex;	GO:0001228:RNA polymerase II transcription regulatory region sequence-specific DNA binding transcription factor activity involved in positive regulation of transcription;GO:0003700:sequence-specific DNA binding transcription factor activity;GO:0000981:sequence-specific DNA binding RNA polymerase II transcription factor activity;GO:0046982:protein heterodimerization activity;GO:0043565:sequence-sp…	K11447	ko05202 Transcriptional misregulation in cancer;;
gene-BYSL	1718	1139	43.97	956	43.03	1140	43.59	1577	63.21	1572	62.2	1815	70.31	1371.79	0.741681	0.0866524	8.55927	1.13583e-17	7.16602e-16	Ups	6	41921499	41933046	+	BYSL	bystin like	GO:0008283:cell proliferation;GO:0000462:maturation of SSU-rRNA from tricistronic rRNA transcript (SSU-rRNA, 5.8S rRNA, LSU-rRNA);GO:0006364:rRNA processing;GO:0001829:trophectodermal cell differentiation;	GO:0045177:apical part of cell;GO:0005737:cytoplasm;GO:0005730:nucleolus;GO:0005634:nucleus;GO:0030688:preribosome, small subunit precursor;	GO:0030515:snoRNA binding;	K14797	;
gene-C11orf68	1562	309	13.12	281	13.91	305	12.83	87	3.84	114	4.96	127	5.41	199.157	-1.32809	0.155177	-8.55856	1.14282e-17	7.18683e-16	Down	11	65916810	65919062	-	C11orf68	chromosome 11 open reading frame 68%2C transcript variant 1	-	-	GO:0003723:RNA binding;	-	-
gene-RAB5IF	1247	770	40.96	713	44.21	614	32.35	1221	67.43	1161	63.29	1336	71.31	978.182	0.941292	0.110014	8.55611	1.16741e-17	7.3178e-16	Ups	20	36605779	36612557	+	RAB5IF	RAB5 interacting factor%2C transcript variant 2	-	GO:0005739:mitochondrion;	-	-	-
gene-NAGLU	4995	488	6.48	446	6.9	472	6.21	208	2.87	203	2.76	225	3	333.862	-1.02493	0.119798	-8.55546	1.17403e-17	7.33559e-16	Down	17	42534238	42544449	+	NAGLU	N-acetyl-alpha-glucosaminidase%2C transcript variant X4	GO:0021680:cerebellar Purkinje cell layer development;GO:0006027:glycosaminoglycan catabolic process;GO:0060119:inner ear receptor cell development;GO:0045475:locomotor rhythm;GO:0007040:lysosome organization;GO:0042474:middle ear morphogenesis;GO:0007399:nervous system development;GO:0046548:retinal rod cell development;	GO:0070062:extracellular exosome;GO:0043202:lysosomal lumen;GO:0005764:lysosome;	GO:0004561:alpha-N-acetylglucosaminidase activity;	K01205	ko00531 Glycosaminoglycan degradation;ko01100 Metabolic pathways;ko04142 Lysosome;;
gene-NLRX1	4421	281	4.22	210	3.67	260	3.86	82	1.28	103	1.58	67	1.01	162.336	-1.45093	0.169619	-8.55409	1.18797e-17	7.39893e-16	Down	11	119168334	119184016	+	NLRX1	NLR family member X1%2C transcript variant X4	GO:0045087:innate immune response;GO:0035556:intracellular signal transduction;GO:0043124:negative regulation of I-kappaB kinase/NF-kappaB signaling;GO:0050728:negative regulation of inflammatory response;GO:0045824:negative regulation of innate immune response;GO:0032688:negative regulation of interferon-beta production;GO:0032715:negative regulation of interleukin-6 production;GO:0039536:negati…	GO:0030054:cell junction;GO:0005741:mitochondrial outer membrane;GO:0005739:mitochondrion;GO:0005886:plasma membrane;	GO:0005524:ATP binding;	K12653	ko04621 NOD-like receptor signaling pathway;ko04622 RIG-I-like receptor signaling pathway;ko05164 Influenza A;;
gene-KDM4B	10090	917	6.03	910	6.97	950	6.19	467	3.19	508	3.42	454	2.99	689.808	-0.842101	0.098535	-8.54621	1.27198e-17	7.89687e-16	Down	19	4969087	5153603	+	KDM4B	lysine demethylase 4B%2C transcript variant X4	GO:0001825:blastocyst formation;GO:0006338:chromatin remodeling;GO:0070544:histone H3-K36 demethylation;GO:0033169:histone H3-K9 demethylation;GO:1900113:negative regulation of histone H3-K9 trimethylation;GO:0008284:positive regulation of cell proliferation;GO:0010628:positive regulation of gene expression;GO:0045666:positive regulation of neuron differentiation;GO:2000736:regulation of stem cel…	GO:0035097:histone methyltransferase complex;GO:0000790:nuclear chromatin;GO:0005654:nucleoplasm;GO:0005634:nucleus;GO:0005721:pericentric heterochromatin;	GO:0050681:androgen receptor binding;GO:0003682:chromatin binding;GO:0019899:enzyme binding;GO:0032452:histone demethylase activity;GO:0051864:histone demethylase activity (H3-K36 specific);GO:0032454:histone demethylase activity (H3-K9 specific);GO:0008270:zinc ion binding;GO:0046872:metal ion binding;	K06709	;
gene-MINAR1	11500	214	1.23	185	1.24	193	1.1	527	3.16	508	3	329	1.9	329.571	1.32233	0.154843	8.53981	1.34446e-17	8.32025e-16	Ups	15	79411557	79472304	+	MINAR1	membrane integral NOTCH2 associated receptor 1%2C transcript variant X4	GO:0001525:angiogenesis;GO:0016525:negative regulation of angiogenesis;GO:0030308:negative regulation of cell growth;GO:0008285:negative regulation of cell proliferation;GO:0010977:negative regulation of neuron projection development;GO:0031397:negative regulation of protein ubiquitination;GO:0032007:negative regulation of TOR signaling;	GO:0016021:integral component of membrane;GO:0005886:plasma membrane;	-	-	-
gene-RHBDL1	1884	98	3.45	84	3.45	82	2.86	201	7.35	210	7.58	254	8.97	157.078	1.45373	0.170266	8.53799	1.36581e-17	8.42552e-16	Ups	16	675671	678271	+	RHBDL1	rhomboid like 1%2C transcript variant X3	GO:0007165:signal transduction;	GO:0005887:integral component of plasma membrane;GO:0016020:membrane;	GO:0004252:serine-type endopeptidase activity;	K02857	;
gene-DNAL1	8676	366	2.8	328	2.92	350	2.65	618	4.91	622	4.87	553	4.24	475.913	0.899838	0.105504	8.52892	1.47721e-17	9.08391e-16	Ups	14	73644986	73703732	+	DNAL1	dynein axonemal light chain 1%2C transcript variant X1	GO:0036158:outer dynein arm assembly;	GO:0005737:cytoplasm;GO:0005874:microtubule;GO:0036157:outer dynein arm;	GO:0043014:alpha-tubulin binding;GO:0045504:dynein heavy chain binding;GO:0003774:motor activity;	K10411	ko05014 Amyotrophic lateral sclerosis;ko05016 Huntington disease;ko05022 Pathways of neurodegeneration - multiple diseases;;
gene-ANKLE2	5131	2518	32.55	2183	32.9	2417	30.95	3481	46.72	3206	42.48	3290	42.68	2856.13	0.608177	0.0713132	8.52826	1.48567e-17	9.10709e-16	Ups	12	132725503	132761832	-	ANKLE2	ankyrin repeat and LEM domain containing 2%2C transcript variant X5	GO:0051301:cell division;GO:0007417:central nervous system development;GO:0007084:mitotic nuclear envelope reassembly;GO:0043066:negative regulation of apoptotic process;GO:0042326:negative regulation of phosphorylation;GO:0035307:positive regulation of protein dephosphorylation;GO:0050790:regulation of catalytic activity;	GO:0005783:endoplasmic reticulum;GO:0005789:endoplasmic reticulum membrane;GO:0030176:integral component of endoplasmic reticulum membrane;GO:0016020:membrane;	GO:0051721:protein phosphatase 2A binding;GO:0019888:protein phosphatase regulator activity;	K18034	;
gene-SNW1	2209	2031	60.98	1807	63.25	2088	62.1	2707	84.39	2808	86.41	3088	93.04	2429.23	0.659597	0.0774654	8.51473	1.66983e-17	1.01718e-15	Ups	14	77717599	77761156	-	SNW1	SNW domain containing 1%2C transcript variant 1	GO:0071300:cellular response to retinoic acid;GO:0042771:intrinsic apoptotic signaling pathway in response to DNA damage by p53 class mediator;GO:0000398:mRNA splicing, via spliceosome;GO:0000122:negative regulation of transcription from RNA polymerase II promoter;GO:0045892:negative regulation of transcription, DNA-templated;GO:0007219:Notch signaling pathway;GO:0043923:positive regulation by ho…	GO:0071013:catalytic step 2 spliceosome;GO:0016604:nuclear body;GO:0016363:nuclear matrix;GO:0016607:nuclear speck;GO:0005654:nucleoplasm;GO:0005634:nucleus;GO:0005681:spliceosomal complex;GO:0071007:U2-type catalytic step 2 spliceosome;	GO:0050681:androgen receptor binding;GO:0019899:enzyme binding;GO:0005112:Notch binding;GO:0035257:nuclear hormone receptor binding;GO:0042974:retinoic acid receptor binding;GO:0003723:RNA binding;GO:0046332:SMAD binding;GO:0003713:transcription coactivator activity;GO:0003714:transcription corepressor activity;GO:0042809:vitamin D receptor binding;	K06063	ko03040 Spliceosome;ko04330 Notch signaling pathway;ko05169 Epstein-Barr virus infection;ko05203 Viral carcinogenesis;;
gene-RHOBTB1	10849	316	1.93	282	2.01	348	2.11	135	0.86	130	0.81	109	0.67	214.758	-1.21667	0.142962	-8.51045	1.73263e-17	1.05214e-15	Down	10	60869438	61001486	-	RHOBTB1	Rho related BTB domain containing 1%2C transcript variant X13	GO:0030036:actin cytoskeleton organization;GO:0007015:actin filament organization;GO:0016477:cell migration;GO:0000902:cell morphogenesis;GO:0043652:engulfment of apoptotic cell;GO:0030838:positive regulation of actin filament polymerization;GO:0051056:regulation of small GTPase mediated signal transduction;GO:0007266:Rho protein signal transduction;	GO:0005737:cytoplasm;GO:0005829:cytosol;GO:0005886:plasma membrane;	GO:0005525:GTP binding;GO:0003924:GTPase activity;GO:0019901:protein kinase binding;	K07868	ko04120 Ubiquitin mediated proteolysis;;
gene-C1S	2926	41	0.93	26	0.69	28	0.63	102	2.4	126	2.93	135	3.07	77.7794	2.05894	0.242024	8.50718	1.78218e-17	1.07886e-15	Ups	12	7060718	7071032	+	C1S	complement C1s%2C transcript variant X1	GO:0006956:complement activation;GO:0006958:complement activation, classical pathway;GO:0045087:innate immune response;GO:0030449:regulation of complement activation;	GO:0072562:blood microparticle;GO:0005576:extracellular region;GO:0005615:extracellular space;	GO:0005509:calcium ion binding;GO:0042802:identical protein binding;GO:0004252:serine-type endopeptidase activity;	K01331	ko04610 Complement and coagulation cascades;ko05133 Pertussis;ko05150 Staphylococcus aureus infection;ko05171 Coronavirus disease - COVID-19;ko05322 Systemic lupus erythematosus;;
gene-RNF114	2447	1459	39.55	1330	42.03	1462	39.25	2062	58.03	2107	58.53	2509	68.24	1831.49	0.772236	0.090817	8.50322	1.84409e-17	1.11287e-15	Ups	20	49936397	49953885	+	RNF114	ring finger protein 114	GO:0030154:cell differentiation;GO:0007275:multicellular organismal development;GO:0000209:protein polyubiquitination;GO:0007283:spermatogenesis;	GO:0005829:cytosol;GO:0005622:intracellular;GO:0005634:nucleus;GO:0005886:plasma membrane;	GO:0046872:metal ion binding;GO:0016740:transferase activity;	K15697	;
gene-MRTO4	2440	1647	44.77	1492	47.28	1761	47.41	2420	68.3	2519	70.18	3182	86.8	2183.62	0.851618	0.100186	8.50037	1.88992e-17	1.13699e-15	Ups	1	19251799	19260128	+	MRTO4	MRT4 homolog%2C ribosome maturation factor	GO:0000956:nuclear-transcribed mRNA catabolic process;GO:0000027:ribosomal large subunit assembly;GO:0042273:ribosomal large subunit biogenesis;GO:0006364:rRNA processing;	GO:0005737:cytoplasm;GO:0005730:nucleolus;GO:0030687:preribosome, large subunit precursor;	GO:0003723:RNA binding;	K14815	;
gene-SOX4	4869	3104	42.28	2732	43.38	3004	40.53	1839	26.01	1756	24.52	1576	21.54	2299.17	-0.653815	0.0770185	-8.48906	2.08313e-17	1.24936e-15	Down	6	21593751	21598619	+	SOX4	SRY-box transcription factor 4	GO:0035910:ascending aorta morphogenesis;GO:0003289:atrial septum primum morphogenesis;GO:0003215:cardiac right ventricle morphogenesis;GO:0003211:cardiac ventricle formation;GO:0030154:cell differentiation;GO:0071333:cellular response to glucose stimulus;GO:0042769:DNA damage response, detection of DNA damage;GO:0006977:DNA damage response, signal transduction by p53 class mediator resulting in …	GO:0005737:cytoplasm;GO:0005739:mitochondrion;GO:0044798:nuclear transcription factor complex;GO:0005654:nucleoplasm;GO:0005634:nucleus;	GO:0001228:RNA polymerase II transcription regulatory region sequence-specific DNA binding transcription factor activity involved in positive regulation of transcription;GO:0003700:sequence-specific DNA binding transcription factor activity;GO:0000981:sequence-specific DNA binding RNA polymerase II transcription factor activity;GO:0046982:protein heterodimerization activity;GO:0000978:RNA polymer…	K09268	;
gene-CNBP	3301	6224	125.06	5474	128.22	6322	125.82	8319	173.55	8359	172.14	9694	195.46	7424.02	0.671729	0.0791722	8.48441	2.16819e-17	1.29638e-15	Ups	3	129167827	129183896	-	CNBP	CCHC-type zinc finger nucleic acid binding protein%2C transcript variant 1	GO:0000122:negative regulation of transcription from RNA polymerase II promoter;GO:0008284:positive regulation of cell proliferation;GO:2000767:positive regulation of cytoplasmic translation;GO:0045944:positive regulation of transcription from RNA polymerase II promoter;GO:0045893:positive regulation of transcription, DNA-templated;GO:0006695:cholesterol biosynthetic process;GO:0006355:regulation…	GO:0005737:cytoplasm;GO:0005829:cytosol;GO:0005783:endoplasmic reticulum;GO:0005634:nucleus;	GO:0001227:RNA polymerase II transcription regulatory region sequence-specific DNA binding transcription factor activity involved in negative regulation of transcription;GO:0003729:mRNA binding;GO:0000977:RNA polymerase II regulatory region sequence-specific DNA binding;GO:0003697:single-stranded DNA binding;GO:0003727:single-stranded RNA binding;GO:0045182:translation regulator activity;GO:00082…	K09250	;
gene-RNASEL	5034	188	2.48	160	2.46	201	2.62	54	0.74	60	0.81	55	0.73	116.249	-1.57632	0.185827	-8.48276	2.19905e-17	1.3105e-15	Down	1	182573634	182589285	-	RNASEL	ribonuclease L	GO:0051607:defense response to virus;GO:0045444:fat cell differentiation;GO:0006397:mRNA processing;GO:0045071:negative regulation of viral genome replication;GO:0046326:positive regulation of glucose import;GO:0045944:positive regulation of transcription from RNA polymerase II promoter;GO:0006468:protein phosphorylation;GO:0043488:regulation of mRNA stability;GO:0060338:regulation of type I inte…	GO:0005829:cytosol;GO:0005759:mitochondrial matrix;GO:0016363:nuclear matrix;	GO:0005524:ATP binding;GO:0004521:endoribonuclease activity;GO:0042802:identical protein binding;GO:0046872:metal ion binding;GO:0004672:protein kinase activity;GO:0043021:ribonucleoprotein complex binding;GO:0003723:RNA binding;GO:0019843:rRNA binding;	K01165	ko04621 NOD-like receptor signaling pathway;ko05160 Hepatitis C;ko05164 Influenza A;ko05168 Herpes simplex virus 1 infection;;
gene-TTI1	4217	939	14.77	818	15	892	13.9	488	7.97	467	7.53	445	7.02	663.178	-0.799612	0.0942668	-8.48244	2.20529e-17	1.3105e-15	Down	20	37983014	38033461	-	TTI1	TELO2 interacting protein 1%2C transcript variant X6	GO:0032006:regulation of TOR signaling;	GO:0070209:ASTRA complex;GO:0005737:cytoplasm;GO:0031931:TORC1 complex;GO:0031932:TORC2 complex;	-	-	-
gene-ODC1	3015	3883	85.42	3460	88.73	4119	89.75	5179	118.29	5260	118.6	5800	128.04	4628.38	0.625087	0.0737651	8.47402	2.37061e-17	1.40444e-15	Ups	2	10439968	10448327	-	ODC1	ornithine decarboxylase 1%2C transcript variant 3	GO:0001822:kidney development;GO:0006595:polyamine metabolic process;GO:0008284:positive regulation of cell proliferation;GO:0033387:putrescine biosynthetic process from ornithine;GO:0006521:regulation of cellular amino acid metabolic process;GO:0042176:regulation of protein catabolic process;GO:0009615:response to virus;	GO:0005737:cytoplasm;GO:0005829:cytosol;GO:0048471:perinuclear region of cytoplasm;	GO:0004586:ornithine decarboxylase activity;GO:0042803:protein homodimerization activity;	K01581	ko00330 Arginine and proline metabolism;ko00480 Glutathione metabolism;ko01100 Metabolic pathways;ko01110 Biosynthesis of secondary metabolites;;
gene-LOC101060400	2312	256	7.34	220	7.36	241	6.85	85	2.53	90	2.65	84	2.42	158.735	-1.34812	0.159247	-8.46564	2.54759e-17	1.5047e-15	Down	17	48634804	48647513	-	LOC101060400	translation initiation factor IF-2	-	-	-	-	-
gene-PYCR2	1680	1625	64.16	1278	58.82	1461	57.13	752	30.83	737	29.82	851	33.71	1096.88	-0.774773	0.091581	-8.45998	2.67431e-17	1.57477e-15	Down	1	225919878	225924250	-	PYCR2	pyrroline-5-carboxylate reductase 2%2C transcript variant 1	GO:0034599:cellular response to oxidative stress;GO:0055129:L-proline biosynthetic process;GO:0006561:proline biosynthetic process;GO:0008652:cellular amino acid biosynthetic process;	GO:0005739:mitochondrion;GO:0005759:mitochondrial matrix;	GO:0004735:pyrroline-5-carboxylate reductase activity;	K00286	ko00330 Arginine and proline metabolism;ko01100 Metabolic pathways;ko01110 Biosynthesis of secondary metabolites;ko01230 Biosynthesis of amino acids;;
gene-C1orf52	9217	1273	9.16	1103	9.25	1335	9.52	1743	13.02	1750	12.91	1838	13.27	1510.57	0.645709	0.0763484	8.45741	2.73387e-17	1.60497e-15	Ups	1	85249953	85259677	-	C1orf52	chromosome 1 open reading frame 52%2C transcript variant X1	-	GO:0005634:nucleus;	GO:0003723:RNA binding;	K09228;K17985	ko05168 Herpes simplex virus 1 infection;;ko04137 Mitophagy - animal;ko04140 Autophagy - animal;ko05010 Alzheimer disease;ko05014 Amyotrophic lateral sclerosis;ko05016 Huntington disease;ko05017 Spinocerebellar ataxia;ko05022 Pathways of neurodegeneration - multiple diseases;;
gene-CLK4	2504	517	13.69	400	12.35	477	12.51	739	20.32	809	21.96	722	19.19	613.037	0.827295	0.0979293	8.44788	2.96636e-17	1.73621e-15	Ups	5	178602664	178627050	-	CLK4	CDC like kinase 4	GO:0046777:protein autophosphorylation;GO:0043484:regulation of RNA splicing;	GO:0005634:nucleus;	GO:0005524:ATP binding;GO:0004674:protein serine/threonine kinase activity;GO:0004712:protein serine/threonine/tyrosine kinase activity;GO:0004713:protein tyrosine kinase activity;	K08823	;
gene-C14orf132	9256	644	4.61	541	4.52	585	4.15	294	2.19	281	2.06	208	1.5	416.51	-1.05669	0.125224	-8.43839	3.21729e-17	1.87181e-15	Down	14	96039362	96093971	+	C14orf132	chromosome 14 open reading frame 132%2C transcript variant X1	-	GO:0016021:integral component of membrane;	-	K02927	ko03010 Ribosome;ko04120 Ubiquitin mediated proteolysis;ko04137 Mitophagy - animal;ko05012 Parkinson disease;ko05022 Pathways of neurodegeneration - multiple diseases;ko05131 Shigellosis;ko05167 Kaposi sarcoma-associated herpesvirus infection;ko05171 Coronavirus disease - COVID-19;;
gene-MAFG	5175	848	10.87	715	10.68	770	9.77	1315	17.5	1241	16.3	1107	14.24	1003.69	0.771348	0.0914281	8.43666	3.26521e-17	1.89402e-15	Ups	17	81918270	81927735	-	MAFG	MAF bZIP transcription factor G%2C transcript variant 2	GO:0030534:adult behavior;GO:0007596:blood coagulation;GO:0001701:in utero embryonic development;GO:0042127:regulation of cell proliferation;GO:0030641:regulation of cellular pH;GO:0045604:regulation of epidermal cell differentiation;	GO:0005654:nucleoplasm;GO:0005634:nucleus;	GO:0001228:RNA polymerase II transcription regulatory region sequence-specific DNA binding transcription factor activity involved in positive regulation of transcription;GO:0003700:sequence-specific DNA binding transcription factor activity;GO:0000981:sequence-specific DNA binding RNA polymerase II transcription factor activity;GO:0046982:protein heterodimerization activity;GO:0000978:RNA polymer…	K09037	;
gene-NRP1	6086	566	6.17	503	6.39	565	6.1	955	10.81	1003	11.2	783	8.56	733.065	0.865978	0.10265	8.43623	3.27745e-17	1.89546e-15	Ups	10	33177493	33334667	-	NRP1	neuropilin 1%2C transcript variant 2	GO:0031532:actin cytoskeleton reorganization;GO:0001525:angiogenesis;GO:0060978:angiogenesis involved in coronary vascular morphogenesis;GO:0009887:organ morphogenesis;	GO:0030424:axon;GO:0009986:cell surface;GO:0031410:cytoplasmic vesicle;GO:0005829:cytosol;	GO:0015026:coreceptor activity;GO:0019955:cytokine binding;GO:0019838:growth factor binding;GO:0005096:GTPase activator activity;	K06724	ko04360 Axon guidance;ko05166 Human T-cell leukemia virus 1 infection;ko05171 Coronavirus disease - COVID-19;;
gene-LOC105373346	6461	23	0.24	12	0.14	25	0.25	86	0.92	96	1.01	101	1.04	58.2936	2.3682	0.281084	8.42525	3.59985e-17	2.07573e-15	Ups	2	290941	314845	-	LOC105373346	uncharacterized LOC105373346%2C transcript variant X10	-	GO:0005634:nucleus;	GO:0003677:DNA binding;	K17045	;
gene-FUBP1	6949	3653	34.87	3185	35.44	3841	36.31	5839	57.86	6326	61.89	4666	44.69	4600.6	0.777331	0.0923133	8.42058	3.74619e-17	2.1483e-15	Ups	1	77944055	77979435	-	FUBP1	far upstream element binding protein 1%2C transcript variant 1	GO:0010628:positive regulation of gene expression;GO:0006366:transcription from RNA polymerase II promoter;	GO:0005654:nucleoplasm;GO:0005634:nucleus;	GO:0003700:sequence-specific DNA binding transcription factor activity;GO:0003723:RNA binding;GO:0003697:single-stranded DNA binding;	K13210	;
gene-POLR1C	2455	1124	30.37	878	27.65	1141	30.53	1569	44.01	1544	42.75	1838	49.83	1353.73	0.782947	0.0929807	8.42053	3.7478e-17	2.1483e-15	Ups	6	43517089	44461400	+	POLR1C	RNA polymerase I and III subunit C%2C transcript variant 1	GO:0045815:positive regulation of gene expression, epigenetic;GO:0032481:positive regulation of type I interferon production;GO:0006363:termination of RNA polymerase I transcription;GO:0006360:transcription from RNA polymerase I promoter;GO:0006383:transcription from RNA polymerase III promoter;GO:0006362:transcription elongation from RNA polymerase I promoter;GO:0006361:transcription initiation …	GO:0005829:cytosol;GO:0005654:nucleoplasm;GO:0005634:nucleus;GO:0005736:DNA-directed RNA polymerase I complex;GO:0005666:DNA-directed RNA polymerase III complex;	GO:0003677:DNA binding;GO:0003899:DNA-directed RNA polymerase activity;GO:0046983:protein dimerization activity;	K03027	ko03020 RNA polymerase;ko04623 Cytosolic DNA-sensing pathway;;
gene-GAPDHS	1448	283	12.96	254	13.56	274	12.43	103	4.9	113	5.31	73	3.36	178.922	-1.37007	0.162834	-8.41391	3.96565e-17	2.26649e-15	Down	19	35533456	35545319	+	GAPDHS	glyceraldehyde-3-phosphate dehydrogenase%2C spermatogenic	GO:0061621:canonical glycolysis;GO:0030317:sperm motility;GO:0006094:gluconeogenesis;GO:0006096:glycolytic process;GO:0045821:positive regulation of glycolytic process;	GO:0005829:cytosol;GO:0005634:nucleus;	GO:0004365:glyceraldehyde-3-phosphate dehydrogenase (NAD+) (phosphorylating) activity;GO:0051287:NAD binding;GO:0050661:NADP binding;	K10705	ko00010 Glycolysis / Gluconeogenesis;ko01100 Metabolic pathways;ko01110 Biosynthesis of secondary metabolites;;
gene-UBE2D2	3074	1981	42.74	1733	43.59	2117	45.24	2907	65.12	2721	60.17	3374	73.05	2482.74	0.750674	0.0892897	8.40717	4.20008e-17	2.39343e-15	Ups	5	139561286	139628434	+	UBE2D2	ubiquitin conjugating enzyme E2 D2%2C transcript variant 1	GO:0006464:cellular protein modification process;GO:0002756:MyD88-independent toll-like receptor signaling pathway;GO:0051865:protein autoubiquitination;GO:0070979:protein K11-linked ubiquitination;GO:0070936:protein K48-linked ubiquitination;GO:0000209:protein polyubiquitination;GO:0006625:protein targeting to peroxisome;GO:0016567:protein ubiquitination;GO:0035666:TRIF-dependent toll-like recep…	GO:0005829:cytosol;GO:0070062:extracellular exosome;GO:0005654:nucleoplasm;GO:0032991:macromolecular complex;GO:0000151:ubiquitin ligase complex;	GO:0005524:ATP binding;GO:0061631:ubiquitin conjugating enzyme activity;GO:0031625:ubiquitin protein ligase binding;GO:0004842:ubiquitin-protein transferase activity;	K06689	ko04013 MAPK signaling pathway - fly;ko04120 Ubiquitin mediated proteolysis;ko04141 Protein processing in endoplasmic reticulum;ko04624 Toll and Imd signaling pathway;ko05131 Shigellosis;;
gene-PPIG	6713	2189	21.63	1811	20.86	2187	21.4	2797	28.69	3013	30.51	2735	27.12	2457.54	0.589067	0.0701155	8.40139	4.41217e-17	2.50694e-15	Ups	2	169584343	169641406	+	PPIG	peptidylprolyl isomerase G%2C transcript variant X1	GO:0000413:protein peptidyl-prolyl isomerization;GO:0042026:protein refolding;GO:0008380:RNA splicing;	GO:0005829:cytosol;GO:0016363:nuclear matrix;GO:0016607:nuclear speck;GO:0005654:nucleoplasm;GO:0005634:nucleus;	GO:0016018:cyclosporin A binding;GO:0003755:peptidyl-prolyl cis-trans isomerase activity;GO:0003723:RNA binding;GO:0051082:unfolded protein binding;	K09566	;
gene-LOC112268271	2338	459	13.02	372	12.3	387	10.87	178	5.24	179	5.2	173	4.92	285.186	-1.07936	0.128491	-8.40024	4.45564e-17	2.52425e-15	Down	20	21499265	21506405	-	LOC112268271	translation initiation factor IF-2%2C transcript variant 3	-	-	-	-	-
gene-DIABLO	3306	567	11.38	473	11.06	596	11.84	876	18.25	821	16.88	942	18.96	715.692	0.814724	0.0970268	8.3969	4.58438e-17	2.58964e-15	Ups	12	122207662	122227456	-	DIABLO	diablo IAP-binding mitochondrial protein%2C transcript variant 7	GO:0006919:activation of cysteine-type endopeptidase activity involved in apoptotic process;GO:0008635:activation of cysteine-type endopeptidase activity involved in apoptotic process by cytochrome c;GO:0006915:apoptotic process;GO:0008625:extrinsic apoptotic signaling pathway via death domain receptors;GO:0097193:intrinsic apoptotic signaling pathway;GO:0008631:intrinsic apoptotic signaling path…	GO:0035631:CD40 receptor complex;GO:0009898:cytoplasmic side of plasma membrane;GO:0005829:cytosol;GO:0005758:mitochondrial intermembrane space;GO:0005739:mitochondrion;	-	K10522	ko04210 Apoptosis;ko04215 Apoptosis - multiple species;;
gene-MDGA1	11681	247	1.4	226	1.5	287	1.61	105	0.62	81	0.47	85	0.48	167.469	-1.36472	0.162702	-8.38784	4.95155e-17	2.78894e-15	Down	6	37630679	37697883	-	MDGA1	MAM domain containing glycosylphosphatidylinositol anchor 1%2C transcript variant X1	GO:0007420:brain development;GO:0001764:neuron migration;GO:0021527:spinal cord association neuron differentiation;	GO:0046658:anchored component of plasma membrane;GO:0005576:extracellular region;GO:0005615:extracellular space;GO:0005886:plasma membrane;	-	-	-
gene-UHRF2	4166	947	15.08	791	14.68	1082	17.06	1453	24.02	1457	23.78	1359	21.71	1183.96	0.723916	0.0863983	8.37881	5.34642e-17	2.99399e-15	Ups	9	6413148	6507056	+	UHRF2	ubiquitin like with PHD and ring finger domains 2%2C transcript variant X5	GO:0007049:cell cycle;GO:0030154:cell differentiation;GO:0010216:maintenance of DNA methylation;GO:0071158:positive regulation of cell cycle arrest;GO:0051865:protein autoubiquitination;GO:0016567:protein ubiquitination;GO:0051726:regulation of cell cycle;	GO:0005720:nuclear heterochromatin;GO:0005654:nucleoplasm;GO:0005634:nucleus;	GO:0003677:DNA binding;GO:0042393:histone binding;GO:0046872:metal ion binding;GO:0061630:ubiquitin protein ligase activity;GO:0004842:ubiquitin-protein transferase activity;	K15713	;
gene-KLHDC2	5800	885	10.12	758	10.1	765	8.66	390	4.63	384	4.5	428	4.91	591.163	-0.882615	0.105494	-8.36652	5.93434e-17	3.30419e-15	Down	14	49767608	49786385	+	KLHDC2	kelch domain containing 2%2C transcript variant X2	-	GO:0016604:nuclear body;GO:0031965:nuclear membrane;GO:0005634:nucleus;	-	K09228	ko05168 Herpes simplex virus 1 infection;;
gene-ZNF274	3607	324	5.96	230	4.93	293	5.34	531	10.14	469	8.84	548	10.11	401.605	0.997455	0.119285	8.36192	6.17049e-17	3.42586e-15	Ups	19	58183061	58213562	+	ZNF274	zinc finger protein 274%2C transcript variant X3	GO:1900112:regulation of histone H3-K9 trimethylation;GO:0006355:regulation of transcription, DNA-templated;GO:0006915:apoptotic process;GO:0051726:regulation of cell cycle;GO:0007010:cytoskeleton organization;GO:0022604:regulation of cell morphogenesis;	GO:0005737:cytoplasm;GO:0005730:nucleolus;GO:0005634:nucleus;	GO:0003682:chromatin binding;GO:0003700:sequence-specific DNA binding transcription factor activity;GO:0000981:sequence-specific DNA binding RNA polymerase II transcription factor activity;GO:0046872:metal ion binding;GO:0043565:sequence-specific DNA binding;GO:0003714:transcription corepressor activity;GO:0005166:neurotrophin p75 receptor binding;GO:0003677:DNA binding;	K12458	ko04722 Neurotrophin signaling pathway;;
gene-CMYA5	13784	43	0.21	22	0.12	42	0.2	164	0.82	188	0.93	93	0.45	93.436	2.18686	0.261841	8.35186	6.71954e-17	3.72006e-15	Ups	5	79689339	79800226	+	CMYA5	cardiomyopathy associated 5	-	GO:0031430:M band;GO:0005634:nucleus;GO:0048471:perinuclear region of cytoplasm;GO:0016529:sarcoplasmic reticulum;	-	-	-
gene-MARCHF7	6607	1350	13.55	1179	13.8	1601	15.92	2122	22.12	2354	24.22	1933	19.47	1760.97	0.75826	0.0908419	8.34703	6.99989e-17	3.86426e-15	Ups	2	159712494	159771027	+	MARCHF7	membrane associated ring-CH-type finger 7%2C transcript variant 4	GO:0043518:negative regulation of DNA damage response, signal transduction by p53 class mediator;GO:1902166:negative regulation of intrinsic apoptotic signaling pathway in response to DNA damage by p53 class mediator;GO:1901799:negative regulation of proteasomal protein catabolic process;GO:0042130:negative regulation of T cell proliferation;GO:0008284:positive regulation of cell proliferation;GO…	GO:0005829:cytosol;GO:0005634:nucleus;GO:0005886:plasma membrane;	GO:0097371:MDM2/MDM4 family protein binding;GO:0016740:transferase activity;GO:0043130:ubiquitin binding;GO:0031624:ubiquitin conjugating enzyme binding;GO:0008270:zinc ion binding;	K10662	;
gene-TP53I11	6261	637	6.75	659	8.14	698	7.32	342	3.76	301	3.27	318	3.38	484.325	-0.936283	0.112292	-8.33791	7.56127e-17	4.16234e-15	Down	11	44932348	44951306	-	TP53I11	tumor protein p53 inducible protein 11%2C transcript variant X9	GO:0008285:negative regulation of cell proliferation;	GO:0016021:integral component of membrane;	-	-	-
gene-ARPC5L	6354	1065	11.12	961	11.69	1025	10.6	1523	16.51	1505	16.1	1815	19.01	1323.37	0.786948	0.0945395	8.32402	8.50318e-17	4.66762e-15	Ups	9	124862130	124877733	+	ARPC5L	actin related protein 2/3 complex subunit 5 like%2C transcript variant X1	GO:0034314:Arp2/3 complex-mediated actin nucleation;	GO:0005885:Arp2/3 protein complex;GO:0005737:cytoplasm;	GO:0003779:actin binding;	K05754	ko04138 Autophagy - yeast;ko04144 Endocytosis;ko04530 Tight junction;ko04666 Fc gamma R-mediated phagocytosis;ko04810 Regulation of actin cytoskeleton;ko05100 Bacterial invasion of epithelial cells;ko05130 Pathogenic Escherichia coli infection;ko05131 Shigellosis;ko05132 Salmonella infection;ko05135 Yersinia infection;;
gene-INPPL1	5402	2993	36.75	2389	34.19	2675	32.53	1643	20.94	1593	20.05	1561	19.23	2107.76	-0.625263	0.0753016	-8.30345	1.01132e-16	5.53576e-15	Down	11	72223861	72239147	+	INPPL1	inositol polyphosphate phosphatase like 1	GO:0007015:actin filament organization;GO:0007155:cell adhesion;GO:0019221:cytokine-mediated signaling pathway;GO:0001958:endochondral ossification;GO:0006897:endocytosis;GO:0006006:glucose metabolic process;GO:0002376:immune system process;GO:0043647:inositol phosphate metabolic process;GO:0008285:negative regulation of cell proliferation;GO:0010629:negative regulation of gene expression;GO:0006…	GO:0005856:cytoskeleton;GO:0005829:cytosol;GO:0030175:filopodium;GO:0005794:Golgi apparatus;GO:0030027:lamellipodium;GO:0005886:plasma membrane;	GO:0003779:actin binding;GO:0016787:hydrolase activity;GO:0042169:SH2 domain binding;GO:0017124:SH3 domain binding;	K15909	ko00562 Inositol phosphate metabolism;ko01100 Metabolic pathways;ko04070 Phosphatidylinositol signaling system;ko04662 B cell receptor signaling pathway;ko04666 Fc gamma R-mediated phagocytosis;ko04910 Insulin signaling pathway;;
gene-TRIM2	9571	830	5.75	682	5.51	802	5.5	402	2.89	423	3	329	2.29	566.382	-0.881511	0.106307	-8.29208	1.11281e-16	6.07421e-15	Down	4	153152163	153339317	+	TRIM2	tripartite motif containing 2%2C transcript variant X18	GO:0043161:proteasome-mediated ubiquitin-dependent protein catabolic process;GO:0000209:protein polyubiquitination;GO:0043523:regulation of neuron apoptotic process;	GO:0005737:cytoplasm;	GO:0061630:ubiquitin protein ligase activity;GO:0004842:ubiquitin-protein transferase activity;GO:0008270:zinc ion binding;	K11997	;
gene-LOC284600	3858	159	2.73	127	2.55	130	2.21	38	0.68	38	0.67	27	0.47	83.8997	-1.89346	0.228462	-8.28785	1.15314e-16	6.27673e-15	Down	1	905115	914782	+	LOC284600	uncharacterized LOC284600	-	-	-	-	-
gene-PNMA2	4876	424	5.77	408	6.47	470	6.33	183	2.58	209	2.91	130	1.77	297.234	-1.20066	0.144899	-8.28615	1.16973e-16	6.34924e-15	Down	8	26504695	26513872	-	PNMA2	PNMA family member 2	GO:0043065:positive regulation of apoptotic process;	GO:0005730:nucleolus;	-	K17985	ko04137 Mitophagy - animal;ko04140 Autophagy - animal;ko05010 Alzheimer disease;ko05014 Amyotrophic lateral sclerosis;ko05016 Huntington disease;ko05017 Spinocerebellar ataxia;ko05022 Pathways of neurodegeneration - multiple diseases;;
gene-CEBPZ	3346	2184	43.29	1713	39.58	2110	41.43	2641	54.35	3019	61.34	3028	60.23	2453.14	0.657722	0.0793964	8.28403	1.19077e-16	6.44541e-15	Ups	2	37201612	37231596	-	CEBPZ	CCAAT enhancer binding protein zeta	GO:0045944:positive regulation of transcription from RNA polymerase II promoter;GO:0042254:ribosome biogenesis;GO:0006366:transcription from RNA polymerase II promoter;	GO:0005634:nucleus;	GO:0003677:DNA binding;GO:0001228:RNA polymerase II transcription regulatory region sequence-specific DNA binding transcription factor activity involved in positive regulation of transcription;GO:0000981:sequence-specific DNA binding RNA polymerase II transcription factor activity;GO:0003723:RNA binding;GO:0000978:RNA polymerase II core promoter proximal region sequence-specific DNA binding;	K14832	;
gene-SIRT7	3518	414	7.81	303	6.66	425	7.94	615	12.04	642	12.41	700	13.24	518.671	0.905561	0.109497	8.27019	1.33749e-16	7.2195e-15	Ups	17	81911939	81918176	-	SIRT7	sirtuin 7%2C transcript variant X5	GO:0070932:histone H3 deacetylation;GO:0000122:negative regulation of transcription from RNA polymerase II promoter;GO:0007072:positive regulation of transcription on exit from mitosis;GO:0009303:rRNA transcription;	GO:0005737:cytoplasm;GO:0005724:nuclear telomeric heterochromatin;GO:0005730:nucleolus;GO:0005731:nucleolus organizer region;GO:0005634:nucleus;	GO:0003682:chromatin binding;GO:0004407:histone deacetylase activity;GO:0046872:metal ion binding;GO:0070403:NAD+ binding;GO:0097372:NAD-dependent histone deacetylase activity (H3-K18 specific);	K11417	ko00760 Nicotinate and nicotinamide metabolism;ko01100 Metabolic pathways;;
gene-R3HDM2	6801	708	6.9	620	7.05	724	6.99	371	3.76	355	3.55	325	3.18	507.537	-0.843689	0.102028	-8.26923	1.34825e-16	7.25738e-15	Down	12	57253764	57431043	-	R3HDM2	R3H domain containing 2%2C transcript variant X31	-	GO:0005634:nucleus;	GO:0003723:RNA binding;GO:0003676:nucleic acid binding;	K04613	;
gene-DGCR11	2214	71	2.13	42	1.47	66	1.96	151	4.7	162	4.97	199	5.98	116.691	1.64702	0.199323	8.26311	1.41929e-16	7.61869e-15	Ups	22	19046162	19048375	-	DGCR11	DiGeorge syndrome critical region gene 11	-	GO:0005634:nucleus;	GO:0003677:DNA binding;GO:0046872:metal ion binding;	K09228	ko05168 Herpes simplex virus 1 infection;;
gene-USP15	18541	1435	5.13	1062	4.43	1312	4.65	1895	7.04	2104	7.71	1754	6.3	1596.33	0.720384	0.0872766	8.25404	1.53134e-16	8.19753e-15	Ups	12	62260404	62416389	+	USP15	ubiquitin specific peptidase 15%2C transcript variant 7	GO:0030509:BMP signaling pathway;GO:0035616:histone H2B conserved C-terminal lysine deubiquitination;GO:0035520:monoubiquitinated protein deubiquitination;GO:0060389:pathway-restricted SMAD protein phosphorylation;GO:0016579:protein deubiquitination;GO:0007179:transforming growth factor beta receptor signaling pathway;GO:0006511:ubiquitin-dependent protein catabolic process;	GO:0005737:cytoplasm;GO:0005829:cytosol;GO:0005739:mitochondrion;GO:0005634:nucleus;	GO:0004197:cysteine-type endopeptidase activity;GO:0042802:identical protein binding;GO:0046332:SMAD binding;GO:0004843:ubiquitin-specific protease activity;GO:0036459:ubiquitinyl hydrolase activity;GO:0005160:transforming growth factor beta receptor binding;GO:0061649:ubiquitinated histone binding;	K11835	;
gene-TRNR	65	1548	1579.61	1230	1463.14	1644	1661.56	2227	2359.41	2178	2277.87	2787	2853.74	1943.99	0.83011	0.100585	8.25283	1.54691e-16	8.2581e-15	Ups	M	10405	10469	+	TRNR	tRNA-Arg	-	-	-	-	-
gene-NAA15	6180	3730	40.03	2844	35.58	3989	42.4	5279	58.82	5910	65.01	4771	51.38	4424.79	0.723384	0.087664	8.25178	1.56056e-16	8.30815e-15	Ups	4	139301499	139391384	+	NAA15	N-alpha-acetyltransferase 15%2C NatA auxiliary subunit	GO:0001525:angiogenesis;GO:0030154:cell differentiation;GO:0017196:N-terminal peptidyl-methionine acetylation;GO:0006474:N-terminal protein amino acid acetylation;GO:0043066:negative regulation of apoptotic process;GO:0045893:positive regulation of transcription, DNA-templated;GO:0050821:protein stabilization;	GO:0005737:cytoplasm;GO:0005829:cytosol;GO:0016020:membrane;GO:0031415:NatA complex;GO:0005634:nucleus;GO:0005667:transcription factor complex;	GO:0043022:ribosome binding;GO:0003723:RNA binding;	K00670	;
gene-CFAP157	3818	82	1.42	74	1.5	72	1.24	9	0.16	7	0.12	8	0.14	40.5022	-3.12972	0.379638	-8.24397	1.6659e-16	8.82073e-15	Down	9	127706988	127716002	+	CFAP157	cilia and flagella associated protein 157%2C transcript variant X4	GO:0007288:sperm axoneme assembly;	GO:0036064:ciliary basal body;GO:0005829:cytosol;GO:0043231:intracellular membrane-bounded organelle;GO:0005886:plasma membrane;	GO:0008017:microtubule binding;	K01056	;
gene-ZNF26	19424	143	0.49	104	0.41	100	0.34	269	0.95	255	0.89	253	0.87	189.4	1.28517	0.155892	8.24397	1.66592e-16	8.82073e-15	Ups	12	132986365	133027102	+	ZNF26	zinc finger protein 26%2C transcript variant 3	-	GO:0005634:nucleus;	GO:0003677:DNA binding;GO:0000981:sequence-specific DNA binding RNA polymerase II transcription factor activity;GO:0046872:metal ion binding;	K09228	ko05168 Herpes simplex virus 1 infection;;
gene-ZNF607	4993	270	3.59	223	3.45	216	2.84	455	6.28	437	5.95	421	5.61	339.765	1.00892	0.122562	8.23189	1.8428e-16	9.71781e-15	Ups	19	37696363	37720165	-	ZNF607	zinc finger protein 607%2C transcript variant X1	-	GO:0005634:nucleus;	GO:0003677:DNA binding;GO:0000981:sequence-specific DNA binding RNA polymerase II transcription factor activity;GO:0046872:metal ion binding;	K09228	ko05168 Herpes simplex virus 1 infection;;
gene-CDCA8	2371	1376	38.49	1157	37.73	1352	37.46	1820	52.86	1783	51.12	1922	53.95	1571.91	0.631163	0.0766744	8.23173	1.84534e-16	9.71781e-15	Ups	1	37692516	37709719	+	CDCA8	cell division cycle associated 8%2C transcript variant 2	GO:0051301:cell division;GO:0051276:chromosome organization;GO:0007080:mitotic metaphase plate congression;GO:0000070:mitotic sister chromatid segregation;	GO:0010369:chromocenter;GO:0032133:chromosome passenger complex;GO:0000775:chromosome, centromeric region;GO:0005829:cytosol;GO:0045171:intercellular bridge;GO:0030496:midbody;GO:0005730:nucleolus;GO:0005654:nucleoplasm;GO:0005634:nucleus;GO:0032991:macromolecular complex;GO:0051233:spindle midzone;	-	K11514	;
gene-EPHA2	4270	290	4.5	227	4.11	285	4.38	454	7.32	469	7.47	474	7.39	368.46	0.925442	0.11245	8.22978	1.8756e-16	9.85047e-15	Ups	1	16124337	16156104	-	EPHA2	EPH receptor A2%2C transcript variant X1	GO:0090630:activation of GTPase activity;GO:0048320:axial mesoderm formation;GO:0007411:axon guidance;GO:0002043:blood vessel endothelial cell proliferation involved in sprouting angiogenesis;GO:0046849:bone remodeling;GO:0060444:branching involved in mammary gland duct morphogenesis;GO:0046058:cAMP metabolic process;GO:0007155:cell adhesion;GO:0060326:cell chemotaxis;GO:0016477:cell migration;GO…	GO:0009986:cell surface;GO:0005925:focal adhesion;GO:0005887:integral component of plasma membrane;GO:0030027:lamellipodium;GO:0031258:lamellipodium membrane;GO:0031256:leading edge membrane;GO:0043005:neuron projection;GO:0005886:plasma membrane;GO:0043235:receptor complex;GO:0032587:ruffle membrane;GO:0070160:occluding junction;	GO:0005524:ATP binding;GO:0045296:cadherin binding;GO:0004714:transmembrane receptor protein tyrosine kinase activity;GO:0005005:transmembrane-ephrin receptor activity;GO:0001618:virus receptor activity;	K05103	ko04010 MAPK signaling pathway;ko04014 Ras signaling pathway;ko04015 Rap1 signaling pathway;ko04151 PI3K-Akt signaling pathway;ko04360 Axon guidance;;
gene-TFB2M	1784	392	14.57	293	12.7	376	13.85	585	22.58	585	22.29	599	22.35	473.602	0.863587	0.10495	8.22854	1.8951e-16	9.92601e-15	Ups	1	246540561	246566261	-	TFB2M	transcription factor B2%2C mitochondrial%2C transcript variant X2	GO:0006390:transcription from mitochondrial promoter;GO:0007005:mitochondrion organization;GO:0045893:positive regulation of transcription, DNA-templated;GO:0031167:rRNA methylation;GO:0006391:transcription initiation from mitochondrial promoter;	GO:0005759:mitochondrial matrix;GO:0042645:mitochondrial nucleoid;GO:0005739:mitochondrion;	GO:0003723:RNA binding;GO:0000179:rRNA (adenine-N6,N6-)-dimethyltransferase activity;GO:0003712:transcription cofactor activity;	K17653	;
gene-HEG1	9495	607	4.24	467	3.8	519	3.59	251	1.82	263	1.88	192	1.35	374.562	-1.05174	0.127944	-8.22032	2.02954e-16	1.06016e-14	Down	3	124965710	125055997	-	HEG1	heart development protein with EGF like domains 1%2C transcript variant X1	GO:0003209:cardiac atrium morphogenesis;GO:0055017:cardiac muscle tissue growth;GO:0007043:cell-cell junction assembly;GO:0001886:endothelial cell morphogenesis;GO:0007507:heart development;GO:0001701:in utero embryonic development;GO:0030324:lung development;GO:0003017:lymph circulation;GO:0001945:lymph vessel development;GO:0035264:multicellular organism growth;GO:0035024:negative regulation of…	GO:0005911:cell-cell junction;GO:0009897:external side of plasma membrane;GO:0005576:extracellular region;GO:0016021:integral component of membrane;	GO:0005509:calcium ion binding;	-	-
gene-HSPA14	1762	1008	37.94	956	41.95	1063	39.63	1485	58.04	1436	55.4	1571	59.34	1258.56	0.689293	0.0839191	8.21379	2.14323e-16	1.11655e-14	Ups	10	14838306	14871741	+	HSPA14	heat shock protein family A (Hsp70) member 14	GO:0051083:'de novo' cotranslational protein folding;GO:0034605:cellular response to heat;GO:0034620:cellular response to unfolded protein;GO:0051085:chaperone mediated protein folding requiring cofactor;GO:0002181:cytoplasmic translation;GO:0042026:protein refolding;GO:0006450:regulation of translational fidelity;GO:0006986:response to unfolded protein;	GO:0005737:cytoplasm;GO:0005829:cytosol;GO:0016020:membrane;GO:0005844:polysome;	GO:0005524:ATP binding;GO:0016887:ATPase activity;GO:0042623:ATPase activity, coupled;GO:0031072:heat shock protein binding;GO:0051787:misfolded protein binding;GO:0044183:protein binding involved in protein folding;GO:0051082:unfolded protein binding;	-	-
gene-LSM14B	4070	1151	18.76	958	18.2	1129	18.22	604	10.22	613	10.24	609	9.96	829.411	-0.703399	0.0856433	-8.21312	2.1551e-16	1.11973e-14	Down	20	62122454	62135378	+	LSM14B	LSM family member 14B%2C transcript variant X14	GO:0007275:multicellular organismal development;GO:0006417:regulation of translation;	-	GO:0003723:RNA binding;	K18749	;
gene-TARBP1	10169	2097	13.68	1839	13.98	2022	13.06	1221	8.27	1119	7.48	967	6.33	1518.69	-0.729557	0.0888531	-8.21082	2.19684e-16	1.13838e-14	Down	1	234391313	234479179	-	TARBP1	TAR (HIV-1) RNA binding protein 1%2C transcript variant X16	GO:0006357:regulation of transcription from RNA polymerase II promoter;GO:0030488:tRNA methylation;	GO:0005634:nucleus;	GO:0003723:RNA binding;GO:0016423:tRNA (guanine) methyltransferase activity;	K17985	ko04137 Mitophagy - animal;ko04140 Autophagy - animal;ko05010 Alzheimer disease;ko05014 Amyotrophic lateral sclerosis;ko05016 Huntington disease;ko05017 Spinocerebellar ataxia;ko05022 Pathways of neurodegeneration - multiple diseases;;
gene-SNORA40	127	149	77.82	144	87.67	157	81.21	329	178.4	344	184.14	264	138.35	233.462	1.17658	0.143454	8.20176	2.36895e-16	1.22429e-14	Ups	11	93735110	93735236	-	SNORA40	small nucleolar RNA%2C H/ACA box 40	-	-	-	-	-
gene-CDC45	2418	1570	43.07	1358	43.42	1612	43.8	734	20.9	812	22.83	916	25.21	1146.53	-0.759798	0.0927455	-8.19229	2.56292e-16	1.32103e-14	Down	22	19479294	19520612	+	CDC45	cell division cycle 45%2C transcript variant X9	GO:0006260:DNA replication;GO:0000076:DNA replication checkpoint;GO:0006270:DNA replication initiation;GO:0000727:double-strand break repair via break-induced replication;GO:0000082:G1/S transition of mitotic cell cycle;GO:1902977:mitotic DNA replication preinitiation complex assembly;GO:1900087:positive regulation of G1/S transition of mitotic cell cycle;GO:0031938:regulation of chromatin silenc…	GO:0005813:centrosome;GO:0005737:cytoplasm;GO:0031261:DNA replication preinitiation complex;GO:0005656:nuclear pre-replicative complex;GO:0005654:nucleoplasm;GO:0005634:nucleus;GO:0031298:replication fork protection complex;	GO:0043138:3'-5' DNA helicase activity;GO:0003682:chromatin binding;GO:0003688:DNA replication origin binding;GO:0003697:single-stranded DNA binding;	K06628	ko04110 Cell cycle;ko04111 Cell cycle - yeast;ko04113 Meiosis - yeast;;
gene-DENND4B	5854	1537	17.41	1304	17.22	1330	14.93	775	9.12	799	9.28	745	8.47	1064.42	-0.727599	0.0888675	-8.18746	2.6679e-16	1.3715e-14	Down	1	153929501	153946718	-	DENND4B	DENN domain containing 4B%2C transcript variant X7	GO:0032483:regulation of Rab protein signal transduction;	GO:0005829:cytosol;GO:0005794:Golgi apparatus;GO:0005634:nucleus;	GO:0017112:Rab guanyl-nucleotide exchange factor activity;	-	-
gene-LSM12	3771	432	7.6	380	7.79	433	7.54	666	12.16	646	11.65	701	12.37	545.901	0.815081	0.099697	8.17558	2.94449e-16	1.50572e-14	Ups	17	44034328	44067587	-	LSM12	LSM12 homolog%2C transcript variant X1	-	-	-	K04135	ko04020 Calcium signaling pathway;ko04022 cGMP-PKG signaling pathway;ko04080 Neuroactive ligand-receptor interaction;ko04152 AMPK signaling pathway;ko04261 Adrenergic signaling in cardiomyocytes;ko04270 Vascular smooth muscle contraction;ko04970 Salivary secretion;;
gene-SNHG12	2128	392	12.22	320	11.63	295	9.11	609	19.71	588	18.78	766	23.96	500.049	1.08334	0.132545	8.17341	2.99787e-16	1.52899e-14	Ups	1	28578538	28582983	-	SNHG12	small nucleolar RNA host gene 12%2C transcript variant 2	-	-	-	K17985	ko04137 Mitophagy - animal;ko04140 Autophagy - animal;ko05010 Alzheimer disease;ko05014 Amyotrophic lateral sclerosis;ko05016 Huntington disease;ko05017 Spinocerebellar ataxia;ko05022 Pathways of neurodegeneration - multiple diseases;;
gene-RARA	6160	382	4.11	375	4.71	390	4.16	593	6.63	675	7.45	668	7.22	517.518	0.873086	0.106879	8.16893	3.11136e-16	1.58272e-14	Ups	17	40309180	40357643	+	RARA	retinoic acid receptor alpha%2C transcript variant X5	GO:0043277:apoptotic cell clearance;GO:0060349:bone morphogenesis;GO:0030154:cell differentiation;GO:0071391:cellular response to estrogen stimulus;	GO:0015629:actin cytoskeleton;GO:0009986:cell surface;GO:0005737:cytoplasm;GO:0005829:cytosol;	GO:0051393:alpha-actinin binding;GO:0031490:chromatin DNA binding;GO:0003700:sequence-specific DNA binding transcription factor activity;GO:0000981:sequence-specific DNA binding RNA polymerase II transcription factor activity;	K08527	ko04659 Th17 cell differentiation;ko04915 Estrogen signaling pathway;ko05200 Pathways in cancer;ko05202 Transcriptional misregulation in cancer;ko05221 Acute myeloid leukemia;;
gene-PUM3	2187	1158	35.12	906	32.03	1050	31.54	1432	45.09	1585	49.27	1608	48.94	1293.17	0.6947	0.0850692	8.16629	3.18013e-16	1.61348e-14	Ups	9	2804152	2844095	-	PUM3	pumilio RNA binding family member 3	GO:0010835:regulation of protein ADP-ribosylation;	GO:0005694:chromosome;GO:0005783:endoplasmic reticulum;GO:0005730:nucleolus;GO:0005654:nucleoplasm;	GO:0003677:DNA binding;GO:0003723:RNA binding;	K14844	;
gene-MYO18A	10358	591	3.78	529	3.95	588	3.73	287	1.91	299	1.96	266	1.71	418.83	-0.883279	0.108203	-8.16316	3.26372e-16	1.65158e-14	Down	17	29071122	29180398	-	MYO18A	myosin XVIIIA%2C transcript variant 6	GO:0031032:actomyosin structure organization;GO:0090164:asymmetric Golgi ribbon formation;GO:0016477:cell migration;GO:0006259:DNA metabolic process;GO:0007030:Golgi organization;GO:0090161:Golgi ribbon formation;GO:0048194:Golgi vesicle budding;GO:0043066:negative regulation of apoptotic process;GO:1903028:positive regulation of opsonization;GO:0050714:positive regulation of protein secretion;GO…	GO:0042641:actomyosin;GO:0009986:cell surface;GO:0005793:endoplasmic reticulum-Golgi intermediate compartment;GO:0000139:Golgi membrane;GO:0016020:membrane;GO:0016459:myosin complex;GO:0005802:trans-Golgi network;	GO:0051015:actin filament binding;GO:0043531:ADP binding;GO:0005524:ATP binding;GO:0003677:DNA binding;GO:0003723:RNA binding;GO:0003774:motor activity;	K10362	;
gene-GET4	2090	1024	32.5	941	34.81	1095	34.42	1453	47.88	1619	52.66	1921	61.17	1350.07	0.828145	0.101667	8.14565	3.7725e-16	1.89915e-14	Ups	7	876554	896436	+	GET4	guided entry of tail-anchored proteins factor 4	GO:0051220:cytoplasmic sequestering of protein;GO:0045048:protein insertion into ER membrane;GO:0071816:tail-anchored membrane protein insertion into ER membrane;	GO:0071818:BAT3 complex;GO:0005737:cytoplasm;GO:0005829:cytosol;GO:0005730:nucleolus;GO:0005654:nucleoplasm;	GO:0051087:chaperone binding;	-	-
gene-NEK9	8843	2246	16.85	2016	17.63	2264	16.82	1363	10.61	1300	9.99	1159	8.72	1698.06	-0.65199	0.0800829	-8.14144	3.90618e-16	1.96137e-14	Down	14	75079353	75127637	-	NEK9	NIMA related kinase 9%2C transcript variant X1	GO:0051301:cell division;GO:0007077:mitotic nuclear envelope disassembly;	GO:0005829:cytosol;GO:0005634:nucleus;	GO:0005524:ATP binding;GO:0046872:metal ion binding;GO:0019901:protein kinase binding;GO:0004674:protein serine/threonine kinase activity;	K08857	;
gene-CHERP	4075	1906	31.02	1623	30.8	2100	33.85	2627	44.39	2626	43.81	2541	41.5	2238.99	0.594032	0.0730049	8.13688	4.05599e-16	2.03134e-14	Ups	19	16517894	16542437	-	CHERP	calcium homeostasis endoplasmic reticulum protein	GO:0006874:cellular calcium ion homeostasis;GO:0000398:mRNA splicing, via spliceosome;GO:0008285:negative regulation of cell proliferation;GO:0007399:nervous system development;GO:0070886:positive regulation of calcineurin-NFAT signaling cascade;GO:0051209:release of sequestered calcium ion into cytosol;	GO:0005737:cytoplasm;GO:0016020:membrane;GO:0005654:nucleoplasm;GO:0048471:perinuclear region of cytoplasm;GO:0033017:sarcoplasmic reticulum membrane;	GO:0044325:ion channel binding;GO:0003723:RNA binding;	K12841	ko03040 Spliceosome;;
gene-RPUSD4	2507	741	19.6	675	20.82	779	20.41	1056	29.01	1089	29.53	1144	30.37	917.535	0.704682	0.0866727	8.13038	4.27933e-16	2.13769e-14	Ups	11	126202096	126211662	-	RPUSD4	RNA pseudouridine synthase D4%2C transcript variant X1	GO:0070131:positive regulation of mitochondrial translation;GO:0001522:pseudouridine synthesis;GO:0008033:tRNA processing;	GO:0005759:mitochondrial matrix;	GO:0009982:pseudouridine synthase activity;GO:0003723:RNA binding;	-	-
gene-NME2	1004	3241	214.11	2711	208.78	2879	188.38	4154	284.92	4113	278.49	4780	316.87	3660.39	0.684614	0.0842211	8.12876	4.3369e-16	2.16089e-14	Ups	17	51165536	51171744	+	NME2	NME/NM23 nucleoside diphosphate kinase 2%2C transcript variant 3	GO:0007189:adenylate cyclase-activating G-protein coupled receptor signaling pathway;GO:0007155:cell adhesion;GO:0071398:cellular response to fatty acid;GO:0071333:cellular response to glucose stimulus;GO:0034599:cellular response to oxidative stress;GO:0006241:CTP biosynthetic process;GO:0006183:GTP biosynthetic process;GO:0007229:integrin-mediated signaling pathway;GO:0043066:negative regulatio…	GO:0071944:cell periphery;GO:0005737:cytoplasm;GO:0005829:cytosol;GO:0070062:extracellular exosome;GO:0005576:extracellular region;GO:0005882:intermediate filament;GO:0030027:lamellipodium;GO:0031966:mitochondrial membrane;GO:0005634:nucleus;GO:0048471:perinuclear region of cytoplasm;GO:0001726:ruffle;GO:0034774:secretory granule lumen;GO:0005739:mitochondrion;GO:0043209:myelin sheath;	GO:0005524:ATP binding;GO:0003677:DNA binding;GO:0019899:enzyme binding;GO:0005504:fatty acid binding;GO:0051880:G-quadruplex DNA binding;GO:0019003:GDP binding;GO:0019215:intermediate filament binding;GO:0046872:metal ion binding;GO:0004550:nucleoside diphosphate kinase activity;GO:0004673:protein histidine kinase activity;GO:0004674:protein serine/threonine kinase activity;GO:0003713:transcript…	K00940	ko00230 Purine metabolism;ko00240 Pyrimidine metabolism;ko00983 Drug metabolism - other enzymes;ko01100 Metabolic pathways;ko01110 Biosynthesis of secondary metabolites;ko01240 Biosynthesis of cofactors;ko04016 MAPK signaling pathway - plant;;
gene-CCNB1IP1	1651	808	32.46	758	35.5	854	33.98	1216	50.72	1188	48.92	1427	57.53	1047.74	0.783507	0.0964228	8.12574	4.4463e-16	2.20973e-14	Ups	14	20311370	20333279	-	CCNB1IP1	cyclin B1 interacting protein 1%2C transcript variant 4	GO:0001825:blastocyst formation;GO:0051026:chiasma assembly;GO:0016567:protein ubiquitination;GO:0007131:reciprocal meiotic recombination;GO:0007286:spermatid development;	GO:0000795:synaptonemal complex;	GO:0046872:metal ion binding;GO:0016740:transferase activity;	K10639	;
gene-HMGCS1	6458	2284	23.46	1869	22.38	2296	23.36	3206	34.19	3113	32.77	2756	28.4	2590.07	0.616608	0.0759375	8.11995	4.66376e-16	2.31189e-14	Ups	5	43287470	43313477	-	HMGCS1	3-hydroxy-3-methylglutaryl-CoA synthase 1%2C transcript variant X2	GO:0006084:acetyl-CoA metabolic process;GO:0007420:brain development;GO:0071397:cellular response to cholesterol;GO:0071372:cellular response to follicle-stimulating hormone stimulus;GO:0071404:cellular response to low-density lipoprotein particle stimulus;GO:0071407:cellular response to organic cyclic compound;GO:0006695:cholesterol biosynthetic process;GO:0010142:farnesyl diphosphate biosynthet…	GO:0005829:cytosol;GO:0005737:cytoplasm;	GO:0008144:drug binding;GO:0004421:hydroxymethylglutaryl-CoA synthase activity;GO:0016853:isomerase activity;GO:0043177:organic acid binding;GO:0042803:protein homodimerization activity;	K01641	ko00072 Synthesis and degradation of ketone bodies;ko00280 Valine, leucine and isoleucine degradation;ko00650 Butanoate metabolism;ko00900 Terpenoid backbone biosynthesis;ko01100 Metabolic pathways;ko01110 Biosynthesis of secondary metabolites;ko03320 PPAR signaling pathway;;
gene-TIAL1	6685	2396	23.77	1959	22.66	2240	22.01	3087	31.8	2926	29.75	3262	32.48	2650.55	0.615447	0.0758236	8.11683	4.78529e-16	2.3661e-14	Ups	10	119573465	119598841	-	TIAL1	TIA1 cytotoxic granule associated RNA binding protein like 1%2C transcript variant 6	GO:0006915:apoptotic process;GO:0007281:germ cell development;GO:0008284:positive regulation of cell proliferation;GO:0017145:stem cell division;GO:0006952:defense response;GO:0008543:fibroblast growth factor receptor signaling pathway;GO:0006357:regulation of transcription from RNA polymerase II promoter;	GO:0005737:cytoplasm;GO:0010494:cytoplasmic stress granule;GO:0005634:nucleus;GO:0005764:lysosome;GO:0005654:nucleoplasm;	GO:0003677:DNA binding;GO:0035925:mRNA 3'-UTR AU-rich region binding;GO:0003723:RNA binding;	K13201	;
gene-DVL2	3214	1421	29.33	1320	31.76	1450	29.64	832	17.83	799	16.9	793	16.42	1086.05	-0.670586	0.0826311	-8.11542	4.84107e-16	2.38761e-14	Down	17	7225341	7234544	-	DVL2	dishevelled segment polarity protein 2	GO:0060070:canonical Wnt signaling pathway;GO:0044340:canonical Wnt signaling pathway involved in regulation of cell proliferation;GO:0034613:cellular protein localization;GO:0090103:cochlea morphogenesis;GO:0022007:convergent extension involved in neural plate elongation;GO:0007507:heart development;GO:0035329:hippo signaling;GO:0061024:membrane organization;GO:0090090:negative regulation of can…	GO:0016235:aggresome;GO:0045177:apical part of cell;GO:0045334:clathrin-coated endocytic vesicle;GO:0005737:cytoplasm;GO:0031410:cytoplasmic vesicle;GO:0005829:cytosol;GO:0016328:lateral plasma membrane;GO:0016604:nuclear body;GO:0005654:nucleoplasm;GO:0005634:nucleus;	GO:0005109:frizzled binding;GO:0042802:identical protein binding;GO:0030674:protein binding, bridging;GO:0019904:protein domain specific binding;GO:0019901:protein kinase binding;GO:0043621:protein self-association;GO:0048365:Rac GTPase binding;	K02353	ko04150 mTOR signaling pathway;ko04310 Wnt signaling pathway;ko04330 Notch signaling pathway;ko04390 Hippo signaling pathway;ko04550 Signaling pathways regulating pluripotency of stem cells;ko04916 Melanogenesis;ko04934 Cushing syndrome;ko05010 Alzheimer disease;ko05022 Pathways of neurodegeneration - multiple diseases;ko05165 Human papillomavirus infection;ko05200 Pathways in cancer;ko05217 Basa…
gene-CCDC14	9123	1989	14.46	1571	13.31	1791	12.9	1037	7.83	1070	7.97	882	6.43	1365.05	-0.717534	0.0885736	-8.10099	5.45159e-16	2.67513e-14	Down	3	123887383	123961412	-	CCDC14	coiled-coil domain containing 14%2C transcript variant X15	GO:0071539:protein localization to centrosome;GO:0021762:substantia nigra development;	GO:0034451:centriolar satellite;GO:0005813:centrosome;	-	K16541	;
gene-KDM6B	9613	791	5.46	716	5.76	794	5.43	1224	8.77	1174	8.3	1065	7.37	964.348	0.70961	0.0876217	8.09857	5.56106e-16	2.72198e-14	Ups	17	7834210	7854796	+	KDM6B	lysine demethylase 6B%2C transcript variant X4	GO:0055007:cardiac muscle cell differentiation;GO:0045165:cell fate commitment;GO:0070301:cellular response to hydrogen peroxide;GO:0006338:chromatin remodeling;GO:0045446:endothelial cell differentiation;GO:0021766:hippocampus development;GO:0071557:histone H3-K27 demethylation;GO:0002437:inflammatory response to antigenic stimulus;GO:0048333:mesodermal cell differentiation;GO:0045944:positive r…	GO:0044666:MLL3/4 complex;GO:0005654:nucleoplasm;GO:0005634:nucleus;	GO:0008013:beta-catenin binding;GO:0003682:chromatin binding;GO:0031490:chromatin DNA binding;GO:0051213:dioxygenase activity;GO:0071558:histone demethylase activity (H3-K27 specific);GO:0046872:metal ion binding;GO:0000978:RNA polymerase II core promoter proximal region sequence-specific DNA binding;GO:0043565:sequence-specific DNA binding;	K11448	;
gene-PGAM5	3217	2688	55.42	2329	55.98	2624	53.58	3430	73.42	3519	74.36	3977	82.28	3103.66	0.637871	0.0788041	8.09439	5.75523e-16	2.80994e-14	Ups	12	132710842	132722734	+	PGAM5	PGAM family member 5%2C mitochondrial serine/threonine protein phosphatase%2C transcript variant 3	GO:0016236:macroautophagy;GO:0070266:necroptotic process;	GO:0016021:integral component of membrane;GO:0005741:mitochondrial outer membrane;GO:0005739:mitochondrion;	GO:0005096:GTPase activator activity;GO:0016791:phosphatase activity;GO:0004722:protein serine/threonine phosphatase activity;GO:0044877:macromolecular complex binding;	K15637	ko04137 Mitophagy - animal;ko04217 Necroptosis;ko04668 TNF signaling pathway;;
gene-RIOK3	4130	972	15.61	824	15.43	991	15.76	1303	21.73	1353	22.27	1321	21.29	1129.53	0.635931	0.078666	8.08394	6.27081e-16	3.054e-14	Ups	18	23452823	23483140	+	RIOK3	RIO kinase 3%2C transcript variant 2	GO:0071359:cellular response to dsRNA;GO:0098586:cellular response to virus;GO:0007059:chromosome segregation;GO:0051607:defense response to virus;GO:0045087:innate immune response;GO:0030490:maturation of SSU-rRNA;GO:0043124:negative regulation of I-kappaB kinase/NF-kappaB signaling;GO:0039534:negative regulation of MDA-5 signaling pathway;GO:0032463:negative regulation of protein homooligomeriz…	GO:0005829:cytosol;GO:0030688:preribosome, small subunit precursor;	GO:0005524:ATP binding;GO:0089720:caspase binding;GO:0046872:metal ion binding;GO:0004674:protein serine/threonine kinase activity;	K08872	;
gene-GRWD1	5361	2534	31.35	2311	33.33	2515	30.82	3486	44.78	3236	41.03	3569	44.31	2950.77	0.603503	0.0749181	8.0555	7.91539e-16	3.8453e-14	Ups	19	48445983	48457022	+	GRWD1	glutamate rich WD repeat containing 1	GO:0006260:DNA replication;GO:0006334:nucleosome assembly;GO:0006337:nucleosome disassembly;	GO:0005694:chromosome;GO:0005829:cytosol;GO:0005730:nucleolus;GO:0005634:nucleus;GO:0032991:macromolecular complex;	GO:0003682:chromatin binding;GO:0003688:DNA replication origin binding;GO:0042393:histone binding;GO:0003723:RNA binding;	K14848	;
gene-CKS1B	887	1495	111.79	1419	123.7	1711	126.72	2321	180.2	2216	169.84	2808	210.7	2005.93	0.789613	0.0980613	8.05224	8.12915e-16	3.93929e-14	Ups	1	154974681	154979251	+	CKS1B	CDC28 protein kinase regulatory subunit 1B%2C transcript variant 1	GO:0051301:cell division;GO:0008283:cell proliferation;GO:0044772:mitotic cell cycle phase transition;GO:0007346:regulation of mitotic cell cycle;GO:0006355:regulation of transcription, DNA-templated;	GO:0000307:cyclin-dependent protein kinase holoenzyme complex;GO:0005654:nucleoplasm;GO:0019005:SCF ubiquitin ligase complex;	GO:0061575:cyclin-dependent protein serine/threonine kinase activator activity;GO:0042393:histone binding;GO:0019901:protein kinase binding;GO:0043130:ubiquitin binding;	K02219	ko04111 Cell cycle - yeast;ko05200 Pathways in cancer;ko05222 Small cell lung cancer;;
gene-CORO6	4474	204	3.02	169	2.92	169	2.48	57	0.88	64	0.97	52	0.77	116.113	-1.52793	0.18993	-8.04472	8.64424e-16	4.17848e-14	Down	17	29614236	29622912	-	CORO6	coronin 6%2C transcript variant X11	GO:0007015:actin filament organization;GO:0016477:cell migration;	-	GO:0051015:actin filament binding;	K13886	;
gene-DACT1	4569	303	4.4	240	4.06	355	5.1	522	7.87	560	8.33	492	7.17	413.714	0.936599	0.116714	8.02471	1.01768e-15	4.89495e-14	Ups	14	58634061	58648321	+	DACT1	dishevelled binding antagonist of beta catenin 1%2C transcript variant 2	GO:0048619:embryonic hindgut morphogenesis;GO:0090090:negative regulation of canonical Wnt signaling pathway;GO:2000134:negative regulation of G1/S transition of mitotic cell cycle;GO:0046329:negative regulation of JNK cascade;GO:0032091:negative regulation of protein binding;GO:0000122:negative regulation of transcription from RNA polymerase II promoter;GO:0030178:negative regulation of Wnt sign…	GO:0030054:cell junction;GO:0005737:cytoplasm;GO:0005829:cytosol;GO:0005654:nucleoplasm;GO:0005634:nucleus;GO:0045202:synapse;	GO:0008013:beta-catenin binding;GO:0070097:delta-catenin binding;GO:0042826:histone deacetylase binding;GO:0051018:protein kinase A binding;GO:0005080:protein kinase C binding;GO:0001085:RNA polymerase II transcription factor binding;	-	-
gene-LOC101928358	1142	250	14.52	200	13.54	270	15.53	96	5.79	95	5.66	77	4.49	160.191	-1.30028	0.162472	-8.00311	1.21319e-15	5.77812e-14	Down	X	108736540	108738903	+	LOC101928358	uncharacterized LOC101928358	-	-	-	-	-
gene-RPF1	1948	1559	53.08	1252	49.69	1586	53.49	2020	71.41	2057	71.78	2325	79.44	1803.52	0.668075	0.0836739	7.98428	1.4135e-15	6.69931e-14	Ups	1	84479266	84498352	+	RPF1	ribosome production factor 1 homolog	GO:0006364:rRNA processing;	GO:0005730:nucleolus;GO:0030687:preribosome, large subunit precursor;	GO:0003723:RNA binding;GO:0019843:rRNA binding;	K14846	;
gene-DSN1	2501	1105	29.31	981	30.33	1067	28.03	568	15.64	503	13.67	611	16.26	792.534	-0.785618	0.0984437	-7.98038	1.45888e-15	6.89758e-14	Down	20	36751795	36773815	-	DSN1	DSN1 component of MIS12 kinetochore complex%2C transcript variant X3	GO:0051301:cell division;GO:0000070:mitotic sister chromatid segregation;GO:0043312:neutrophil degranulation;	GO:0035578:azurophil granule lumen;GO:0000777:condensed chromosome kinetochore;GO:0000941:condensed nuclear chromosome inner kinetochore;GO:0005829:cytosol;GO:0005576:extracellular region;GO:0001650:fibrillar center;GO:0000444:MIS12/MIND type complex;GO:0016604:nuclear body;GO:0000818:nuclear MIS12/MIND complex;GO:0005730:nucleolus;GO:0005634:nucleus;GO:0000922:spindle pole;	-	K11544	;
gene-ANKRD63	4693	162	2.29	123	2.03	145	2.03	47	0.69	33	0.48	38	0.54	88.5357	-1.74066	0.21818	-7.97813	1.48573e-15	7.00744e-14	Down	15	40278372	40283064	-	ANKRD63	ankyrin repeat domain 63	-	-	-	-	-
gene-UBE2S	3395	4810	93.97	4270	97.25	3979	76.99	6693	135.76	6645	133.06	8686	170.28	5893.88	0.871642	0.109352	7.97095	1.57459e-15	7.40856e-14	Ups	19	55399745	55408439	-	UBE2S	ubiquitin conjugating enzyme E2 S%2C transcript variant X1	GO:0031145:anaphase-promoting complex-dependent proteasomal ubiquitin-dependent protein catabolic process;GO:0051301:cell division;GO:0006464:cellular protein modification process;GO:0010458:exit from mitosis;GO:0010994:free ubiquitin chain polymerization;GO:0070979:protein K11-linked ubiquitination;GO:0044314:protein K27-linked ubiquitination;GO:0035519:protein K29-linked ubiquitination;GO:00850…	GO:0005680:anaphase-promoting complex;GO:0005829:cytosol;GO:0005654:nucleoplasm;	GO:0010997:anaphase-promoting complex binding;GO:0005524:ATP binding;GO:0061631:ubiquitin conjugating enzyme activity;GO:0004842:ubiquitin-protein transferase activity;	K10583	ko04120 Ubiquitin mediated proteolysis;;
gene-TEF	4526	272	3.99	232	3.96	261	3.79	483	7.35	414	6.22	451	6.63	354.613	0.939519	0.117956	7.96499	1.65242e-15	7.75602e-14	Ups	22	41367455	41399326	+	TEF	TEF transcription factor%2C PAR bZIP family member%2C transcript variant 1	GO:0045944:positive regulation of transcription from RNA polymerase II promoter;GO:0006357:regulation of transcription from RNA polymerase II promoter;GO:0048511:rhythmic process;	GO:0005634:nucleus;	GO:0000981:sequence-specific DNA binding RNA polymerase II transcription factor activity;GO:0000977:RNA polymerase II regulatory region sequence-specific DNA binding;	K09058	;
gene-MARK3	3615	1753	32.16	1565	33.47	1799	32.69	2281	43.45	2323	43.68	2454	45.18	2033.45	0.585403	0.0735087	7.96371	1.66952e-15	7.81737e-14	Ups	14	103385394	103503831	+	MARK3	microtubule affinity regulating kinase 3%2C transcript variant X10	GO:0030010:establishment of cell polarity;GO:0035556:intracellular signal transduction;GO:0000165:MAPK cascade;GO:0000226:microtubule cytoskeleton organization;GO:0035331:negative regulation of hippo signaling;GO:0036289:peptidyl-serine autophosphorylation;GO:0018105:peptidyl-serine phosphorylation;GO:0032092:positive regulation of protein binding;GO:0006468:protein phosphorylation;	GO:0005737:cytoplasm;GO:0005829:cytosol;GO:0030425:dendrite;GO:0070062:extracellular exosome;GO:0005886:plasma membrane;	GO:0005524:ATP binding;GO:0004674:protein serine/threonine kinase activity;GO:0048156:tau protein binding;GO:0050321:tau-protein kinase activity;	K08798	;
gene-DUXAP9	5222	577	7.33	509	7.54	557	7.01	275	3.63	294	3.83	238	3.03	400.672	-0.906022	0.113786	-7.96249	1.68607e-15	7.87587e-14	Down	14	19062377	19107497	+	DUXAP9	double homeobox A pseudogene 9%2C transcript variant 2	-	GO:0005634:nucleus;	GO:0003677:DNA binding;GO:0000981:sequence-specific DNA binding RNA polymerase II transcription factor activity;	K16467	;
gene-NOL10	5898	1437	16.16	1185	15.53	1506	16.77	1873	21.87	1969	22.69	2186	24.67	1696.39	0.671732	0.0843672	7.96201	1.69265e-15	7.88768e-14	Ups	2	10570754	10689975	-	NOL10	nucleolar protein 10%2C transcript variant X6	GO:0000462:maturation of SSU-rRNA from tricistronic rRNA transcript (SSU-rRNA, 5.8S rRNA, LSU-rRNA);	GO:0005730:nucleolus;GO:0032040:small-subunit processome;	GO:0003723:RNA binding;	K14788	;
gene-PBX1	8761	1671	12.65	1352	11.93	1755	13.16	881	6.92	962	7.46	731	5.55	1200.95	-0.767834	0.0964681	-7.95947	1.72783e-15	8.03234e-14	Down	1	164559184	164886047	+	PBX1	PBX homeobox 1%2C transcript variant 4	GO:0007399:nervous system development;GO:0014036:neural crest cell fate specification;GO:0045944:positive regulation of transcription from RNA polymerase II promoter;GO:0045893:positive regulation of transcription, DNA-templated;GO:0072001:renal system development;GO:0030325:adrenal gland development;GO:0009952:anterior/posterior pattern specification;GO:0001658:branching involved in ureteric bud…	GO:0030496:midbody;GO:0005634:nucleus;GO:0005667:transcription factor complex;GO:0005737:cytoplasm;GO:0005654:nucleoplasm;GO:0090575:RNA polymerase II transcription factor complex;	GO:0003700:sequence-specific DNA binding transcription factor activity;GO:0043565:sequence-specific DNA binding;GO:0003677:DNA binding;GO:0001228:RNA polymerase II transcription regulatory region sequence-specific DNA binding transcription factor activity involved in positive regulation of transcription;GO:0000981:sequence-specific DNA binding RNA polymerase II transcription factor activity;GO:00…	K09355	ko04927 Cortisol synthesis and secretion;ko04934 Cushing syndrome;ko05202 Transcriptional misregulation in cancer;;
gene-ATP6V1D	1599	928	38.49	920	44.49	981	40.3	1387	59.73	1391	59.14	1618	67.35	1211.32	0.754118	0.0947642	7.95784	1.7507e-15	8.11923e-14	Ups	14	67337872	67359804	-	ATP6V1D	ATPase H+ transporting V1 subunit D	GO:0060271:cilium morphogenesis;GO:0006811:ion transport;GO:0061512:protein localization to cilium;	GO:0005813:centrosome;GO:0005929:cilium;GO:0033176:proton-transporting V-type ATPase complex;	GO:0042626:ATPase activity, coupled to transmembrane movement of substances;	K02149	ko00190 Oxidative phosphorylation;ko01100 Metabolic pathways;ko04145 Phagosome;ko04150 mTOR signaling pathway;ko04721 Synaptic vesicle cycle;ko04966 Collecting duct acid secretion;ko05110 Vibrio cholerae infection;ko05120 Epithelial cell signaling in Helicobacter pylori infection;ko05165 Human papillomavirus infection;ko05323 Rheumatoid arthritis;;
gene-TRIM25	5745	1200	13.85	1126	15.15	1183	13.53	632	7.58	706	8.35	572	6.63	888.922	-0.760418	0.0955619	-7.95733	1.7579e-15	8.13321e-14	Down	17	56887909	56914049	-	TRIM25	tripartite motif containing 25	GO:0051607:defense response to virus;GO:0045087:innate immune response;GO:0060333:interferon-gamma-mediated signaling pathway;GO:0032480:negative regulation of type I interferon production;GO:0046597:negative regulation of viral entry into host cell;GO:1902187:negative regulation of viral release from host cell;GO:0051091:positive regulation of sequence-specific DNA binding transcription factor a…	GO:0005829:cytosol;GO:0016604:nuclear body;GO:0005654:nucleoplasm;	GO:0045296:cadherin binding;GO:0016874:ligase activity;GO:0003723:RNA binding;GO:0061630:ubiquitin protein ligase activity;GO:0008270:zinc ion binding;	K10652	ko04064 NF-kappa B signaling pathway;ko04622 RIG-I-like receptor signaling pathway;ko05164 Influenza A;;
gene-RBCK1	5009	555	7.35	444	6.85	517	6.78	230	3.16	245	3.33	262	3.48	367.871	-0.916794	0.115261	-7.95405	1.8051e-15	8.33174e-14	Down	20	408299	432139	+	RBCK1	RANBP2-type and C3HC4-type zinc finger containing 1%2C transcript variant X7	GO:0007249:I-kappaB kinase/NF-kappaB signaling;GO:0060546:negative regulation of necroptotic process;GO:0032088:negative regulation of NF-kappaB transcription factor activity;GO:2001238:positive regulation of extrinsic apoptotic signaling pathway;GO:0043123:positive regulation of I-kappaB kinase/NF-kappaB signaling;GO:0051092:positive regulation of NF-kappaB transcription factor activity;GO:19012…	GO:0005829:cytosol;GO:0071797:LUBAC complex;	GO:0042802:identical protein binding;GO:0046872:metal ion binding;GO:0043130:ubiquitin binding;GO:0004842:ubiquitin-protein transferase activity;	K10630	ko04217 Necroptosis;ko04621 NOD-like receptor signaling pathway;ko05131 Shigellosis;;
gene-PRDM10	9024	543	3.99	457	3.92	485	3.53	964	7.36	908	6.84	704	5.19	680.915	0.914262	0.114978	7.95159	1.84132e-15	8.47881e-14	Ups	11	129899711	130003097	-	PRDM10	PR/SET domain 10%2C transcript variant 8	GO:0010468:regulation of gene expression;	GO:0005634:nucleus;	GO:0000981:sequence-specific DNA binding RNA polymerase II transcription factor activity;GO:0046872:metal ion binding;GO:0008168:methyltransferase activity;GO:0000979:RNA polymerase II core promoter sequence-specific DNA binding;	K02355	;
gene-NDUFAF4	2407	810	22.32	633	20.33	713	19.46	1138	32.56	1132	31.97	1561	43.16	1005.07	0.954712	0.12008	7.95066	1.85527e-15	8.52285e-14	Ups	6	96889315	96897891	-	NDUFAF4	NADH:ubiquinone oxidoreductase complex assembly factor 4	GO:0032981:mitochondrial respiratory chain complex I assembly;	GO:0005743:mitochondrial inner membrane;GO:0031966:mitochondrial membrane;GO:0005739:mitochondrion;	GO:0005516:calmodulin binding;	K18161	ko04714 Thermogenesis;;
gene-DNASE1L1	4829	454	6.24	361	5.78	412	5.6	198	2.82	197	2.77	162	2.23	290.858	-1.01681	0.127914	-7.9492	1.87716e-15	8.60304e-14	Down	X	154401236	154412101	-	DNASE1L1	deoxyribonuclease 1 like 1%2C transcript variant X3	GO:0006308:DNA catabolic process;GO:0000737:DNA catabolic process, endonucleolytic;GO:0006259:DNA metabolic process;GO:0043312:neutrophil degranulation;	GO:0005783:endoplasmic reticulum;GO:0005576:extracellular region;GO:0005634:nucleus;GO:0035580:specific granule lumen;	GO:0004536:deoxyribonuclease activity;GO:0004530:deoxyribonuclease I activity;GO:0003677:DNA binding;	K11995	;
gene-VPS9D1-AS1	1753	1407	53.24	1201	52.97	1293	48.46	788	30.96	692	26.84	715	27.15	999.702	-0.7088	0.0893887	-7.92942	2.20178e-15	1.00671e-13	Down	16	89711856	89718165	+	VPS9D1-AS1	VPS9D1 antisense RNA 1	GO:0015986:ATP synthesis coupled proton transport;	-	GO:0005096:GTPase activator activity;GO:0005215:transporter activity;	-	-
gene-PUS1	4466	1385	20.57	1089	18.85	1181	17.37	1777	27.4	1802	27.43	2178	32.46	1576.05	0.779122	0.0984193	7.91635	2.44576e-15	1.11563e-13	Ups	12	131929268	131945896	+	PUS1	pseudouridine synthase 1%2C transcript variant X2	GO:0070902:mitochondrial tRNA pseudouridine synthesis;GO:1990481:mRNA pseudouridine synthesis;GO:0031119:tRNA pseudouridine synthesis;	GO:0005759:mitochondrial matrix;GO:0005739:mitochondrion;GO:0005634:nucleus;	GO:0009982:pseudouridine synthase activity;GO:0003723:RNA binding;GO:0002153:steroid receptor RNA activator RNA binding;GO:0000049:tRNA binding;	K06173	;
gene-XRCC1	2052	835	26.99	726	27.36	796	25.48	364	12.22	382	12.66	454	14.73	582.323	-0.852477	0.107692	-7.91585	2.45576e-15	1.11757e-13	Down	19	43543311	43575527	-	XRCC1	X-ray repair cross complementing 1	GO:0006284:base-excision repair;GO:0006288:base-excision repair, DNA ligation;GO:0021587:cerebellum morphogenesis;GO:0000724:double-strand break repair via homologous recombination;GO:0006303:double-strand break repair via nonhomologous end joining;GO:0021766:hippocampus development;GO:0010836:negative regulation of protein ADP-ribosylation;GO:0006297:nucleotide-excision repair, DNA gap filling;G…	GO:0070522:ERCC4-ERCC1 complex;GO:0000790:nuclear chromatin;GO:0000784:nuclear chromosome, telomeric region;GO:0005730:nucleolus;GO:0005654:nucleoplasm;GO:0005634:nucleus;	GO:1990599:3' overhang single-stranded DNA endodeoxyribonuclease activity;GO:0019899:enzyme binding;GO:0032356:oxidized DNA binding;	K10803	ko03410 Base excision repair;;
gene-MPI	5882	1732	19.53	1486	19.53	1687	18.84	917	10.74	922	10.66	1023	11.58	1274.13	-0.655071	0.0828118	-7.91035	2.56658e-15	1.16528e-13	Down	15	74890042	74902219	+	MPI	mannose phosphate isomerase%2C transcript variant X2	GO:0000032:cell wall mannoprotein biosynthetic process;GO:0009298:GDP-mannose biosynthetic process;GO:0061611:mannose to fructose-6-phosphate metabolic process;GO:0006486:protein glycosylation;GO:0061619:glycolytic process from mannose through fructose-6-phosphate;	GO:0005829:cytosol;GO:0070062:extracellular exosome;	GO:0004476:mannose-6-phosphate isomerase activity;GO:0008270:zinc ion binding;	K01809	ko00051 Fructose and mannose metabolism;ko00520 Amino sugar and nucleotide sugar metabolism;ko00541 O-Antigen nucleotide sugar biosynthesis;ko01100 Metabolic pathways;ko01110 Biosynthesis of secondary metabolites;ko01240 Biosynthesis of cofactors;;
gene-SPRED3	5414	50	0.61	64	0.91	50	0.61	170	2.16	164	2.06	134	1.65	107.249	1.62406	0.205623	7.89821	2.82936e-15	1.28159e-13	Ups	19	38388697	38399587	+	SPRED3	sprouty related EVH1 domain containing 3%2C transcript variant X1	GO:0000188:inactivation of MAPK activity;GO:0007275:multicellular organismal development;GO:0010801:negative regulation of peptidyl-threonine phosphorylation;GO:0043517:positive regulation of DNA damage response, signal transduction by p53 class mediator;GO:0090311:regulation of protein deacetylation;	GO:0016020:membrane;GO:0005886:plasma membrane;	GO:0019901:protein kinase binding;	K04703	;
gene-NFATC2IP	4564	1501	21.81	1286	21.79	1429	20.57	816	12.31	869	12.94	800	11.67	1099.37	-0.641761	0.081309	-7.89286	2.95332e-15	1.33462e-13	Down	16	28950937	28967092	+	NFATC2IP	nuclear factor of activated T cells 2 interacting protein	GO:0001816:cytokine production;GO:0045944:positive regulation of transcription from RNA polymerase II promoter;	GO:0005737:cytoplasm;GO:0005634:nucleus;	-	K04613	;
gene-PIK3C2B	9595	486	3.36	401	3.23	500	3.42	221	1.59	243	1.72	196	1.36	333.817	-0.947994	0.120213	-7.88594	3.1218e-15	1.40749e-13	Down	1	204422633	204494815	-	PIK3C2B	phosphatidylinositol-4-phosphate 3-kinase catalytic subunit type 2 beta%2C transcript variant X10	GO:0016477:cell migration;GO:0009267:cellular response to starvation;GO:0014065:phosphatidylinositol 3-kinase signaling;GO:0006661:phosphatidylinositol biosynthetic process;GO:0046854:phosphatidylinositol phosphorylation;GO:0036092:phosphatidylinositol-3-phosphate biosynthetic process;GO:0048015:phosphatidylinositol-mediated signaling;GO:0043491:protein kinase B signaling;	GO:0005737:cytoplasm;GO:0005829:cytosol;GO:0030139:endocytic vesicle;GO:0005783:endoplasmic reticulum;GO:0016020:membrane;GO:0005654:nucleoplasm;GO:0005942:phosphatidylinositol 3-kinase complex;GO:0005886:plasma membrane;	GO:0016303:1-phosphatidylinositol-3-kinase activity;GO:0035005:1-phosphatidylinositol-4-phosphate 3-kinase activity;GO:0005524:ATP binding;GO:0001727:lipid kinase activity;GO:0035091:phosphatidylinositol binding;	K00923	ko00562 Inositol phosphate metabolism;ko01100 Metabolic pathways;ko04070 Phosphatidylinositol signaling system;ko05132 Salmonella infection;;
gene-TMEM147-AS1	1627	274	11.17	249	11.83	266	10.74	107	4.53	117	4.89	88	3.6	179.468	-1.21976	0.154745	-7.88242	3.21097e-15	1.44434e-13	Down	19	35540738	35546029	-	TMEM147-AS1	TMEM147 antisense RNA 1	-	-	-	K10705	ko00010 Glycolysis / Gluconeogenesis;ko01100 Metabolic pathways;ko01110 Biosynthesis of secondary metabolites;;
gene-PPP1R14B	989	1224	82.09	1188	92.88	1161	77.12	1777	123.73	1886	129.64	2433	163.73	1625.14	0.887565	0.11273	7.8734	3.45118e-15	1.54881e-13	Ups	11	64244479	64246943	-	PPP1R14B	protein phosphatase 1 regulatory inhibitor subunit 14B	GO:0045087:innate immune response;GO:0042325:regulation of phosphorylation;	GO:0005737:cytoplasm;	GO:0004865:protein serine/threonine phosphatase inhibitor activity;	K17555	;
gene-FRAT1	2645	134	3.36	107	3.13	107	2.66	33	0.86	16	0.41	27	0.68	68.4942	-2.07309	0.263681	-7.8621	3.77748e-15	1.69134e-13	Down	10	97319271	97321915	+	FRAT1	FRAT regulator of WNT signaling pathway 1	GO:0060070:canonical Wnt signaling pathway;GO:0090263:positive regulation of canonical Wnt signaling pathway;	GO:0005737:cytoplasm;GO:0005829:cytosol;GO:0043231:intracellular membrane-bounded organelle;	-	K03069	ko04310 Wnt signaling pathway;ko05010 Alzheimer disease;ko05022 Pathways of neurodegeneration - multiple diseases;ko05200 Pathways in cancer;ko05224 Breast cancer;ko05225 Hepatocellular carcinoma;ko05226 Gastric cancer;;
gene-NRSN2	4186	844	13.37	772	14.26	806	12.65	401	6.6	384	6.24	464	7.38	601.821	-0.835997	0.106469	-7.852	4.09442e-15	1.82484e-13	Down	20	346775	359705	+	NRSN2	neurensin 2%2C transcript variant X6	GO:0007399:nervous system development;	GO:0031410:cytoplasmic vesicle;GO:0016021:integral component of membrane;GO:0043005:neuron projection;GO:0043025:neuronal cell body;GO:0005886:plasma membrane;GO:0030133:transport vesicle;	-	-	-
gene-MIR1915HG	3799	245	4.28	229	4.66	306	5.29	76	1.38	105	1.88	107	1.87	173.489	-1.31384	0.167345	-7.85111	4.12365e-15	1.83366e-13	Down	10	21492658	21497260	-	MIR1915HG	MIR1915 host gene	-	-	-	K09228	ko05168 Herpes simplex virus 1 infection;;
gene-EOLA2	8402	893	7.05	672	6.18	819	6.4	1172	9.61	1140	9.22	1209	9.58	986.163	0.688443	0.0877657	7.8441	4.36068e-15	1.93463e-13	Ups	X	149924152	149938845	-	EOLA2	endothelium and lymphocyte associated ASCH domain 2%2C transcript variant X9	-	-	-	-	-
gene-NCDN	3698	1341	24.05	1352	28.27	1399	24.85	793	14.77	767	14.1	758	13.64	1053.6	-0.703812	0.0897381	-7.84295	4.40074e-15	1.94795e-13	Down	1	35557799	35566779	+	NCDN	neurochondrin%2C transcript variant 2	GO:0045453:bone resorption;GO:0031175:neuron projection development;GO:0048168:regulation of neuronal synaptic plasticity;	GO:0005829:cytosol;GO:0030425:dendrite;GO:0016020:membrane;GO:0043025:neuronal cell body;	-	K09179	;
gene-CELSR2	11015	1404	8.45	1156	8.11	1437	8.57	723	4.52	706	4.36	471	2.85	961.451	-0.950157	0.121165	-7.84185	4.43971e-15	1.96074e-13	Down	1	109249539	109275751	+	CELSR2	cadherin EGF LAG seven-pass G-type receptor 2	GO:0098609:cell-cell adhesion;GO:0048813:dendrite morphogenesis;GO:0007186:G-protein coupled receptor signaling pathway;GO:0007156:homophilic cell adhesion via plasma membrane adhesion molecules;GO:0021999:neural plate anterior/posterior regionalization;GO:0022407:regulation of cell-cell adhesion;GO:0006355:regulation of transcription, DNA-templated;GO:0016055:Wnt signaling pathway;GO:0060071:Wnt…	GO:0005737:cytoplasm;GO:0016021:integral component of membrane;GO:0005886:plasma membrane;	GO:0005509:calcium ion binding;GO:0004930:G-protein coupled receptor activity;	K04601	;
gene-USP16	3249	1208	24.66	960	22.85	1171	23.68	1602	33.96	1711	35.8	1471	30.13	1355.45	0.642674	0.0820504	7.83268	4.77591e-15	2.10443e-13	Ups	21	29024651	29054488	+	USP16	ubiquitin specific peptidase 16%2C transcript variant X3	GO:0051301:cell division;GO:0006974:cellular response to DNA damage stimulus;GO:0016578:histone deubiquitination;GO:0070537:histone H2A K63-linked deubiquitination;GO:0000278:mitotic cell cycle;GO:0035522:monoubiquitinated histone H2A deubiquitination;GO:0045944:positive regulation of transcription from RNA polymerase II promoter;GO:0045893:positive regulation of transcription, DNA-templated;GO:0…	GO:0005634:nucleus;GO:0005737:cytoplasm;GO:0005654:nucleoplasm;	GO:0004197:cysteine-type endopeptidase activity;GO:0042393:histone binding;GO:0004843:ubiquitin-specific protease activity;GO:0036459:ubiquitinyl hydrolase activity;GO:0003713:transcription coactivator activity;GO:0043130:ubiquitin binding;GO:0008270:zinc ion binding;	K11844	;
gene-LINC01521	4397	176	2.65	173	3.04	163	2.44	51	0.8	59	0.91	55	0.83	110.315	-1.518	0.193997	-7.82483	5.08338e-15	2.2298e-13	Down	22	31346759	31351155	+	LINC01521	long intergenic non-protein coding RNA 1521	-	-	-	K17985	ko04137 Mitophagy - animal;ko04140 Autophagy - animal;ko05010 Alzheimer disease;ko05014 Amyotrophic lateral sclerosis;ko05016 Huntington disease;ko05017 Spinocerebellar ataxia;ko05022 Pathways of neurodegeneration - multiple diseases;;
gene-KCTD5	2434	1058	28.83	847	26.91	1033	27.88	1372	38.82	1370	38.26	1505	41.15	1199.97	0.656576	0.083996	7.81676	5.42015e-15	2.37217e-13	Ups	16	2682523	2709030	+	KCTD5	potassium channel tetramerization domain containing 5	GO:0043161:proteasome-mediated ubiquitin-dependent protein catabolic process;GO:0051260:protein homooligomerization;GO:0016032:viral process;	GO:0031463:Cul3-RING ubiquitin ligase complex;GO:0005737:cytoplasm;GO:0005829:cytosol;GO:0005634:nucleus;	GO:0097602:cullin family protein binding;GO:0042802:identical protein binding;GO:0044877:macromolecular complex binding;	-	-
gene-PKNOX2	4273	408	6.33	385	6.97	440	6.76	203	3.27	191	3.04	189	2.94	296.933	-0.960424	0.122972	-7.81013	5.71278e-15	2.49462e-13	Down	11	125164751	125433389	+	PKNOX2	PBX/knotted 1 homeobox 2%2C transcript variant 15	-	GO:0015629:actin cytoskeleton;GO:0005737:cytoplasm;GO:0045171:intercellular bridge;GO:0015630:microtubule cytoskeleton;GO:0005654:nucleoplasm;GO:0005634:nucleus;	GO:0051015:actin filament binding;GO:0003785:actin monomer binding;GO:0000981:sequence-specific DNA binding RNA polymerase II transcription factor activity;GO:0000977:RNA polymerase II regulatory region sequence-specific DNA binding;	K09228	ko05168 Herpes simplex virus 1 infection;;
gene-QTRT2	4188	1813	28.71	1483	27.38	1707	26.78	2730	44.89	2725	44.23	2127	33.8	2103.16	0.721482	0.092409	7.80748	5.8342e-15	2.54193e-13	Ups	3	114056737	114088422	+	QTRT2	queuine tRNA-ribosyltransferase accessory subunit 2%2C transcript variant X6	GO:0006400:tRNA modification;	GO:0005737:cytoplasm;GO:0005741:mitochondrial outer membrane;GO:0005739:mitochondrion;GO:0032991:macromolecular complex;	GO:0046872:metal ion binding;GO:0046982:protein heterodimerization activity;GO:0042803:protein homodimerization activity;GO:0008479:queuine tRNA-ribosyltransferase activity;	K15407	;
gene-HUS1	3332	406	8.08	359	8.33	427	8.42	668	13.81	624	12.73	602	12.02	516.62	0.790073	0.101208	7.80642	5.88366e-15	2.55775e-13	Ups	7	47962980	47979619	-	HUS1	HUS1 checkpoint clamp component%2C transcript variant 3	GO:0006974:cellular response to DNA damage stimulus;GO:0071479:cellular response to ionizing radiation;GO:0000077:DNA damage checkpoint;GO:0006281:DNA repair;GO:0006260:DNA replication;GO:0000724:double-strand break repair via homologous recombination;GO:0009792:embryo development ending in birth or egg hatching;GO:0031573:intra-S DNA damage checkpoint;GO:0044778:meiotic DNA integrity checkpoint;…	GO:0030896:checkpoint clamp complex;GO:0005829:cytosol;GO:0005730:nucleolus;GO:0005654:nucleoplasm;GO:0005634:nucleus;GO:0035861:site of double-strand break;	-	K10903	ko04218 Cellular senescence;;
gene-NOC3L	4585	1317	19.05	1077	18.16	1406	20.15	1764	26.49	1873	27.77	1698	24.65	1523.45	0.614508	0.0787809	7.80021	6.18036e-15	2.68073e-13	Ups	10	94314907	94362959	-	NOC3L	NOC3 like DNA replication regulator%2C transcript variant X2	GO:0045444:fat cell differentiation;	GO:0005739:mitochondrion;GO:0016607:nuclear speck;GO:0005730:nucleolus;GO:0005634:nucleus;	GO:0003682:chromatin binding;GO:0003723:RNA binding;	K14834	;
gene-ZNF510	7446	484	4.31	381	3.96	453	4	810	7.49	784	7.16	620	5.54	591.234	0.871403	0.11179	7.79501	6.44037e-15	2.78729e-13	Ups	9	96754553	96778549	-	ZNF510	zinc finger protein 510%2C transcript variant X1	-	GO:0005634:nucleus;	GO:0003677:DNA binding;GO:0000981:sequence-specific DNA binding RNA polymerase II transcription factor activity;GO:0046872:metal ion binding;	K09228	ko05168 Herpes simplex virus 1 infection;;
gene-RPS6KL1	5853	280	3.17	222	2.93	212	2.38	85	1	82	0.95	95	1.08	158.907	-1.3257	0.170114	-7.79303	6.54209e-15	2.82502e-13	Down	14	74903951	74923282	-	RPS6KL1	ribosomal protein S6 kinase like 1%2C transcript variant X14	-	GO:0005840:ribosome;	GO:0005524:ATP binding;GO:0004674:protein serine/threonine kinase activity;	K12606	ko03018 RNA degradation;;
gene-PDPR	11817	1208	6.78	1000	6.54	1219	6.78	668	3.89	642	3.69	504	2.84	856.678	-0.794864	0.102024	-7.79094	6.65145e-15	2.85954e-13	Down	16	70113626	70163631	+	PDPR	pyruvate dehydrogenase phosphatase regulatory subunit%2C transcript variant X2	GO:0010510:regulation of acetyl-CoA biosynthetic process from pyruvate;	GO:0005737:cytoplasm;GO:0005759:mitochondrial matrix;GO:0005739:mitochondrion;	GO:0016491:oxidoreductase activity;	K17509	;
gene-CHAF1B	6099	1077	11.71	1032	13.08	1111	11.97	627	7.08	609	6.79	588	6.42	828.218	-0.701762	0.0901415	-7.78512	6.96493e-15	2.98769e-13	Down	21	36380145	36419015	+	CHAF1B	chromatin assembly factor 1 subunit B	GO:0007049:cell cycle;GO:0031497:chromatin assembly;GO:0006281:DNA repair;GO:0006260:DNA replication;GO:0006335:DNA replication-dependent nucleosome assembly;GO:0006334:nucleosome assembly;	GO:0033186:CAF-1 complex;GO:0005737:cytoplasm;GO:0000790:nuclear chromatin;GO:0005654:nucleoplasm;GO:0005634:nucleus;GO:0032991:macromolecular complex;	GO:0003682:chromatin binding;GO:0042393:histone binding;GO:0051082:unfolded protein binding;	K10751	;
gene-RASSF1	3099	422	9.03	370	9.23	389	8.25	652	14.49	605	13.27	775	16.64	539.518	0.904104	0.116151	7.7839	7.03219e-15	3.0099e-13	Ups	3	50329786	50340836	-	RASSF1	Ras association domain family member 1%2C transcript variant C	GO:0007050:cell cycle arrest;GO:0006974:cellular response to DNA damage stimulus;GO:0071157:negative regulation of cell cycle arrest;GO:0031398:positive regulation of protein ubiquitination;GO:0050821:protein stabilization;GO:0007265:Ras protein signal transduction;GO:0070507:regulation of microtubule cytoskeleton organization;	GO:0005737:cytoplasm;GO:0005874:microtubule;GO:0015630:microtubule cytoskeleton;GO:0005815:microtubule organizing center;GO:0005634:nucleus;GO:0000922:spindle pole;	GO:0042802:identical protein binding;GO:0046982:protein heterodimerization activity;GO:0047485:protein N-terminus binding;GO:0008270:zinc ion binding;	K09850	ko04014 Ras signaling pathway;ko04390 Hippo signaling pathway;ko04392 Hippo signaling pathway - multiple species;ko05200 Pathways in cancer;ko05206 MicroRNAs in cancer;ko05219 Bladder cancer;ko05223 Non-small cell lung cancer;;
gene-CWC22	3700	1015	18.2	805	16.82	932	16.55	1264	23.53	1367	25.12	1312	23.6	1117.84	0.6422	0.0826066	7.77419	7.59292e-15	3.23565e-13	Ups	2	179944876	180007297	-	CWC22	CWC22 spliceosome associated protein homolog%2C transcript variant 3	GO:0000398:mRNA splicing, via spliceosome;GO:0048024:regulation of mRNA splicing, via spliceosome;	GO:0071013:catalytic step 2 spliceosome;GO:0005829:cytosol;GO:0016607:nuclear speck;GO:0005654:nucleoplasm;GO:0005634:nucleus;GO:0005681:spliceosomal complex;GO:0071006:U2-type catalytic step 1 spliceosome;GO:0071007:U2-type catalytic step 2 spliceosome;GO:0071005:U2-type precatalytic spliceosome;	GO:0003723:RNA binding;	K13100	;
gene-SOX21	2924	317	7.19	293	7.75	332	7.46	118	2.78	142	3.3	145	3.3	219.849	-1.09736	0.14117	-7.77335	7.64391e-15	3.25025e-13	Down	13	94709622	94712545	-	SOX21	SRY-box transcription factor 21	GO:0030154:cell differentiation;GO:0007417:central nervous system development;GO:0001942:hair follicle development;GO:0000122:negative regulation of transcription from RNA polymerase II promoter;GO:0030182:neuron differentiation;GO:0045944:positive regulation of transcription from RNA polymerase II promoter;GO:0006357:regulation of transcription from RNA polymerase II promoter;GO:0006355:regulati…	GO:0044798:nuclear transcription factor complex;GO:0005634:nucleus;	GO:0003677:DNA binding;GO:0001228:RNA polymerase II transcription regulatory region sequence-specific DNA binding transcription factor activity involved in positive regulation of transcription;GO:0003700:sequence-specific DNA binding transcription factor activity;GO:0000981:sequence-specific DNA binding RNA polymerase II transcription factor activity;GO:0000978:RNA polymerase II core promoter pro…	K09267	;
gene-TAF7L	2480	5	0.13	2	0.06	8	0.21	69	1.92	54	1.48	48	1.29	31.8604	3.6404	0.468412	7.77179	7.73827e-15	3.28319e-13	Ups	X	101268257	101293083	-	TAF7L	TATA-box binding protein associated factor 7 like%2C transcript variant 2	GO:0030154:cell differentiation;GO:0007275:multicellular organismal development;GO:0006357:regulation of transcription from RNA polymerase II promoter;GO:0051123:RNA polymerase II transcriptional preinitiation complex assembly;GO:0007283:spermatogenesis;	GO:0005737:cytoplasm;GO:0005669:transcription factor TFIID complex;	GO:0035035:histone acetyltransferase binding;GO:0003713:transcription coactivator activity;GO:0008134:transcription factor binding;GO:0044212:transcription regulatory region DNA binding;	K03132	ko03022 Basal transcription factors;;
gene-TEAD2	2963	513	11.48	545	14.22	623	13.81	284	6.6	261	5.99	269	6.04	408.662	-0.928239	0.119464	-7.77003	7.84663e-15	3.32191e-13	Down	19	49340595	49362452	-	TEAD2	TEA domain transcription factor 2%2C transcript variant X11	GO:0071300:cellular response to retinoic acid;GO:0003143:embryonic heart tube morphogenesis;GO:0035329:hippo signaling;GO:0048368:lateral mesoderm development;GO:0060548:negative regulation of cell death;GO:0001843:neural tube closure;GO:0030903:notochord development;GO:0048339:paraxial mesoderm development;GO:0045944:positive regulation of transcription from RNA polymerase II promoter;GO:0045893…	GO:0005829:cytosol;GO:0043231:intracellular membrane-bounded organelle;GO:0005654:nucleoplasm;GO:0005634:nucleus;GO:0071149:TEAD-2-YAP complex;GO:0005667:transcription factor complex;	GO:0003700:sequence-specific DNA binding transcription factor activity;GO:0000981:sequence-specific DNA binding RNA polymerase II transcription factor activity;GO:0046982:protein heterodimerization activity;GO:0001085:RNA polymerase II transcription factor binding;GO:0043565:sequence-specific DNA binding;GO:0001223:transcription coactivator binding;GO:0001134:transcription factor recruiting trans…	K09448	ko04011 MAPK signaling pathway - yeast;ko04390 Hippo signaling pathway;ko04391 Hippo signaling pathway - fly;ko04392 Hippo signaling pathway - multiple species;;
gene-C19orf25	2292	500	14.47	467	15.75	515	14.76	205	6.16	251	7.44	255	7.4	358.794	-0.940072	0.121064	-7.76511	8.15741e-15	3.44597e-13	Down	19	1473201	1479215	-	C19orf25	chromosome 19 open reading frame 25%2C transcript variant X2	-	-	-	K08671	;
gene-SNRNP48	5837	1183	13.44	992	13.14	1222	13.75	1607	18.96	1737	20.23	1487	16.96	1373.12	0.631087	0.0813357	7.75904	8.55756e-15	3.60717e-13	Ups	6	7590198	7611967	+	SNRNP48	small nuclear ribonucleoprotein U11/U12 subunit 48%2C transcript variant X1	GO:0000398:mRNA splicing, via spliceosome;GO:0008380:RNA splicing;	GO:0005829:cytosol;GO:0005654:nucleoplasm;GO:0005689:U12-type spliceosomal complex;	GO:0046872:metal ion binding;	K13156	;
gene-ZFP90	5475	331	4.01	297	4.19	341	4.09	148	1.86	143	1.78	142	1.73	228.865	-1.04094	0.134199	-7.75666	8.71934e-15	3.66741e-13	Down	16	68530249	68576072	+	ZFP90	ZFP90 zinc finger protein%2C transcript variant 1	GO:0043392:negative regulation of DNA binding;GO:0000122:negative regulation of transcription from RNA polymerase II promoter;GO:0045892:negative regulation of transcription, DNA-templated;GO:0045893:positive regulation of transcription, DNA-templated;	GO:0005634:nucleus;	GO:0003677:DNA binding;GO:0000981:sequence-specific DNA binding RNA polymerase II transcription factor activity;GO:0001227:RNA polymerase II transcription regulatory region sequence-specific DNA binding transcription factor activity involved in negative regulation of transcription;GO:0046872:metal ion binding;	K09228	ko05168 Herpes simplex virus 1 infection;;
gene-THAP12	3585	1366	25.27	1095	23.62	1437	26.33	1791	34.4	1801	34.15	1825	33.88	1553.32	0.60084	0.0774877	7.754	8.90394e-15	3.73696e-13	Ups	11	76349956	76381132	-	THAP12	THAP domain containing 12%2C transcript variant 1	GO:0008285:negative regulation of cell proliferation;GO:0007165:signal transduction;	GO:0005634:nucleus;	GO:0003677:DNA binding;GO:0000981:sequence-specific DNA binding RNA polymerase II transcription factor activity;GO:0046872:metal ion binding;GO:0046983:protein dimerization activity;	-	-
gene-HOXA9	2064	486	15.62	357	13.37	493	15.69	811	27.06	780	25.69	640	20.64	596.311	0.866971	0.111861	7.75044	9.15711e-15	3.83494e-13	Ups	7	27162438	27165537	-	HOXA9	homeobox A9	GO:0009952:anterior/posterior pattern specification;GO:0060216:definitive hemopoiesis;GO:0035115:embryonic forelimb morphogenesis;GO:0048706:embryonic skeletal system development;GO:0042118:endothelial cell activation;GO:0008584:male gonad development;GO:0030879:mammary gland development;GO:0007275:multicellular organismal development;GO:0045638:negative regulation of myeloid cell differentiation…	GO:0005634:nucleus;GO:0005667:transcription factor complex;	GO:0000981:sequence-specific DNA binding RNA polymerase II transcription factor activity;GO:0019899:enzyme binding;GO:0000978:RNA polymerase II core promoter proximal region sequence-specific DNA binding;	K09294	;
gene-SLC39A9	5771	1414	16.25	1166	15.62	1374	15.64	1912	22.82	1876	22.1	1706	19.68	1576.55	0.597338	0.0770784	7.74975	9.20769e-15	3.84782e-13	Ups	14	69398374	69462390	+	SLC39A9	solute carrier family 39 member 9%2C transcript variant 6	GO:0006829:zinc II ion transport;	GO:0016021:integral component of membrane;	GO:0046873:metal ion transmembrane transporter activity;	K14715	;
gene-HEBP2	10178	1792	11.68	1651	12.54	1637	10.57	2378	16.09	2380	15.9	2621	17.14	2085.86	0.656181	0.0847471	7.74281	9.72435e-15	4.05501e-13	Ups	6	138403531	138422197	+	HEBP2	heme binding protein 2%2C transcript variant 3	GO:0010917:negative regulation of mitochondrial membrane potential;GO:0043312:neutrophil degranulation;GO:0035794:positive regulation of mitochondrial membrane permeability;GO:0010940:positive regulation of necrotic cell death;	GO:0035578:azurophil granule lumen;GO:0005737:cytoplasm;GO:0070062:extracellular exosome;GO:0005576:extracellular region;GO:0005739:mitochondrion;	GO:0020037:heme binding;	K12581	ko03018 RNA degradation;;
gene-PRUNE1	3069	952	20.57	806	20.31	987	21.13	520	11.67	533	11.81	499	10.82	703.586	-0.699464	0.0904026	-7.73721	1.01621e-14	4.22847e-13	Down	1	151008405	151035713	+	PRUNE1	prune exopolyphosphatase 1%2C transcript variant X2	GO:0006798:polyphosphate catabolic process;GO:0031113:regulation of microtubule polymerization;GO:0050767:regulation of neurogenesis;	GO:0005737:cytoplasm;GO:0005829:cytosol;GO:0005925:focal adhesion;GO:0005634:nucleus;	GO:0004309:exopolyphosphatase activity;GO:0004427:inorganic diphosphatase activity;GO:0046872:metal ion binding;GO:0016791:phosphatase activity;GO:0015631:tubulin binding;	K01514	ko00230 Purine metabolism;ko01100 Metabolic pathways;;
gene-ATG12	4273	985	15.29	754	13.64	926	14.24	1222	19.69	1312	20.87	1317	20.51	1087.6	0.656499	0.0848831	7.73416	1.0409e-14	4.31276e-13	Ups	5	115828200	115841565	-	ATG12	autophagy related 12%2C transcript variant 1	GO:0000045:autophagosome assembly;GO:0045087:innate immune response;GO:0000422:mitochondrion degradation;GO:0006501:C-terminal protein lipidation;GO:0016236:macroautophagy;	GO:0034045:pre-autophagosomal structure membrane;GO:0034274:Atg12-Atg5-Atg16 complex;GO:0005776:autophagosome;GO:0005829:cytosol;GO:0030670:phagocytic vesicle membrane;	GO:0019776:Atg8 ligase activity;	K08336	ko04068 FoxO signaling pathway;ko04136 Autophagy - other;ko04138 Autophagy - yeast;ko04140 Autophagy - animal;ko04621 NOD-like receptor signaling pathway;ko04622 RIG-I-like receptor signaling pathway;ko05131 Shigellosis;;
gene-DNAJC7	2927	2967	67.23	2511	66.33	2915	65.43	3949	92.91	3833	89.02	4882	111.01	3523.61	0.717357	0.0927782	7.73196	1.05901e-14	4.36914e-13	Ups	17	41976427	42021371	-	DNAJC7	DnaJ heat shock protein family (Hsp40) member C7%2C transcript variant 2	GO:0051085:chaperone mediated protein folding requiring cofactor;GO:0006457:protein folding;GO:1900034:regulation of cellular response to heat;	GO:0005737:cytoplasm;GO:0005856:cytoskeleton;GO:0005829:cytosol;GO:0070062:extracellular exosome;GO:0016020:membrane;GO:0005654:nucleoplasm;	GO:0031072:heat shock protein binding;	K09527	;
gene-C6orf89	8484	1748	13.67	1498	13.65	1785	13.82	1043	8.47	1037	8.31	901	7.07	1313.51	-0.632944	0.081892	-7.729	1.08391e-14	4.4624e-13	Down	6	36834886	36928964	+	C6orf89	chromosome 6 open reading frame 89%2C transcript variant 1	GO:0050673:epithelial cell proliferation;GO:0045787:positive regulation of cell cycle;GO:1901727:positive regulation of histone deacetylase activity;GO:0042060:wound healing;	GO:0005737:cytoplasm;GO:0000139:Golgi membrane;GO:0016021:integral component of membrane;GO:0030496:midbody;GO:0005730:nucleolus;GO:0005886:plasma membrane;	-	K02927	ko03010 Ribosome;ko04120 Ubiquitin mediated proteolysis;ko04137 Mitophagy - animal;ko05012 Parkinson disease;ko05022 Pathways of neurodegeneration - multiple diseases;ko05131 Shigellosis;ko05167 Kaposi sarcoma-associated herpesvirus infection;ko05171 Coronavirus disease - COVID-19;;
gene-POLR1F	3893	1369	23.32	1068	21.21	1302	21.97	1738	30.74	1844	32.2	1649	28.19	1496.02	0.60887	0.0787882	7.72793	1.09309e-14	4.49069e-13	Ups	7	19695461	19709037	-	POLR1F	RNA polymerase I subunit F	GO:0045815:positive regulation of gene expression, epigenetic;GO:0006363:termination of RNA polymerase I transcription;GO:0006362:transcription elongation from RNA polymerase I promoter;GO:0006361:transcription initiation from RNA polymerase I promoter;	GO:0005654:nucleoplasm;GO:0005736:DNA-directed RNA polymerase I complex;	GO:0003899:DNA-directed RNA polymerase activity;	K03004	ko03020 RNA polymerase;;
gene-RNF213	25682	1182	3.05	979	2.95	1100	2.81	586	1.57	589	1.56	394	1.02	788.618	-0.935121	0.121168	-7.71753	1.18602e-14	4.86219e-13	Down	17	80260820	80398794	+	RNF213	ring finger protein 213%2C transcript variant X4	GO:0001525:angiogenesis;GO:2000051:negative regulation of non-canonical Wnt signaling pathway;GO:0051865:protein autoubiquitination;GO:0051260:protein homooligomerization;GO:0000209:protein polyubiquitination;GO:0016567:protein ubiquitination;GO:0002040:sprouting angiogenesis;GO:0006511:ubiquitin-dependent protein catabolic process;	GO:0005737:cytoplasm;GO:0005829:cytosol;GO:0016020:membrane;GO:0005730:nucleolus;	GO:0016887:ATPase activity;GO:0046872:metal ion binding;GO:0004842:ubiquitin-protein transferase activity;	K03327;K11835	;;
gene-AMDHD2	3276	258	5.22	265	6.25	258	5.17	94	1.98	93	1.93	117	2.38	177.404	-1.24511	0.161432	-7.71289	1.22995e-14	5.03168e-13	Down	16	2520362	2531422	+	AMDHD2	amidohydrolase domain containing 2%2C transcript variant X4	GO:0005975:carbohydrate metabolic process;GO:0006046:N-acetylglucosamine catabolic process;GO:0019262:N-acetylneuraminate catabolic process;GO:0006048:UDP-N-acetylglucosamine biosynthetic process;	GO:0005829:cytosol;GO:0005634:nucleus;	GO:0046872:metal ion binding;GO:0047419:N-acetylgalactosamine-6-phosphate deacetylase activity;GO:0008448:N-acetylglucosamine-6-phosphate deacetylase activity;	K01443	ko00520 Amino sugar and nucleotide sugar metabolism;ko01100 Metabolic pathways;;
gene-CPT2	2699	449	11.03	388	11.12	511	12.44	187	4.77	205	5.16	234	5.77	321.864	-0.981508	0.12727	-7.71203	1.23836e-14	5.05543e-13	Down	1	53196824	53214197	+	CPT2	carnitine palmitoyltransferase 2%2C transcript variant 2	GO:0006853:carnitine shuttle;GO:0006635:fatty acid beta-oxidation;GO:0019216:regulation of lipid metabolic process;	GO:0005743:mitochondrial inner membrane;GO:0005739:mitochondrion;GO:0005730:nucleolus;GO:0005654:nucleoplasm;	GO:0004095:carnitine O-palmitoyltransferase activity;	K08766	ko00071 Fatty acid degradation;ko01212 Fatty acid metabolism;ko03320 PPAR signaling pathway;ko04714 Thermogenesis;;
gene-UBE2M	1159	1962	112.28	1756	117.15	2086	118.24	2762	164.11	2704	158.6	3468	199.15	2467.73	0.745493	0.0967169	7.70799	1.27818e-14	5.20705e-13	Ups	19	58555712	58558611	-	UBE2M	ubiquitin conjugating enzyme E2 M	GO:0006464:cellular protein modification process;GO:0045116:protein neddylation;	-	GO:0005524:ATP binding;GO:0019788:NEDD8 transferase activity;GO:0004842:ubiquitin-protein transferase activity;	K10579	ko04120 Ubiquitin mediated proteolysis;;
gene-ULK3	3292	1067	21.5	946	22.22	1050	20.95	566	11.84	551	11.38	612	12.37	786.047	-0.703979	0.0914908	-7.69453	1.42011e-14	5.77312e-13	Down	15	74836118	74843166	-	ULK3	unc-51 like kinase 3%2C transcript variant X13	GO:0000045:autophagosome assembly;GO:0006914:autophagy;GO:0090398:cellular senescence;GO:0045879:negative regulation of smoothened signaling pathway;GO:0045880:positive regulation of smoothened signaling pathway;GO:0046777:protein autophosphorylation;GO:0010506:regulation of autophagy;	GO:0097542:ciliary tip;GO:0005737:cytoplasm;GO:0005829:cytosol;GO:0016020:membrane;GO:0000407:pre-autophagosomal structure;	GO:0005524:ATP binding;GO:0004674:protein serine/threonine kinase activity;	K08269	ko04136 Autophagy - other;ko04138 Autophagy - yeast;ko04139 Mitophagy - yeast;ko04140 Autophagy - animal;ko04150 mTOR signaling pathway;ko04212 Longevity regulating pathway - worm;ko05010 Alzheimer disease;ko05014 Amyotrophic lateral sclerosis;ko05016 Huntington disease;ko05017 Spinocerebellar ataxia;ko05022 Pathways of neurodegeneration - multiple diseases;;
gene-MAFB	3389	267	5.23	249	5.68	318	6.16	107	2.17	130	2.61	103	2.02	191.091	-1.1727	0.152635	-7.68301	1.55394e-14	6.29088e-13	Down	20	40685848	40689236	-	MAFB	MAF bZIP transcription factor B	GO:0021599:abducens nerve formation;GO:0035284:brain segmentation;GO:0042472:inner ear morphogenesis;GO:0045647:negative regulation of erythrocyte differentiation;GO:0045671:negative regulation of osteoclast differentiation;GO:0006355:regulation of transcription, DNA-templated;GO:0007585:respiratory gaseous exchange;GO:0021571:rhombomere 5 development;GO:0021572:rhombomere 6 development;GO:000737…	GO:0005634:nucleus;GO:0005667:transcription factor complex;	GO:0001228:RNA polymerase II transcription regulatory region sequence-specific DNA binding transcription factor activity involved in positive regulation of transcription;GO:0003700:sequence-specific DNA binding transcription factor activity;GO:0000981:sequence-specific DNA binding RNA polymerase II transcription factor activity;GO:0046982:protein heterodimerization activity;GO:0042803:protein hom…	K09036	ko04928 Parathyroid hormone synthesis, secretion and action;;
gene-NPTX1	5439	985	12.01	873	12.41	1022	12.34	573	7.25	531	6.64	448	5.48	725.611	-0.770946	0.100392	-7.67939	1.5985e-14	6.44442e-13	Down	17	80466834	80476607	-	NPTX1	neuronal pentraxin 1	GO:0060385:axonogenesis involved in innervation;GO:0007417:central nervous system development;GO:0007268:synaptic transmission;	GO:0043005:neuron projection;GO:0005886:plasma membrane;GO:0030133:transport vesicle;	GO:0046872:metal ion binding;	-	-
gene-RPS28	1330	201	10.02	175	10.17	182	8.99	331	17.14	329	16.82	418	20.92	275.314	1.0714	0.139525	7.67894	1.60408e-14	6.45321e-13	Ups	19	8321496	8323340	+	RPS28	ribosomal protein S28	GO:0002181:cytoplasmic translation;GO:0030490:maturation of SSU-rRNA;GO:0000184:nuclear-transcribed mRNA catabolic process, nonsense-mediated decay;GO:0000028:ribosomal small subunit assembly;GO:0042274:ribosomal small subunit biogenesis;GO:0042254:ribosome biogenesis;GO:0006364:rRNA processing;GO:0006614:SRP-dependent cotranslational protein targeting to membrane;GO:0006412:translation;GO:000641…	GO:0098556:cytoplasmic side of rough endoplasmic reticulum membrane;GO:0005829:cytosol;GO:0022627:cytosolic small ribosomal subunit;GO:0070062:extracellular exosome;GO:0005654:nucleoplasm;GO:0042788:polysomal ribosome;GO:0015935:small ribosomal subunit;	GO:0003723:RNA binding;GO:0003735:structural constituent of ribosome;	K02979	ko03010 Ribosome;ko05171 Coronavirus disease - COVID-19;;
gene-VIPR1	6478	160	1.64	151	1.8	142	1.44	51	0.54	49	0.51	35	0.36	95.6311	-1.63083	0.212384	-7.67868	1.60733e-14	6.45321e-13	Down	3	42489299	42537573	+	VIPR1	vasoactive intestinal peptide receptor 1%2C transcript variant 5	GO:0007166:cell surface receptor signaling pathway;GO:0007186:G-protein coupled receptor signaling pathway;GO:0007187:G-protein coupled receptor signaling pathway, coupled to cyclic nucleotide second messenger;GO:0008284:positive regulation of cell proliferation;	GO:0005887:integral component of plasma membrane;GO:0005886:plasma membrane;GO:0043235:receptor complex;	GO:0008528:G-protein coupled peptide receptor activity;GO:0017046:peptide hormone binding;GO:0004999:vasoactive intestinal polypeptide receptor activity;	K04589	ko04080 Neuroactive ligand-receptor interaction;;
gene-TMPRSS9	4535	19	0.28	21	0.36	10	0.14	86	1.31	89	1.33	68	1	50.0513	2.39219	0.311732	7.67385	1.66909e-14	6.67363e-13	Ups	19	2385254	2426261	+	TMPRSS9	transmembrane serine protease 9%2C transcript variant X3	-	GO:0005887:integral component of plasma membrane;	GO:0004252:serine-type endopeptidase activity;	K09640	;
gene-LOC105369147	4884	19	0.26	19	0.3	26	0.35	101	1.42	89	1.24	73	0.99	55.579	2.16092	0.281668	7.67187	1.69502e-14	6.76339e-13	Ups	8	103243538	103298818	-	LOC105369147	uncharacterized LOC105369147%2C transcript variant 3	-	-	-	-	-
gene-UTP3	2020	1258	41.31	939	35.94	1252	40.72	1554	52.98	1727	58.12	1858	61.22	1433.65	0.703559	0.0917441	7.66871	1.73733e-14	6.91798e-13	Ups	4	70688532	70690551	+	UTP3	UTP3 small subunit processome component	GO:0007420:brain development;GO:0006325:chromatin organization;GO:0000462:maturation of SSU-rRNA from tricistronic rRNA transcript (SSU-rRNA, 5.8S rRNA, LSU-rRNA);GO:0006364:rRNA processing;	GO:0005730:nucleolus;GO:0005654:nucleoplasm;GO:0005634:nucleus;GO:0032040:small-subunit processome;	GO:0003723:RNA binding;	K14767	;
gene-E2F5	2096	632	20	560	20.66	609	19.09	852	27.99	928	30.1	901	28.61	749.805	0.694244	0.090605	7.66231	1.82619e-14	7.25695e-13	Ups	8	85177154	85214518	+	E2F5	E2F transcription factor 5%2C transcript variant 3	GO:0009887:organ morphogenesis;GO:0030030:cell projection organization;GO:0000122:negative regulation of transcription from RNA polymerase II promoter;GO:0045944:positive regulation of transcription from RNA polymerase II promoter;GO:0051726:regulation of cell cycle;	GO:0005737:cytoplasm;GO:0001650:fibrillar center;GO:0005730:nucleolus;GO:0005654:nucleoplasm;GO:0005634:nucleus;GO:0090575:RNA polymerase II transcription factor complex;	GO:0003677:DNA binding;GO:0003700:sequence-specific DNA binding transcription factor activity;GO:0000981:sequence-specific DNA binding RNA polymerase II transcription factor activity;GO:0046983:protein dimerization activity;GO:0043565:sequence-specific DNA binding;GO:0008134:transcription factor binding;	K04682	ko04110 Cell cycle;ko04218 Cellular senescence;ko04350 TGF-beta signaling pathway;;
gene-SNPH	5746	168	1.94	142	1.91	166	1.9	38	0.46	42	0.5	63	0.73	100.324	-1.61121	0.210487	-7.65467	1.93816e-14	7.68619e-13	Down	20	1266292	1309327	+	SNPH	syntaphilin%2C transcript variant 2	GO:0007420:brain development;GO:0030182:neuron differentiation;GO:0007269:neurotransmitter secretion;GO:0016081:synaptic vesicle docking;	GO:0030054:cell junction;GO:0005737:cytoplasm;GO:0005881:cytoplasmic microtubule;GO:0016021:integral component of membrane;GO:0031966:mitochondrial membrane;GO:0043005:neuron projection;GO:0043025:neuronal cell body;GO:0042734:presynaptic membrane;	GO:0017075:syntaxin-1 binding;	-	-
gene-CAMTA2	5648	1052	12.35	772	10.57	965	11.22	517	6.3	517	6.22	504	5.94	707.006	-0.732116	0.0957635	-7.64504	2.08877e-14	8.24978e-13	Down	17	4967993	4988281	-	CAMTA2	calmodulin binding transcription activator 2%2C transcript variant X4	GO:0014898:cardiac muscle hypertrophy in response to stress;GO:0045944:positive regulation of transcription from RNA polymerase II promoter;GO:0006357:regulation of transcription from RNA polymerase II promoter;	GO:0005634:nucleus;	GO:0003682:chromatin binding;GO:0000981:sequence-specific DNA binding RNA polymerase II transcription factor activity;GO:0042826:histone deacetylase binding;GO:0043565:sequence-specific DNA binding;GO:0008134:transcription factor binding;	-	-
gene-ACAP3	6632	886	8.86	757	8.83	747	7.4	419	4.35	421	4.32	428	4.3	599.751	-0.795442	0.104074	-7.64303	2.1217e-14	8.36284e-13	Down	1	1292384	1307930	-	ACAP3	ArfGAP with coiled-coil%2C ankyrin repeat and PH domains 3	GO:0001764:neuron migration;GO:0010975:regulation of neuron projection development;	GO:0030426:growth cone;	GO:0005096:GTPase activator activity;GO:0046872:metal ion binding;	K12489	ko04144 Endocytosis;;
gene-PRIM1	1423	722	33.65	615	33.42	829	38.27	398	19.26	382	18.25	362	16.93	540.35	-0.798279	0.104584	-7.63288	2.29569e-14	9.01211e-13	Down	12	56731580	56752323	-	PRIM1	DNA primase subunit 1	GO:0006270:DNA replication initiation;GO:0006269:DNA replication, synthesis of RNA primer;GO:0000082:G1/S transition of mitotic cell cycle;GO:0032201:telomere maintenance via semi-conservative replication;	GO:0005658:alpha DNA polymerase:primase complex;GO:0016020:membrane;GO:0005654:nucleoplasm;	GO:0003896:DNA primase activity;GO:0046872:metal ion binding;GO:0003697:single-stranded DNA binding;	K02684	ko03030 DNA replication;;
gene-OXLD1	1570	511	21.59	454	22.36	464	19.42	210	9.21	202	8.75	257	10.89	343.324	-0.975051	0.127775	-7.631	2.32942e-14	9.12606e-13	Down	17	81665036	81666605	-	OXLD1	oxidoreductase like domain containing 1%2C transcript variant 4	-	-	-	-	-
gene-NOP58	1994	3404	113.23	2626	101.83	3324	109.51	4058	140.15	4252	144.96	4640	154.88	3719.71	0.596254	0.0781878	7.62592	2.42297e-14	9.44211e-13	Ups	2	202265763	202303661	+	NOP58	NOP58 ribonucleoprotein	GO:0042254:ribosome biogenesis;	GO:0005730:nucleolus;GO:0005654:nucleoplasm;	-	K14565	ko03008 Ribosome biogenesis in eukaryotes;;
gene-TES	2813	867	20.44	810	22.26	913	21.32	1209	29.6	1225	29.6	1334	31.56	1063.59	0.661268	0.0867142	7.62583	2.42467e-14	9.44211e-13	Ups	7	116210539	116258786	+	TES	testin LIM domain protein%2C transcript variant 2	GO:0008285:negative regulation of cell proliferation;	GO:0005737:cytoplasm;GO:0005925:focal adhesion;	GO:0008270:zinc ion binding;	K12581	ko03018 RNA degradation;;
gene-LOC112268258	1995	48	1.6	31	1.2	33	1.09	99	3.42	143	4.87	118	3.94	79.8834	1.80815	0.237141	7.62478	2.44457e-14	9.50058e-13	Ups	1	244816122	244831481	+	LOC112268258	uncharacterized LOC112268258	-	GO:0005829:cytosol;GO:0070062:extracellular exosome;GO:0016020:membrane;	GO:0042803:protein homodimerization activity;	K12581	ko03018 RNA degradation;;
gene-RWDD1	5627	1146	13.51	1070	14.7	1230	14.36	1653	20.23	1658	20.03	2102	24.86	1484.62	0.773025	0.101388	7.62444	2.45104e-14	9.50671e-13	Ups	6	116571504	116597675	+	RWDD1	RWD domain containing 1%2C transcript variant 1	GO:0030521:androgen receptor signaling pathway;GO:0007569:cell aging;GO:0034599:cellular response to oxidative stress;GO:0071394:cellular response to testosterone stimulus;GO:0002181:cytoplasmic translation;GO:2000825:positive regulation of androgen receptor activity;	GO:0005737:cytoplasm;GO:0005844:polysome;	-	K17985	ko04137 Mitophagy - animal;ko04140 Autophagy - animal;ko05010 Alzheimer disease;ko05014 Amyotrophic lateral sclerosis;ko05016 Huntington disease;ko05017 Spinocerebellar ataxia;ko05022 Pathways of neurodegeneration - multiple diseases;;
gene-GFOD2	7266	658	6.01	568	6.04	575	5.2	885	8.39	911	8.52	940	8.61	759.659	0.722958	0.0948413	7.62282	2.48199e-14	9.60758e-13	Ups	16	67674533	67719316	-	GFOD2	glucose-fructose oxidoreductase domain containing 2%2C transcript variant 3	GO:0030198:extracellular matrix organization;	GO:0031012:extracellular matrix;	GO:0016491:oxidoreductase activity;	K17985	ko04137 Mitophagy - animal;ko04140 Autophagy - animal;ko05010 Alzheimer disease;ko05014 Amyotrophic lateral sclerosis;ko05016 Huntington disease;ko05017 Spinocerebellar ataxia;ko05022 Pathways of neurodegeneration - multiple diseases;;
gene-LOC105372860	3770	253	4.45	202	4.14	225	3.92	478	8.73	397	7.16	368	6.5	322.716	0.992658	0.130292	7.61872	2.56213e-14	9.89806e-13	Ups	22	19447568	19454605	+	LOC105372860	uncharacterized LOC105372860	-	-	-	K13182	;
gene-STAT2	5371	576	7.11	522	7.51	544	6.65	269	3.45	302	3.82	266	3.3	406.087	-0.853656	0.112065	-7.61748	2.58682e-14	9.97361e-13	Down	12	56341597	56360161	-	STAT2	signal transducer and activator of transcription 2%2C transcript variant X3	GO:0019221:cytokine-mediated signaling pathway;GO:0006952:defense response;GO:0051607:defense response to virus;GO:0045944:positive regulation of transcription from RNA polymerase II promoter;GO:0007259:JAK-STAT cascade;GO:0042127:regulation of cell proliferation;GO:0090140:regulation of mitochondrial fission;GO:0001932:regulation of protein phosphorylation;GO:0006357:regulation of transcription …	GO:0005829:cytosol;GO:0005654:nucleoplasm;GO:0005634:nucleus;GO:0005886:plasma membrane;	GO:0001228:RNA polymerase II transcription regulatory region sequence-specific DNA binding transcription factor activity involved in positive regulation of transcription;GO:0000981:sequence-specific DNA binding RNA polymerase II transcription factor activity;GO:0042802:identical protein binding;GO:0000978:RNA polymerase II core promoter proximal region sequence-specific DNA binding;GO:0044389:ubi…	K11221	ko04062 Chemokine signaling pathway;ko04217 Necroptosis;ko04380 Osteoclast differentiation;ko04621 NOD-like receptor signaling pathway;ko04625 C-type lectin receptor signaling pathway;ko04630 JAK-STAT signaling pathway;ko05160 Hepatitis C;ko05161 Hepatitis B;ko05162 Measles;ko05164 Influenza A;ko05165 Human papillomavirus infection;ko05167 Kaposi sarcoma-associated herpesvirus infection;ko05168 H…
gene-AGRN	8127	1243	10.14	1114	10.6	1165	9.42	718	6.08	656	5.49	589	4.82	899.909	-0.724826	0.095241	-7.61044	2.73174e-14	1.05115e-12	Down	1	1020102	1056119	+	AGRN	agrin%2C transcript variant 3	GO:0009887:organ morphogenesis;GO:0007411:axon guidance;GO:0045162:clustering of voltage-gated sodium channels;GO:0030198:extracellular matrix organization;GO:0007213:G-protein coupled acetylcholine receptor signaling pathway;GO:0006024:glycosaminoglycan biosynthetic process;GO:0006027:glycosaminoglycan catabolic process;GO:0007528:neuromuscular junction development;GO:0051491:positive regulation…	GO:0005604:basement membrane;GO:0030054:cell junction;GO:0005829:cytosol;GO:0070062:extracellular exosome;GO:0005576:extracellular region;GO:0005796:Golgi lumen;GO:0016021:integral component of membrane;GO:0043202:lysosomal lumen;GO:0005886:plasma membrane;GO:0045202:synapse;	GO:0005509:calcium ion binding;GO:0035374:chondroitin sulfate binding;GO:0002162:dystroglycan binding;GO:0005201:extracellular matrix structural constituent;GO:0043395:heparan sulfate proteoglycan binding;GO:0043236:laminin binding;GO:0033691:sialic acid binding;GO:0005200:structural constituent of cytoskeleton;	K06254	ko04512 ECM-receptor interaction;;
gene-MIX23	1073	549	33.94	432	31.13	608	37.22	809	51.92	820	51.95	1018	63.15	709.064	0.865048	0.113743	7.6053	2.84254e-14	1.09162e-12	Ups	3	122359587	122383231	-	MIX23	mitochondrial matrix import factor 23%2C transcript variant X4	-	-	-	K16741	;
gene-PIGV	5790	136	1.56	106	1.42	112	1.27	33	0.39	28	0.33	31	0.36	72.1205	-1.82156	0.239622	-7.60182	2.92005e-14	1.11918e-12	Down	1	26787054	26800659	+	PIGV	phosphatidylinositol glycan anchor biosynthesis class V%2C transcript variant 6	GO:0006506:GPI anchor biosynthetic process;GO:0016254:preassembly of GPI anchor in ER membrane;	GO:0005789:endoplasmic reticulum membrane;GO:0016021:integral component of membrane;GO:0031501:mannosyltransferase complex;	GO:0004584:dolichyl-phosphate-mannose-glycolipid alpha-mannosyltransferase activity;GO:0004376:glycolipid mannosyltransferase activity;GO:0000030:mannosyltransferase activity;	K07542	ko00563 Glycosylphosphatidylinositol (GPI)-anchor biosynthesis;ko01100 Metabolic pathways;;
gene-SMARCA2	6777	996	9.75	846	9.65	1053	10.21	573	5.82	533	5.35	439	4.31	725.938	-0.782889	0.103019	-7.59946	2.97359e-14	1.13746e-12	Down	9	2015347	2193624	+	SMARCA2	SWI/SNF related%2C matrix associated%2C actin dependent regulator of chromatin%2C subfamily a%2C member 2%2C transcript variant 7	GO:0043044:ATP-dependent chromatin remodeling;GO:0006338:chromatin remodeling;GO:0030308:negative regulation of cell growth;GO:0008285:negative regulation of cell proliferation;GO:0000122:negative regulation of transcription from RNA polymerase II promoter;GO:0045892:negative regulation of transcription, DNA-templated;GO:0007399:nervous system development;GO:0045944:positive regulation of transcr…	GO:0045111:intermediate filament cytoskeleton;GO:0043231:intracellular membrane-bounded organelle;GO:0071565:nBAF complex;GO:0071564:npBAF complex;GO:0000790:nuclear chromatin;GO:0005654:nucleoplasm;GO:0005634:nucleus;GO:0016514:SWI/SNF complex;	GO:0005524:ATP binding;GO:0003682:chromatin binding;GO:0003677:DNA binding;GO:0008094:DNA-dependent ATPase activity;GO:0004386:helicase activity;GO:0042393:histone binding;GO:0003713:transcription coactivator activity;GO:0044212:transcription regulatory region DNA binding;	K11647	ko04714 Thermogenesis;ko05225 Hepatocellular carcinoma;;
gene-CDCA2	7704	780	6.72	719	7.22	871	7.43	1117	9.98	1153	10.17	1136	9.81	965.158	0.644885	0.0849826	7.58843	3.23793e-14	1.23529e-12	Ups	8	25458557	25511308	+	CDCA2	cell division cycle associated 2%2C transcript variant 1	GO:0007049:cell cycle;GO:0051301:cell division;GO:0007059:chromosome segregation;GO:0035307:positive regulation of protein dephosphorylation;	GO:0005694:chromosome;GO:0005829:cytosol;GO:0005654:nucleoplasm;	-	K17590	;
gene-ATXN1-AS1	4722	301	4.23	245	4.01	250	3.48	104	1.52	121	1.74	99	1.4	182.521	-1.17664	0.15506	-7.58827	3.24206e-14	1.23529e-12	Down	6	16761138	16766883	+	ATXN1-AS1	ATXN1 antisense RNA 1	-	-	-	-	-
gene-PGGHG	4926	400	5.39	357	5.6	304	4.05	136	1.9	150	2.07	159	2.15	246.433	-1.13804	0.150188	-7.57742	3.52491e-14	1.34043e-12	Down	11	287760	296107	+	PGGHG	protein-glucosylgalactosylhydroxylysine glucosidase	GO:0005975:carbohydrate metabolic process;	GO:0005829:cytosol;	GO:0004553:hydrolase activity, hydrolyzing O-glycosyl compounds;GO:0047402:protein-glucosylgalactosylhydroxylysine glucosidase activity;	K06566	;
gene-MBLAC2	4277	180	2.79	149	2.69	175	2.69	48	0.77	66	1.05	55	0.86	109.158	-1.45401	0.192067	-7.57033	3.72285e-14	1.41018e-12	Down	5	90458209	90474771	-	MBLAC2	metallo-beta-lactamase domain containing 2	-	GO:0070062:extracellular exosome;	GO:0016787:hydrolase activity;GO:0046872:metal ion binding;	K14026	ko04141 Protein processing in endoplasmic reticulum;;
gene-AHSA2P	4993	645	8.57	474	7.34	528	6.95	257	3.54	286	3.89	270	3.6	401.515	-0.894354	0.118171	-7.56828	3.7821e-14	1.42984e-12	Down	2	61177418	61188925	+	AHSA2P	activator of HSP90 ATPase homolog 2%2C pseudogene%2C transcript variant 2	GO:0090263:positive regulation of canonical Wnt signaling pathway;GO:0016579:protein deubiquitination;GO:0071108:protein K48-linked deubiquitination;GO:0031647:regulation of protein stability;GO:0006511:ubiquitin-dependent protein catabolic process;GO:0016055:Wnt signaling pathway;	GO:0005829:cytosol;	GO:0004197:cysteine-type endopeptidase activity;GO:0004843:ubiquitin-specific protease activity;GO:0036459:ubiquitinyl hydrolase activity;GO:0001671:ATPase activator activity;GO:0051087:chaperone binding;GO:0051879:Hsp90 protein binding;	K11853;K12581	;ko03018 RNA degradation;;
gene-GVQW3	18136	447	1.63	381	1.62	435	1.58	218	0.83	206	0.77	154	0.57	300.4	-1.00676	0.133128	-7.56236	3.95832e-14	1.49356e-12	Down	11	76381316	76414634	+	GVQW3	GVQW motif containing 3%2C transcript variant 2	-	-	-	K17985;K12581	ko04137 Mitophagy - animal;ko04140 Autophagy - animal;ko05010 Alzheimer disease;ko05014 Amyotrophic lateral sclerosis;ko05016 Huntington disease;ko05017 Spinocerebellar ataxia;ko05022 Pathways of neurodegeneration - multiple diseases;;ko03018 RNA degradation;;
gene-ZNF335	7465	724	6.43	670	6.94	726	6.39	1031	9.51	1098	10	974	8.68	873.555	0.668486	0.0884293	7.55955	4.04464e-14	1.52022e-12	Ups	20	45948653	45972910	-	ZNF335	zinc finger protein 335%2C transcript variant X4	GO:0007420:brain development;GO:0048854:brain morphogenesis;GO:0021895:cerebral cortex neuron differentiation;GO:0080182:histone H3-K4 trimethylation;GO:0001701:in utero embryonic development;GO:0048812:neuron projection morphogenesis;GO:0050671:positive regulation of lymphocyte proliferation;GO:0002052:positive regulation of neuroblast proliferation;GO:0050769:positive regulation of neurogenesis…	GO:0035097:histone methyltransferase complex;GO:0005654:nucleoplasm;GO:0005634:nucleus;	GO:0000981:sequence-specific DNA binding RNA polymerase II transcription factor activity;GO:0046872:metal ion binding;GO:0000979:RNA polymerase II core promoter sequence-specific DNA binding;GO:0000978:RNA polymerase II core promoter proximal region sequence-specific DNA binding;GO:0044212:transcription regulatory region DNA binding;	K15696	;
gene-PYGB	4897	1229	16.65	1222	19.29	1337	17.94	703	9.89	764	10.61	718	9.76	981.231	-0.676286	0.0894811	-7.55787	4.09736e-14	1.53706e-12	Down	20	25248039	25298012	+	PYGB	glycogen phosphorylase B	GO:0005980:glycogen catabolic process;GO:0005977:glycogen metabolic process;GO:0043312:neutrophil degranulation;	GO:0030424:axon;GO:0005737:cytoplasm;GO:0035578:azurophil granule lumen;GO:0070062:extracellular exosome;GO:0005576:extracellular region;GO:0016020:membrane;	GO:0030246:carbohydrate binding;GO:0008144:drug binding;GO:0008184:glycogen phosphorylase activity;GO:0042803:protein homodimerization activity;GO:0030170:pyridoxal phosphate binding;	K00688	ko00500 Starch and sucrose metabolism;ko01100 Metabolic pathways;ko01110 Biosynthesis of secondary metabolites;ko02026 Biofilm formation - Escherichia coli;ko04217 Necroptosis;ko04910 Insulin signaling pathway;ko04922 Glucagon signaling pathway;ko04931 Insulin resistance;;
gene-GRAMD4	5589	710	8.43	619	8.56	757	8.9	364	4.49	400	4.87	370	4.41	526.977	-0.75674	0.100132	-7.55743	4.11101e-14	1.53921e-12	Down	22	46576017	46682756	+	GRAMD4	GRAM domain containing 4%2C transcript variant X7	GO:0006915:apoptotic process;GO:0034164:negative regulation of toll-like receptor 9 signaling pathway;GO:0043280:positive regulation of cysteine-type endopeptidase activity involved in apoptotic process;	GO:0005789:endoplasmic reticulum membrane;GO:0016021:integral component of membrane;GO:0031966:mitochondrial membrane;GO:0005739:mitochondrion;	-	-	-
gene-TMEM198B	3502	165	3.13	135	2.98	139	2.61	49	0.96	42	0.82	45	0.86	93.3139	-1.5695	0.208073	-7.54301	4.59256e-14	1.71621e-12	Down	12	55829608	55836246	+	TMEM198B	transmembrane protein 198B (pseudogene)%2C transcript variant 2	-	-	-	K17692	ko05204 Chemical carcinogenesis;;
gene-SNORA9	133	60	29.92	33	19.18	55	27.17	152	78.7	119	60.82	145	72.56	95.1662	1.62281	0.215211	7.54055	4.68e-14	1.74552e-12	Ups	7	44985378	44985510	-	SNORA9	small nucleolar RNA%2C H/ACA box 9	-	-	-	-	-
gene-RNF185	3447	1267	24.38	1076	24.14	1295	24.68	1634	32.64	1632	32.19	1751	33.81	1444.65	0.587163	0.0779442	7.53312	4.95412e-14	1.84422e-12	Ups	22	31160182	31207019	+	RNF185	ring finger protein 185%2C transcript variant 3	GO:0006914:autophagy;GO:0071712:ER-associated misfolded protein catabolic process;GO:0036503:ERAD pathway;GO:0051865:protein autoubiquitination;GO:0030433:ER-associated ubiquitin-dependent protein catabolic process;GO:0006511:ubiquitin-dependent protein catabolic process;	GO:0005783:endoplasmic reticulum;GO:0016021:integral component of membrane;GO:0005741:mitochondrial outer membrane;	GO:0046872:metal ion binding;GO:0043130:ubiquitin binding;GO:0061630:ubiquitin protein ligase activity;GO:0044390:ubiquitin-like protein conjugating enzyme binding;	K10666	ko04141 Protein processing in endoplasmic reticulum;;
gene-PIM3	2102	1159	36.57	934	34.36	1073	33.53	1560	51.11	1452	46.96	1850	58.58	1343.53	0.74349	0.0987708	7.52742	5.17514e-14	1.92282e-12	Ups	22	49960772	49964072	+	PIM3	Pim-3 proto-oncogene%2C serine/threonine kinase	GO:0006915:apoptotic process;GO:0007049:cell cycle;GO:0043066:negative regulation of apoptotic process;GO:0061179:negative regulation of insulin secretion involved in cellular response to glucose stimulus;GO:0046777:protein autophosphorylation;GO:0006468:protein phosphorylation;GO:0007346:regulation of mitotic cell cycle;	GO:0005737:cytoplasm;GO:0005829:cytosol;	GO:0005524:ATP binding;GO:0004674:protein serine/threonine kinase activity;	K08807	;
gene-POLD1	3932	2167	36.55	2047	40.25	2231	37.27	1338	23.43	1255	21.7	1342	22.72	1706.64	-0.592841	0.0787793	-7.52534	5.25832e-14	1.94999e-12	Down	19	50384291	50418018	+	POLD1	DNA polymerase delta 1%2C catalytic subunit%2C transcript variant 4	GO:0006287:base-excision repair, gap-filling;GO:0034644:cellular response to UV;GO:0042769:DNA damage response, detection of DNA damage;GO:0006281:DNA repair;GO:0006260:DNA replication;GO:0045004:DNA replication proofreading;GO:0000731:DNA synthesis involved in DNA repair;GO:0006261:DNA-dependent DNA replication;GO:0055089:fatty acid homeostasis;GO:0006298:mismatch repair;GO:0006297:nucleotide-ex…	GO:0016235:aggresome;GO:0005829:cytosol;GO:0043625:delta DNA polymerase complex;GO:0016020:membrane;GO:0005654:nucleoplasm;GO:0000109:nucleotide-excision repair complex;GO:0005634:nucleus;	GO:0008296:3'-5'-exodeoxyribonuclease activity;GO:0051539:4 iron, 4 sulfur cluster binding;GO:0003682:chromatin binding;GO:0003684:damaged DNA binding;GO:0003677:DNA binding;GO:0003887:DNA-directed DNA polymerase activity;GO:0046872:metal ion binding;GO:0000166:nucleotide binding;	K02327	ko03030 DNA replication;ko03410 Base excision repair;ko03420 Nucleotide excision repair;ko03430 Mismatch repair;ko03440 Homologous recombination;;
gene-MTG1	3424	866	16.78	664	14.99	755	14.49	368	7.4	396	7.86	436	8.48	569.792	-0.804752	0.10697	-7.52313	5.3482e-14	1.97955e-12	Down	10	133394157	133422520	+	MTG1	mitochondrial ribosome associated GTPase 1	GO:0070129:regulation of mitochondrial translation;GO:0044065:regulation of respiratory system process;	GO:0005743:mitochondrial inner membrane;GO:0005759:mitochondrial matrix;GO:0005761:mitochondrial ribosome;GO:0005739:mitochondrion;	GO:0005525:GTP binding;GO:0003924:GTPase activity;	-	-
gene-RAB1A	2474	2527	67.75	1959	61.23	2537	67.37	3098	86.23	3128	85.95	3426	92.17	2780.2	0.586002	0.0779019	7.52231	5.38164e-14	1.98814e-12	Ups	2	65086854	65130132	-	RAB1A	RAB1A%2C member RAS oncogene family%2C transcript variant 1	GO:0000045:autophagosome assembly;GO:0006914:autophagy;GO:0016477:cell migration;GO:0048208:COPII vesicle coating;GO:0090110:cargo loading into COPII-coated vesicle;GO:0042742:defense response to bacterium;GO:0006897:endocytosis;GO:0006888:ER to Golgi vesicle-mediated transport;GO:0007030:Golgi organization;GO:0030252:growth hormone secretion;GO:0072606:interleukin-8 secretion;GO:0006886:intracel…	GO:0005829:cytosol;GO:0005769:early endosome;GO:0005789:endoplasmic reticulum membrane;GO:0070062:extracellular exosome;GO:0005794:Golgi apparatus;GO:0000139:Golgi membrane;GO:0042470:melanosome;GO:0030658:transport vesicle membrane;	GO:0045296:cadherin binding;GO:0005525:GTP binding;GO:0003924:GTPase activity;	K07874	ko04140 Autophagy - animal;ko05014 Amyotrophic lateral sclerosis;ko05022 Pathways of neurodegeneration - multiple diseases;ko05130 Pathogenic Escherichia coli infection;ko05134 Legionellosis;;
gene-SEMA3C	5087	281	3.66	171	2.6	220	2.84	459	6.21	503	6.72	358	4.68	333.759	1.10221	0.146707	7.51301	5.77817e-14	2.13058e-12	Ups	7	80742538	80922389	-	SEMA3C	semaphorin 3C%2C transcript variant 3	GO:0007411:axon guidance;GO:0001974:blood vessel remodeling;GO:0003215:cardiac right ventricle morphogenesis;GO:0060666:dichotomous subdivision of terminal units involved in salivary gland branching;GO:0006955:immune response;GO:0060174:limb bud formation;GO:0050919:negative chemotaxis;GO:0048843:negative regulation of axon extension involved in axon guidance;GO:0001755:neural crest cell migratio…	GO:0070062:extracellular exosome;GO:0005615:extracellular space;GO:0005887:integral component of plasma membrane;	GO:0045499:chemorepellent activity;GO:0038191:neuropilin binding;GO:0030215:semaphorin receptor binding;	K06840	ko04360 Axon guidance;;
gene-HSD17B1-AS1	2367	407	11.4	384	12.54	370	10.27	162	4.71	183	5.26	191	5.37	277.945	-0.99821	0.13315	-7.49691	6.53405e-14	2.40473e-12	Down	17	42552436	42554802	-	HSD17B1-AS1	HSD17B1 antisense RNA 1	GO:0006703:estrogen biosynthetic process;	GO:0005737:cytoplasm;	GO:0004303:estradiol 17-beta-dehydrogenase activity;	K00044	ko00140 Steroid hormone biosynthesis;ko01100 Metabolic pathways;ko04913 Ovarian steroidogenesis;;
gene-TAF13	814	467	38.05	397	37.71	439	35.43	631	53.38	682	56.96	709	57.97	556.595	0.755631	0.1008	7.49631	6.56372e-14	2.41108e-12	Ups	1	109064140	109076003	-	TAF13	TATA-box binding protein associated factor 13	GO:0006357:regulation of transcription from RNA polymerase II promoter;GO:0006366:transcription from RNA polymerase II promoter;	GO:0005730:nucleolus;GO:0005634:nucleus;GO:0005669:transcription factor TFIID complex;	GO:0003677:DNA binding;GO:0008022:protein C-terminus binding;GO:0046982:protein heterodimerization activity;GO:0003712:transcription cofactor activity;	K03127	ko03022 Basal transcription factors;;
gene-PPIL2	7126	1489	13.86	1402	15.21	1607	14.81	914	8.83	828	7.9	908	8.48	1173.77	-0.642876	0.0857786	-7.4946	6.65013e-14	2.43821e-12	Down	22	21666010	21700015	+	PPIL2	peptidylprolyl isomerase like 2%2C transcript variant X12	GO:0050900:leukocyte migration;GO:0006457:protein folding;GO:0072659:protein localization to plasma membrane;GO:0000413:protein peptidyl-prolyl isomerization;GO:0000209:protein polyubiquitination;	GO:0005737:cytoplasm;GO:0005796:Golgi lumen;GO:0005654:nucleoplasm;GO:0005634:nucleus;GO:0005886:plasma membrane;	GO:0003755:peptidyl-prolyl cis-trans isomerase activity;GO:0061630:ubiquitin protein ligase activity;GO:0034450:ubiquitin-ubiquitin ligase activity;	K10598	ko04120 Ubiquitin mediated proteolysis;;
gene-REEP4	1666	674	26.83	592	27.48	656	25.87	312	12.9	345	14.08	363	14.5	481.926	-0.793063	0.105954	-7.485	7.15494e-14	2.61836e-12	Down	8	22138020	22141907	-	REEP4	receptor accessory protein 4%2C transcript variant 1	GO:0051301:cell division;GO:0007084:mitotic nuclear envelope reassembly;GO:0006998:nuclear envelope organization;	GO:0005783:endoplasmic reticulum;GO:0005789:endoplasmic reticulum membrane;GO:0016021:integral component of membrane;GO:0005874:microtubule;	GO:0008017:microtubule binding;	K17338	;
gene-RBM18	5196	646	8.25	528	7.86	712	9	973	12.9	904	11.83	925	11.85	782.824	0.697144	0.0931958	7.48043	7.40793e-14	2.70584e-12	Ups	9	122237622	122264840	-	RBM18	RNA binding motif protein 18%2C transcript variant X1	-	-	GO:0003723:RNA binding;	K02838	;
gene-ZNF286B	5231	93	1.18	84	1.24	108	1.36	182	2.4	232	3.01	206	2.62	152.31	1.24377	0.166285	7.47974	7.44705e-14	2.71503e-12	Ups	17	18658429	18682314	-	ZNF286B	zinc finger protein 286B (pseudogene)	-	GO:0005634:nucleus;	GO:0003677:DNA binding;GO:0000981:sequence-specific DNA binding RNA polymerase II transcription factor activity;GO:0046872:metal ion binding;	K09228	ko05168 Herpes simplex virus 1 infection;;
gene-NUFIP1	3622	416	7.62	375	8.01	436	7.91	628	11.94	616	11.56	649	11.93	522.261	0.747241	0.0999297	7.47768	7.56489e-14	2.75283e-12	Ups	13	44939249	44989483	-	NUFIP1	nuclear FMR1 interacting protein 1	GO:0000492:box C/D snoRNP assembly;GO:0045944:positive regulation of transcription from RNA polymerase II promoter;GO:0051259:protein oligomerization;GO:0006396:RNA processing;	GO:0001650:fibrillar center;GO:0016363:nuclear matrix;GO:0005730:nucleolus;GO:0005634:nucleus;GO:0005726:perichromatin fibrils;GO:0070761:pre-snoRNP complex;GO:0048786:presynaptic active zone;GO:0032991:macromolecular complex;GO:0008023:transcription elongation factor complex;	GO:0051117:ATPase binding;GO:0003677:DNA binding;GO:0042802:identical protein binding;GO:0046872:metal ion binding;GO:0030674:protein binding, bridging;GO:0003723:RNA binding;GO:0030515:snoRNA binding;	-	-
gene-EXOSC9	1902	1160	40.45	1105	44.92	1339	46.25	1635	59.2	1731	61.87	1926	67.4	1487.91	0.675855	0.0904948	7.46845	8.11469e-14	2.94355e-12	Ups	4	121801323	121817021	+	EXOSC9	exosome component 9%2C transcript variant X2	GO:0043928:exonucleolytic nuclear-transcribed mRNA catabolic process involved in deadenylation-dependent decay;GO:0000467:exonucleolytic trimming to generate mature 3'-end of 5.8S rRNA from tricistronic rRNA transcript (SSU-rRNA, 5.8S rRNA, LSU-rRNA);GO:0006955:immune response;GO:0071028:nuclear mRNA surveillance;GO:0071042:nuclear polyadenylation-dependent mRNA catabolic process;GO:0071035:nucle…	GO:0005737:cytoplasm;GO:0000177:cytoplasmic exosome (RNase complex);GO:0005829:cytosol;GO:0000178:exosome (RNase complex);GO:0070062:extracellular exosome;GO:0000228:nuclear chromosome;GO:0000176:nuclear exosome (RNase complex);GO:0005730:nucleolus;GO:0005654:nucleoplasm;GO:0005634:nucleus;	GO:0000175:3'-5'-exoribonuclease activity;GO:0017091:AU-rich element binding;GO:0035925:mRNA 3'-UTR AU-rich region binding;GO:0003723:RNA binding;GO:0001102:RNA polymerase II activating transcription factor binding;	K03678	ko03018 RNA degradation;;
gene-RNF126	2642	1189	29.85	1144	33.48	1281	31.85	1795	46.79	1624	41.79	2018	50.84	1515.97	0.709388	0.0949856	7.46837	8.1193e-14	2.94355e-12	Ups	19	647526	663214	-	RNF126	ring finger protein 126%2C transcript variant 1	GO:0071629:cytoplasm-associated proteasomal ubiquitin-dependent protein catabolic process;GO:0042059:negative regulation of epidermal growth factor receptor signaling pathway;GO:0043161:proteasome-mediated ubiquitin-dependent protein catabolic process;GO:0070936:protein K48-linked ubiquitination;GO:0070534:protein K63-linked ubiquitination;GO:0006513:protein monoubiquitination;GO:0016567:protein …	GO:0005737:cytoplasm;GO:0005829:cytosol;GO:0005654:nucleoplasm;GO:0005634:nucleus;	GO:0005154:epidermal growth factor receptor binding;GO:0046872:metal ion binding;GO:0061630:ubiquitin protein ligase activity;	K11982	;
gene-MTURN	5763	732	8.42	639	8.57	714	8.14	342	4.09	407	4.8	376	4.34	525.799	-0.769432	0.103145	-7.45968	8.67312e-14	3.13264e-12	Down	7	30134986	30162764	+	MTURN	maturin%2C neural progenitor differentiation regulator homolog%2C transcript variant X1	GO:0007275:multicellular organismal development;	-	-	K08051	;
gene-ZZZ3	7559	1972	17.3	1509	15.44	1921	16.7	2661	24.24	2821	25.37	2267	19.96	2193.02	0.645942	0.0866251	7.45676	8.86759e-14	3.19694e-12	Ups	1	77561526	77683440	-	ZZZ3	zinc finger ZZ-type containing 3%2C transcript variant 1	-	GO:0005671:Ada2/Gcn5/Ada3 transcription activator complex;GO:0005730:nucleolus;GO:0005634:nucleus;	GO:0003677:DNA binding;GO:0000981:sequence-specific DNA binding RNA polymerase II transcription factor activity;GO:0008270:zinc ion binding;	K09228	ko05168 Herpes simplex virus 1 infection;;
gene-LEPROT	4901	613	8.3	502	7.92	655	8.78	306	4.3	332	4.61	253	3.44	434.123	-0.865938	0.116246	-7.44919	9.39153e-14	3.37956e-12	Down	1	65420668	65436007	+	LEPROT	leptin receptor overlapping transcript%2C transcript variant 3	GO:0032511:late endosome to vacuole transport via multivesicular body sorting pathway;GO:0060400:negative regulation of growth hormone receptor signaling pathway;GO:2000009:negative regulation of protein localization to cell surface;GO:0046426:negative regulation of JAK-STAT cascade;GO:1903955:positive regulation of protein targeting to mitochondrion;	GO:0005768:endosome;GO:0010008:endosome membrane;GO:0005794:Golgi apparatus;GO:0000139:Golgi membrane;GO:0016021:integral component of membrane;	GO:0005102:receptor binding;	K17985;K05062	ko04137 Mitophagy - animal;ko04140 Autophagy - animal;ko05010 Alzheimer disease;ko05014 Amyotrophic lateral sclerosis;ko05016 Huntington disease;ko05017 Spinocerebellar ataxia;ko05022 Pathways of neurodegeneration - multiple diseases;;ko04060 Cytokine-cytokine receptor interaction;ko04080 Neuroactive ligand-receptor interaction;ko04152 AMPK signaling pathway;ko04630 JAK-STAT signaling pathway;ko0…
gene-NIFK	1686	1260	49.57	1212	55.58	1348	52.52	1754	71.64	1755	70.76	1996	78.79	1560.25	0.646751	0.0868522	7.44657	9.57952e-14	3.44084e-12	Ups	2	121726945	121736875	-	NIFK	nucleolar protein interacting with the FHA domain of MKI67	GO:0065003:macromolecular complex assembly;GO:0016072:rRNA metabolic process;GO:0009303:rRNA transcription;	GO:0000794:condensed nuclear chromosome;GO:0005737:cytoplasm;GO:0005730:nucleolus;GO:0005654:nucleoplasm;	GO:0003723:RNA binding;	K14838	;
gene-FAM133B	4532	513	7.51	387	6.6	589	8.54	779	11.84	854	12.81	743	10.91	645.287	0.80304	0.107849	7.44594	9.62557e-14	3.451e-12	Ups	7	92560758	92590390	-	FAM133B	family with sequence similarity 133 member B%2C transcript variant X1	-	-	-	-	-
gene-PPIL4	2475	1339	35.88	1046	32.68	1429	37.93	1728	48.08	1798	49.39	1779	47.84	1519.91	0.603359	0.0810665	7.44276	9.86008e-14	3.52856e-12	Ups	6	149504495	149546043	-	PPIL4	peptidylprolyl isomerase like 4	GO:1901407:regulation of phosphorylation of RNA polymerase II C-terminal domain;	GO:0005829:cytosol;GO:0005654:nucleoplasm;GO:0005634:nucleus;	GO:0003755:peptidyl-prolyl cis-trans isomerase activity;GO:0003723:RNA binding;	K12735	;
gene-EIF1	2338	5864	166.36	5241	173.33	5902	165.84	8197	241.44	7809	227.06	10731	305.48	7331.54	0.775053	0.104158	7.44114	9.9819e-14	3.55905e-12	Ups	17	41688885	41692668	+	EIF1	eukaryotic translation initiation factor 1	GO:0009048:dosage compensation by inactivation of X chromosome;GO:0006446:regulation of translational initiation;	GO:0005737:cytoplasm;GO:0016282:eukaryotic 43S preinitiation complex;GO:0005634:nucleus;	GO:0043024:ribosomal small subunit binding;GO:0003723:RNA binding;GO:0008135:translation factor activity, RNA binding;GO:0003743:translation initiation factor activity;	K03113	ko03013 RNA transport;;
gene-LAMTOR3	4282	584	9.05	450	8.13	542	8.32	755	12.14	795	12.62	892	13.86	671.942	0.757167	0.101779	7.43932	1.01206e-13	3.60188e-12	Ups	4	99878336	99894546	-	LAMTOR3	late endosomal/lysosomal adaptor%2C MAPK and MTOR activator 3%2C transcript variant 3	GO:0000186:activation of MAPKK activity;GO:0007050:cell cycle arrest;GO:0034613:cellular protein localization;GO:0071230:cellular response to amino acid stimulus;GO:0000165:MAPK cascade;GO:0043312:neutrophil degranulation;GO:0032008:positive regulation of TOR signaling;GO:0016241:regulation of macroautophagy;	GO:0010008:endosome membrane;GO:0070062:extracellular exosome;GO:0005925:focal adhesion;GO:0005765:lysosomal membrane;GO:0005886:plasma membrane;GO:0071986:Ragulator complex;GO:0035579:specific granule membrane;GO:0070821:tertiary granule membrane;	GO:0019209:kinase activator activity;	K04370	ko04010 MAPK signaling pathway;ko04150 mTOR signaling pathway;;
gene-MKS1	2746	353	8.53	339	9.55	351	8.4	124	3.11	145	3.59	180	4.36	243.971	-1.09746	0.147547	-7.438	1.0222e-13	3.63132e-12	Down	17	58205436	58219605	-	MKS1	MKS transition zone complex subunit 1%2C transcript variant X4	GO:0048754:branching morphogenesis of an epithelial tube;GO:0060411:cardiac septum morphogenesis;GO:0060271:cilium morphogenesis;GO:0061009:common bile duct development;GO:0007368:determination of left/right symmetry;GO:1990403:embryonic brain development;GO:0042733:embryonic digit morphogenesis;GO:0048706:embryonic skeletal system development;GO:0010669:epithelial structure maintenance;GO:006032…	GO:0005814:centriole;GO:0005813:centrosome;GO:0036064:ciliary basal body;GO:0005737:cytoplasm;GO:0005829:cytosol;GO:0016020:membrane;GO:0036038:TCTN-B9D complex;	-	K19332	;
gene-DTL	4503	1726	25.42	1573	27.01	1835	26.77	1108	16.94	1015	15.32	980	14.48	1352.3	-0.605535	0.0814724	-7.43239	1.0665e-13	3.77509e-12	Down	1	212035748	212105013	+	DTL	denticleless E3 ubiquitin protein ligase homolog%2C transcript variant X1	GO:0006974:cellular response to DNA damage stimulus;GO:0042769:DNA damage response, detection of DNA damage;GO:0006260:DNA replication;GO:0010971:positive regulation of G2/M transition of mitotic cell cycle;GO:0045732:positive regulation of protein catabolic process;GO:0043687:post-translational protein modification;GO:0006513:protein monoubiquitination;GO:0000209:protein polyubiquitination;GO:00…	GO:0005813:centrosome;GO:0005694:chromosome;GO:0080008:Cul4-RING E3 ubiquitin ligase complex;GO:0031464:Cul4A-RING E3 ubiquitin ligase complex;GO:0031465:Cul4B-RING E3 ubiquitin ligase complex;GO:0005829:cytosol;GO:0031965:nuclear membrane;GO:0005730:nucleolus;GO:0005654:nucleoplasm;GO:0005634:nucleus;	-	K11790	;
gene-SFI1	5050	561	7.37	427	6.54	476	6.19	247	3.37	256	3.45	221	2.91	357.232	-0.892728	0.120113	-7.43239	1.06655e-13	3.77509e-12	Down	22	31496139	31618588	+	SFI1	SFI1 centrin binding protein%2C transcript variant X36	GO:0000086:G2/M transition of mitotic cell cycle;GO:0010923:negative regulation of phosphatase activity;GO:0010389:regulation of G2/M transition of mitotic cell cycle;	GO:0005814:centriole;GO:0005813:centrosome;GO:0005829:cytosol;	GO:0019902:phosphatase binding;	K16489	;
gene-MED10	1101	442	26.63	411	28.86	452	26.97	702	43.91	670	41.37	952	57.55	610.001	0.953974	0.128367	7.43159	1.07298e-13	3.79092e-12	Ups	5	6371874	6378547	-	MED10	mediator complex subunit 10	GO:0045944:positive regulation of transcription from RNA polymerase II promoter;GO:0019827:stem cell maintenance;	GO:0016592:mediator complex;GO:0005634:nucleus;	GO:0003712:transcription cofactor activity;	K15151	;
gene-SMARCAL1	3235	502	10.29	411	9.82	518	10.52	222	4.73	246	5.17	253	5.21	351.378	-0.864318	0.11636	-7.42799	1.10261e-13	3.88854e-12	Down	2	216412484	216483053	+	SMARCAL1	SWI/SNF related%2C matrix associated%2C actin dependent regulator of chromatin%2C subfamily a like 1%2C transcript variant 2	GO:0006974:cellular response to DNA damage stimulus;GO:0006259:DNA metabolic process;GO:0006281:DNA repair;GO:0036292:DNA rewinding;GO:0006357:regulation of transcription from RNA polymerase II promoter;GO:0031297:replication fork processing;GO:0048478:replication fork protection;	GO:0005662:DNA replication factor A complex;GO:0043596:nuclear replication fork;GO:0005654:nucleoplasm;GO:0005634:nucleus;GO:0035861:site of double-strand break;	GO:0036310:annealing helicase activity;GO:0005524:ATP binding;GO:0008094:DNA-dependent ATPase activity;GO:0004386:helicase activity;	K14440	;
gene-PGAM1	1913	5526	191.6	4968	200.8	5463	187.61	7213	259.66	6900	245.2	8208	285.57	6399.23	0.604961	0.0814651	7.42601	1.11922e-13	3.93997e-12	Ups	10	97426191	97433444	+	PGAM1	phosphoglycerate mutase 1%2C transcript variant 2	GO:0061621:canonical glycolysis;GO:0006094:gluconeogenesis;GO:0006096:glycolytic process;GO:0043312:neutrophil degranulation;GO:0006110:regulation of glycolytic process;GO:0043456:regulation of pentose-phosphate shunt;GO:0045730:respiratory burst;	GO:0005737:cytoplasm;GO:0005829:cytosol;GO:0070062:extracellular exosome;GO:0005576:extracellular region;GO:0016020:membrane;GO:0005634:nucleus;GO:0034774:secretory granule lumen;	GO:0004082:bisphosphoglycerate mutase activity;GO:0016787:hydrolase activity;GO:0004619:phosphoglycerate mutase activity;GO:0019901:protein kinase binding;	K01834	ko00010 Glycolysis / Gluconeogenesis;ko00260 Glycine, serine and threonine metabolism;ko00680 Methane metabolism;ko01100 Metabolic pathways;ko01110 Biosynthesis of secondary metabolites;ko01120 Microbial metabolism in diverse environments;ko01200 Carbon metabolism;ko01230 Biosynthesis of amino acids;ko04922 Glucagon signaling pathway;ko05230 Central carbon metabolism in cancer;;
gene-SNHG15	983	632	42.64	540	42.48	557	37.22	887	62.14	837	57.88	1044	70.69	753.977	0.800005	0.107781	7.42253	1.14905e-13	4.03766e-12	Ups	7	44983023	44986696	-	SNHG15	small nucleolar RNA host gene 15%2C transcript variant 4	-	-	-	-	-
gene-LETMD1	5474	806	9.77	707	9.99	788	9.46	434	5.46	436	5.41	428	5.2	590.138	-0.705101	0.0951272	-7.41219	1.24231e-13	4.34966e-12	Down	12	51048220	51068958	+	LETMD1	LETM1 domain containing 1%2C transcript variant X5	-	GO:0016021:integral component of membrane;GO:0005743:mitochondrial inner membrane;GO:0005741:mitochondrial outer membrane;GO:0005739:mitochondrion;GO:0005654:nucleoplasm;	GO:0043022:ribosome binding;	K17494;K09488	;ko05012 Parkinson disease;ko05022 Pathways of neurodegeneration - multiple diseases;;
gene-LLPH	7728	709	6.09	722	7.22	793	6.74	1126	10.03	1107	9.74	1470	12.66	995.338	0.854546	0.115441	7.40245	1.33692e-13	4.6725e-12	Ups	12	66116555	66130750	-	LLPH	LLP homolog%2C long-term synaptic facilitation factor	GO:0097484:dendrite extension;GO:0060999:positive regulation of dendritic spine development;	GO:0005694:chromosome;GO:0005730:nucleolus;	GO:0001099:basal RNA polymerase II transcription machinery binding;GO:0003723:RNA binding;	K12581	ko03018 RNA degradation;;
gene-PLD6	3155	296	6.22	293	7.18	374	7.79	506	11.04	549	11.83	537	11.33	428.127	0.846873	0.114539	7.39378	1.42711e-13	4.97875e-12	Ups	17	17200990	17206905	-	PLD6	phospholipase D family member 6	GO:0043046:DNA methylation involved in gamete generation;GO:0016042:lipid catabolic process;GO:0051321:meiotic cell cycle;GO:0008053:mitochondrial fusion;GO:0030719:P granule organization;GO:0006654:phosphatidic acid biosynthetic process;GO:0034587:piRNA metabolic process;GO:0010636:positive regulation of mitochondrial fusion;GO:0007286:spermatid development;	GO:0016021:integral component of membrane;GO:0005741:mitochondrial outer membrane;	GO:0035755:cardiolipin hydrolase activity;GO:0004519:endonuclease activity;GO:0046872:metal ion binding;GO:0042803:protein homodimerization activity;	K16862	;
gene-SNHG3	2346	1333	37.69	1080	35.6	1232	34.5	1691	49.64	1766	51.17	2241	63.58	1564.29	0.768919	0.104037	7.39083	1.45911e-13	5.08126e-12	Ups	1	28505943	28510892	+	SNHG3	small nucleolar RNA host gene 3%2C transcript variant 2	-	-	-	K09228	ko05168 Herpes simplex virus 1 infection;;
gene-EME1	3021	449	9.86	402	10.29	377	8.2	202	4.6	189	4.25	189	4.16	296.13	-0.964933	0.130567	-7.39032	1.46471e-13	5.09163e-12	Down	17	50373224	50381483	+	EME1	essential meiotic structure-specific endonuclease 1%2C transcript variant X5	GO:0006302:double-strand break repair;GO:0036297:interstrand cross-link repair;GO:0031573:intra-S DNA damage checkpoint;GO:0031297:replication fork processing;GO:0000712:resolution of meiotic recombination intermediates;GO:0072429:response to intra-S DNA damage checkpoint signaling;GO:0006310:DNA recombination;GO:0006281:DNA repair;	GO:0048476:Holliday junction resolvase complex;GO:0000790:nuclear chromatin;GO:0005720:nuclear heterochromatin;GO:0005730:nucleolus;GO:0005654:nucleoplasm;	GO:0003677:DNA binding;GO:0004519:endonuclease activity;GO:0046872:metal ion binding;	K10882	ko03440 Homologous recombination;ko03460 Fanconi anemia pathway;;
gene-CDCA7L	2937	556	12.56	439	11.56	580	12.97	277	6.49	283	6.55	223	5.05	384.423	-0.882928	0.119543	-7.38584	1.51492e-13	5.25678e-12	Down	7	21900899	21945899	-	CDCA7L	cell division cycle associated 7 like%2C transcript variant 2	GO:0008284:positive regulation of cell proliferation;GO:0006355:regulation of transcription, DNA-templated;	GO:0005829:cytosol;GO:0001650:fibrillar center;GO:0005730:nucleolus;GO:0005634:nucleus;	-	K10408	ko05014 Amyotrophic lateral sclerosis;ko05016 Huntington disease;ko05022 Pathways of neurodegeneration - multiple diseases;;
gene-KLHL24	9425	539	3.79	353	2.9	532	3.71	237	1.73	224	1.62	176	1.24	334.193	-1.02908	0.139509	-7.37642	1.62598e-13	5.62207e-12	Down	3	183635619	183684519	+	KLHL24	kelch like family member 24%2C transcript variant X1	GO:0045109:intermediate filament organization;GO:0051865:protein autoubiquitination;GO:0016567:protein ubiquitination;GO:2000312:regulation of kainate selective glutamate receptor activity;	GO:0005912:adherens junction;GO:0030424:axon;GO:0031463:Cul3-RING ubiquitin ligase complex;GO:0005737:cytoplasm;GO:0030057:desmosome;GO:0043204:perikaryon;	-	K10461	;
gene-CEP164	9559	846	5.87	786	6.36	782	5.37	459	3.31	454	3.23	393	2.74	610.532	-0.769591	0.104351	-7.37504	1.64298e-13	5.67077e-12	Down	11	117316346	117413266	+	CEP164	centrosomal protein 164%2C transcript variant X33	GO:0051301:cell division;GO:0060271:cilium morphogenesis;GO:0006281:DNA repair;GO:0000086:G2/M transition of mitotic cell cycle;GO:0010389:regulation of G2/M transition of mitotic cell cycle;	GO:0005814:centriole;GO:0005813:centrosome;GO:0097539:ciliary transition fiber;GO:0005737:cytoplasm;GO:0005829:cytosol;GO:0005615:extracellular space;GO:0043231:intracellular membrane-bounded organelle;GO:0005654:nucleoplasm;	-	K16462	;
gene-NGRN	1760	1632	61.5	1509	66.29	1856	69.28	2284	89.37	2265	87.49	2666	100.82	2041.55	0.652825	0.0888082	7.35095	1.96802e-13	6.76861e-12	Ups	15	90265663	90272211	+	NGRN	neugrin%2C neurite outgrowth associated%2C transcript variant 2	GO:0030182:neuron differentiation;GO:0070131:positive regulation of mitochondrial translation;	GO:0005576:extracellular region;GO:0031966:mitochondrial membrane;GO:0005634:nucleus;	GO:0003723:RNA binding;GO:0019843:rRNA binding;	-	-
gene-TFAP2E	7083	61	0.57	71	0.78	50	0.46	175	1.7	138	1.32	164	1.54	111.83	1.50211	0.204522	7.3445	2.06536e-13	7.09084e-12	Ups	1	35568739	35595591	+	TFAP2E	transcription factor AP-2 epsilon	GO:0006357:regulation of transcription from RNA polymerase II promoter;	GO:0005634:nucleus;	GO:0001228:RNA polymerase II transcription regulatory region sequence-specific DNA binding transcription factor activity involved in positive regulation of transcription;GO:0000981:sequence-specific DNA binding RNA polymerase II transcription factor activity;GO:0046982:protein heterodimerization activity;GO:0042803:protein homodimerization activity;GO:0000978:RNA polymerase II core promoter proxi…	K09179	;
gene-D2HGDH	5828	311	3.54	245	3.25	247	2.78	98	1.16	123	1.43	111	1.27	184.984	-1.15338	0.157247	-7.33483	2.22003e-13	7.595e-12	Down	2	241734629	241768816	+	D2HGDH	D-2-hydroxyglutarate dehydrogenase%2C transcript variant X4	GO:0006103:2-oxoglutarate metabolic process;GO:0044267:cellular protein metabolic process;GO:0019516:lactate oxidation;GO:0022904:respiratory electron transport chain;GO:0032025:response to cobalt ion;GO:0010042:response to manganese ion;GO:0010043:response to zinc ion;	GO:0031234:extrinsic component of cytoplasmic side of plasma membrane;GO:0005759:mitochondrial matrix;GO:0005739:mitochondrion;	GO:0051990:(R)-2-hydroxyglutarate dehydrogenase activity;GO:0004458:D-lactate dehydrogenase (cytochrome) activity;GO:0071949:FAD binding;	K00102;K17692;K13194	ko00620 Pyruvate metabolism;ko01100 Metabolic pathways;;ko05204 Chemical carcinogenesis;;;
gene-LYSMD4	8229	475	3.83	349	3.28	387	3.09	202	1.69	184	1.52	186	1.5	290.815	-0.957788	0.130717	-7.32722	2.34981e-13	8.02488e-12	Down	15	99714798	99733458	-	LYSMD4	LysM domain containing 4%2C transcript variant X8	-	GO:0016021:integral component of membrane;	-	-	-
gene-JMJD4	2681	363	8.98	359	10.35	342	8.38	147	3.78	146	3.7	182	4.52	252.164	-1.04723	0.142968	-7.32491	2.39067e-13	8.15007e-12	Down	1	227731191	227735499	-	JMJD4	jumonji domain containing 4%2C transcript variant X1	GO:0045905:positive regulation of translational termination;GO:0018126:protein hydroxylation;	GO:0005737:cytoplasm;	GO:0016706:oxidoreductase activity, acting on paired donors, with incorporation or reduction of molecular oxygen, 2-oxoglutarate as one donor, and incorporation of one atom each of oxygen into both donors;GO:0046872:metal ion binding;	K18212	;
gene-PRELID1	1226	3708	200.61	3347	211.09	3535	189.42	4935	277.2	4886	270.92	6393	347.06	4491.62	0.734782	0.100322	7.32424	2.40264e-13	8.17654e-12	Ups	5	177303799	177306949	+	PRELID1	PRELI domain containing 1%2C transcript variant 2	GO:0006915:apoptotic process;GO:0006955:immune response;GO:0007275:multicellular organismal development;GO:0043066:negative regulation of apoptotic process;GO:0010917:negative regulation of mitochondrial membrane potential;GO:0090201:negative regulation of release of cytochrome c from mitochondria;GO:0015914:phospholipid transport;GO:1901857:positive regulation of cellular respiration;GO:0010950:…	GO:0005758:mitochondrial intermembrane space;GO:0005739:mitochondrion;GO:0005654:nucleoplasm;GO:0032991:macromolecular complex;	GO:1990050:phosphatidic acid transporter activity;	-	-
gene-ACCS	4735	106	1.48	105	1.71	94	1.3	27	0.39	28	0.4	17	0.24	61.2045	-1.96909	0.269271	-7.31267	2.61884e-13	8.89673e-12	Down	11	44066118	44084237	+	ACCS	1-aminocyclopropane-1-carboxylate synthase homolog (inactive)%2C transcript variant X8	GO:0042218:1-aminocyclopropane-1-carboxylate biosynthetic process;	-	GO:0003824:catalytic activity;GO:0042802:identical protein binding;GO:0042803:protein homodimerization activity;GO:0030170:pyridoxal phosphate binding;	-	-
gene-ZDHHC8	5049	1409	18.51	1130	17.3	1223	15.91	692	9.44	767	10.33	732	9.65	976.053	-0.65805	0.0900372	-7.30865	2.69839e-13	9.15099e-12	Down	22	20131804	20148007	+	ZDHHC8	zinc finger DHHC-type palmitoyltransferase 8%2C transcript variant X1	GO:0034380:high-density lipoprotein particle assembly;GO:0007626:locomotory behavior;GO:0018345:protein palmitoylation;	GO:0030659:cytoplasmic vesicle membrane;GO:0005829:cytosol;GO:0005794:Golgi apparatus;GO:0016021:integral component of membrane;GO:0005739:mitochondrion;	GO:0016409:palmitoyltransferase activity;GO:0019706:protein-cysteine S-palmitoyltransferase activity;	K18932	;
gene-RHPN1	6332	516	5.41	361	4.41	412	4.27	181	1.97	164	1.76	225	2.37	302.69	-1.04995	0.143758	-7.30355	2.80263e-13	9.48792e-12	Down	8	143368827	143384221	+	RHPN1	rhophilin Rho GTPase binding protein 1%2C transcript variant X8	GO:0007165:signal transduction;	GO:0005829:cytosol;	-	-	-
gene-ABHD15	3492	351	6.67	303	6.71	428	8.05	146	2.88	144	2.8	185	3.53	253.417	-1.06065	0.145239	-7.3028	2.8183e-13	9.52438e-12	Down	17	29560547	29567037	-	ABHD15	abhydrolase domain containing 15	GO:0044255:cellular lipid metabolic process;	GO:0005576:extracellular region;GO:0016020:membrane;	GO:0016787:hydrolase activity;	K13707	;
gene-EMC8	2392	957	26.54	856	27.67	988	27.13	1286	37.02	1337	38	1625	45.22	1179.99	0.723119	0.0990311	7.30194	2.83645e-13	9.56907e-12	Ups	16	85778624	85799555	-	EMC8	ER membrane protein complex subunit 8%2C transcript variant X3	-	GO:0005737:cytoplasm;GO:0005829:cytosol;GO:0072546:ER membrane protein complex;GO:0016020:membrane;GO:0005739:mitochondrion;GO:0005634:nucleus;	-	-	-
gene-CKS2	616	2176	234.3	1817	228.07	2071	220.87	2945	329.23	2839	313.31	4045	437.05	2664.27	0.821225	0.11255	7.29654	2.95266e-13	9.94386e-12	Ups	9	89311195	89316703	+	CKS2	CDC28 protein kinase regulatory subunit 2	GO:0051301:cell division;GO:0008283:cell proliferation;GO:0007127:meiosis I;GO:0044772:mitotic cell cycle phase transition;GO:0007346:regulation of mitotic cell cycle;GO:0006357:regulation of transcription from RNA polymerase II promoter;	GO:0000307:cyclin-dependent protein kinase holoenzyme complex;GO:0019005:SCF ubiquitin ligase complex;	GO:0003682:chromatin binding;GO:0061575:cyclin-dependent protein serine/threonine kinase activator activity;GO:0042393:histone binding;GO:0019901:protein kinase binding;GO:0043130:ubiquitin binding;	K02219	ko04111 Cell cycle - yeast;ko05200 Pathways in cancer;ko05222 Small cell lung cancer;;
gene-CBWD5	6788	304	2.97	325	3.7	354	3.43	499	5.06	555	5.56	625	6.13	447.193	0.890131	0.122196	7.28447	3.22937e-13	1.08569e-11	Ups	9	65666374	65734041	+	CBWD5	COBW domain containing 5%2C transcript variant 3	-	-	GO:0005524:ATP binding;	K17985	ko04137 Mitophagy - animal;ko04140 Autophagy - animal;ko05010 Alzheimer disease;ko05014 Amyotrophic lateral sclerosis;ko05016 Huntington disease;ko05017 Spinocerebellar ataxia;ko05022 Pathways of neurodegeneration - multiple diseases;;
gene-PIP4P1	2020	562	18.45	493	18.87	506	16.46	762	25.98	775	26.08	896	29.52	669.293	0.760434	0.104395	7.28424	3.23495e-13	1.08569e-11	Ups	14	20457681	20461612	-	PIP4P1	phosphatidylinositol-4%2C5-bisphosphate 4-phosphatase 1%2C transcript variant X1	GO:0008203:cholesterol metabolic process;GO:0032418:lysosome localization;GO:0046856:phosphatidylinositol dephosphorylation;GO:1904263:positive regulation of TORC1 signaling;GO:0070070:proton-transporting V-type ATPase complex assembly;GO:0006991:response to sterol depletion;GO:0006644:phospholipid metabolic process;	GO:0016021:integral component of membrane;GO:0031902:late endosome membrane;GO:0005765:lysosomal membrane;GO:0030670:phagocytic vesicle membrane;GO:0005886:plasma membrane;GO:0005654:nucleoplasm;	GO:0034597:phosphatidylinositol-4,5-bisphosphate 4-phosphatase activity;	K13084	ko04070 Phosphatidylinositol signaling system;;
gene-PELI3	2989	172	3.82	125	3.23	176	3.87	51	1.18	59	1.34	49	1.09	102.128	-1.44517	0.198501	-7.28042	3.32788e-13	1.11495e-11	Down	11	66466327	66477337	+	PELI3	pellino E3 ubiquitin protein ligase family member 3%2C transcript variant X1	GO:0070498:interleukin-1-mediated signaling pathway;GO:2001237:negative regulation of extrinsic apoptotic signaling pathway;GO:0010804:negative regulation of tumor necrosis factor-mediated signaling pathway;GO:0070534:protein K63-linked ubiquitination;GO:0000209:protein polyubiquitination;GO:0008592:regulation of Toll signaling pathway;GO:0008063:Toll signaling pathway;	GO:0005829:cytosol;	GO:0061630:ubiquitin protein ligase activity;	K11964	;
gene-LRRC45	2825	627	14.72	540	14.78	586	13.63	235	5.73	251	6.04	341	8.03	421.861	-0.961838	0.132136	-7.27914	3.35962e-13	1.12365e-11	Down	17	82023252	82031151	+	LRRC45	leucine rich repeat containing 45	-	GO:0005813:centrosome;GO:0005829:cytosol;GO:0005654:nucleoplasm;GO:0005886:plasma membrane;	-	-	-
gene-RNF170	5719	295	3.42	250	3.38	305	3.5	141	1.7	121	1.44	113	1.32	199.639	-1.05746	0.145352	-7.27521	3.45889e-13	1.15486e-11	Down	8	42849637	42897294	-	RNF170	ring finger protein 170%2C transcript variant 1	-	GO:0005789:endoplasmic reticulum membrane;GO:0016021:integral component of membrane;	GO:0046872:metal ion binding;GO:0061630:ubiquitin protein ligase activity;	K15707	;
gene-UTP23	3672	498	9	370	7.79	536	9.59	777	14.57	770	14.26	663	12.02	603.347	0.782545	0.107599	7.27283	3.52044e-13	1.1734e-11	Ups	8	116766524	116774684	+	UTP23	UTP23 small subunit processome component	GO:0000480:endonucleolytic cleavage in 5'-ETS of tricistronic rRNA transcript (SSU-rRNA, 5.8S rRNA, LSU-rRNA);	GO:0005730:nucleolus;GO:0032040:small-subunit processome;	GO:0003730:mRNA 3'-UTR binding;GO:0048027:mRNA 5'-UTR binding;GO:0003723:RNA binding;GO:0070181:small ribosomal subunit rRNA binding;	K14773	;
gene-POU3F2	4885	1269	17.23	1041	16.48	1227	16.5	734	10.35	711	9.89	614	8.37	916.798	-0.657832	0.0905045	-7.26851	3.63484e-13	1.20946e-11	Down	6	98834574	98839458	+	POU3F2	POU class 3 homeobox 2	GO:0007420:brain development;GO:0006357:regulation of transcription from RNA polymerase II promoter;	GO:0005634:nucleus;	GO:0003700:sequence-specific DNA binding transcription factor activity;GO:0043565:sequence-specific DNA binding;	K09365	;
gene-NCKAP5L	5390	933	11.48	885	12.7	959	11.69	1305	16.67	1364	17.2	1231	15.2	1116.07	0.608302	0.0837318	7.26488	3.73361e-13	1.2402e-11	Ups	12	49791139	49828750	-	NCKAP5L	NCK associated protein 5 like%2C transcript variant X4	GO:0001578:microtubule bundle formation;GO:0007019:microtubule depolymerization;	GO:0005813:centrosome;GO:0005737:cytoplasm;GO:0035371:microtubule plus-end;	-	-	-
gene-FLVCR1	6177	820	8.81	731	9.15	900	9.57	1271	14.17	1438	15.83	1063	11.45	1040.18	0.743051	0.102342	7.26044	3.85837e-13	1.27945e-11	Ups	1	212858275	212899363	+	FLVCR1	FLVCR heme transporter 1%2C transcript variant X4	GO:0001568:blood vessel development;GO:0006879:cellular iron ion homeostasis;GO:0042733:embryonic digit morphogenesis;GO:0048704:embryonic skeletal system morphogenesis;GO:0030218:erythrocyte differentiation;GO:0043249:erythrocyte maturation;GO:0060323:head morphogenesis;GO:0097037:heme export;GO:0015886:heme transport;GO:0001701:in utero embryonic development;GO:0006839:mitochondrial transport;G…	GO:0005887:integral component of plasma membrane;GO:0031966:mitochondrial membrane;GO:0005739:mitochondrion;GO:0005886:plasma membrane;	GO:0020037:heme binding;GO:0015232:heme transporter activity;GO:0005215:transporter activity;	K08220	;
gene-SUCLA2	2111	876	27.52	716	26.23	1070	33.3	1259	41.07	1352	43.54	1407	44.36	1115.07	0.72274	0.0995873	7.25734	3.94765e-13	1.30683e-11	Ups	13	47942656	48001273	-	SUCLA2	succinate-CoA ligase ADP-forming subunit beta	GO:0006105:succinate metabolic process;GO:0006104:succinyl-CoA metabolic process;GO:0006781:succinyl-CoA pathway;GO:0006099:tricarboxylic acid cycle;	GO:0070062:extracellular exosome;GO:0005759:mitochondrial matrix;GO:0005739:mitochondrion;GO:0042709:succinate-CoA ligase complex;	GO:0005524:ATP binding;GO:0000287:magnesium ion binding;GO:0004775:succinate-CoA ligase (ADP-forming) activity;	K01900	ko00020 Citrate cycle (TCA cycle);ko00640 Propanoate metabolism;ko01100 Metabolic pathways;ko01110 Biosynthesis of secondary metabolites;ko01120 Microbial metabolism in diverse environments;ko01200 Carbon metabolism;;
gene-SLC2A12	8427	283	2.23	209	1.92	282	2.2	118	0.96	102	0.82	60	0.47	170.61	-1.34054	0.184984	-7.2468	4.26742e-13	1.41028e-11	Down	6	133987581	134052651	-	SLC2A12	solute carrier family 2 member 12%2C transcript variant X1	GO:0008645:hexose transport;	GO:0012505:endomembrane system;GO:0005887:integral component of plasma membrane;GO:0048471:perinuclear region of cytoplasm;GO:0005886:plasma membrane;	GO:0005351:sugar:proton symporter activity;	K08149	;
gene-RIT1	3431	434	8.39	367	8.27	429	8.21	617	12.38	606	12.01	642	12.45	517.679	0.723348	0.0998311	7.24572	4.30153e-13	1.41914e-11	Ups	1	155897808	155911349	-	RIT1	Ras like without CAAX 1%2C transcript variant 1	GO:0007265:Ras protein signal transduction;GO:0007165:signal transduction;	GO:0005886:plasma membrane;	GO:0005516:calmodulin binding;GO:0019003:GDP binding;GO:0005525:GTP binding;GO:0003924:GTPase activity;	K07832	;
gene-FGD1	4343	403	6.15	344	6.12	430	6.5	202	3.2	201	3.15	174	2.67	286.323	-0.90531	0.124998	-7.24262	4.40101e-13	1.4495e-11	Down	X	54445454	54496234	-	FGD1	FYVE%2C RhoGEF and PH domain containing 1	GO:0030036:actin cytoskeleton organization;GO:0009887:organ morphogenesis;GO:0007010:cytoskeleton organization;GO:0046847:filopodium assembly;GO:0007186:G-protein coupled receptor signaling pathway;GO:0007275:multicellular organismal development;GO:0043065:positive regulation of apoptotic process;GO:0008360:regulation of cell shape;GO:0043087:regulation of GTPase activity;GO:0035023:regulation of…	GO:0005737:cytoplasm;GO:0005856:cytoskeleton;GO:0005829:cytosol;GO:0005794:Golgi apparatus;GO:0030027:lamellipodium;GO:0001726:ruffle;	GO:0005085:guanyl-nucleotide exchange factor activity;GO:0046872:metal ion binding;GO:0005089:Rho guanyl-nucleotide exchange factor activity;GO:0031267:small GTPase binding;	K05720	ko04810 Regulation of actin cytoskeleton;;
gene-POLR3F	2321	465	13.29	359	11.96	464	13.13	616	18.28	678	19.86	670	19.21	543.239	0.734347	0.101424	7.24033	4.47584e-13	1.47165e-11	Ups	20	18467390	18484646	+	POLR3F	RNA polymerase III subunit F%2C transcript variant X3	GO:0051607:defense response to virus;GO:0045087:innate immune response;GO:0045089:positive regulation of innate immune response;GO:0032728:positive regulation of interferon-beta production;GO:0032481:positive regulation of type I interferon production;GO:0006359:regulation of transcription from RNA polymerase III promoter;GO:0006383:transcription from RNA polymerase III promoter;	GO:0005829:cytosol;GO:0005654:nucleoplasm;GO:0005666:DNA-directed RNA polymerase III complex;	GO:0003899:DNA-directed RNA polymerase activity;GO:0003690:double-stranded DNA binding;	K03025	ko03020 RNA polymerase;ko04623 Cytosolic DNA-sensing pathway;;
gene-MPHOSPH10	2164	961	29.46	864	30.87	983	29.84	1221	38.86	1368	42.97	1457	44.81	1145.91	0.648108	0.0895252	7.2394	4.50676e-13	1.47931e-11	Ups	2	71130634	71150101	+	MPHOSPH10	M-phase phosphoprotein 10	GO:0010923:negative regulation of phosphatase activity;GO:0006396:RNA processing;GO:0008380:RNA splicing;GO:0000375:RNA splicing, via transesterification reactions;GO:0006364:rRNA processing;	GO:0005694:chromosome;GO:0034457:Mpp10 complex;GO:0005730:nucleolus;GO:0005654:nucleoplasm;GO:0005732:small nucleolar ribonucleoprotein complex;GO:0032040:small-subunit processome;	GO:0003723:RNA binding;	K14559	ko03008 Ribosome biogenesis in eukaryotes;;
gene-SLC25A25	6403	380	3.94	379	4.58	394	4.04	611	6.57	572	6.07	658	6.84	502.319	0.793362	0.109628	7.23686	4.59176e-13	1.50467e-11	Ups	9	128068200	128109245	+	SLC25A25	solute carrier family 25 member 25%2C transcript variant X9	GO:0060612:adipose tissue development;GO:0046034:ATP metabolic process;GO:0070588:calcium ion transmembrane transport;GO:0043010:camera-type eye development;GO:0045333:cellular respiration;GO:0035264:multicellular organism growth;GO:0014823:response to activity;GO:0002021:response to dietary excess;GO:0032094:response to food;	GO:0016021:integral component of membrane;GO:0005743:mitochondrial inner membrane;	GO:0005347:ATP transmembrane transporter activity;GO:0005509:calcium ion binding;	K14684	;
gene-COPS2	6597	1884	18.94	1431	16.77	1943	19.35	2292	23.93	2610	26.9	2361	23.82	2085.85	0.593536	0.0820317	7.23544	4.64018e-13	1.51798e-11	Ups	15	49122727	49155599	-	COPS2	COP9 signalosome subunit 2%2C transcript variant 2	GO:0001833:inner cell mass cell proliferation;GO:1903507:negative regulation of nucleic acid-templated transcription;GO:0000122:negative regulation of transcription from RNA polymerase II promoter;GO:0045892:negative regulation of transcription, DNA-templated;GO:0030182:neuron differentiation;GO:0000715:nucleotide-excision repair, DNA damage recognition;GO:0043687:post-translational protein modif…	GO:0008180:COP9 signalosome;GO:0005737:cytoplasm;GO:0005829:cytosol;GO:0005654:nucleoplasm;	GO:0003714:transcription corepressor activity;	K12176	;
gene-RBL2	5375	1407	17.36	1208	17.38	1444	17.65	780	9.99	820	10.37	577	7.14	1020.01	-0.777662	0.107524	-7.23245	4.74345e-13	1.54916e-11	Down	16	53434471	53491648	+	RBL2	RB transcriptional corepressor like 2%2C transcript variant X2	GO:0030154:cell differentiation;GO:0006325:chromatin organization;GO:0006977:DNA damage response, signal transduction by p53 class mediator resulting in cell cycle arrest;GO:2000134:negative regulation of G1/S transition of mitotic cell cycle;GO:0010629:negative regulation of gene expression;GO:0051302:regulation of cell division;GO:0043550:regulation of lipid kinase activity;GO:0007346:regulatio…	GO:0000785:chromatin;GO:0005829:cytosol;GO:0070062:extracellular exosome;GO:0005730:nucleolus;GO:0005654:nucleoplasm;GO:0005634:nucleus;GO:0005667:transcription factor complex;	GO:0001102:RNA polymerase II activating transcription factor binding;GO:0001012:RNA polymerase II regulatory region DNA binding;	K16332	ko04068 FoxO signaling pathway;ko04110 Cell cycle;ko04151 PI3K-Akt signaling pathway;ko04218 Cellular senescence;ko05165 Human papillomavirus infection;ko05203 Viral carcinogenesis;;
gene-GINS4	3826	1294	22.43	1181	23.87	1373	23.58	784	14.11	777	13.81	618	10.75	987.968	-0.700584	0.0968849	-7.23109	4.79116e-13	1.56114e-11	Down	8	41529205	41545030	+	GINS4	GINS complex subunit 4	GO:0032508:DNA duplex unwinding;GO:0006271:DNA strand elongation involved in DNA replication;GO:0000727:double-strand break repair via break-induced replication;GO:0001833:inner cell mass cell proliferation;	GO:0005737:cytoplasm;GO:0000811:GINS complex;GO:0005654:nucleoplasm;GO:0031298:replication fork protection complex;	-	K10735	;
gene-EPHA4	6633	634	6.34	580	6.76	613	6.07	1128	11.71	1175	12.04	795	7.98	825.574	0.878687	0.121517	7.23095	4.79622e-13	1.56114e-11	Ups	2	221418027	221574202	-	EPHA4	EPH receptor A4%2C transcript variant 4	GO:0007628:adult walking behavior;GO:0007411:axon guidance;GO:0007155:cell adhesion;GO:0021957:corticospinal tract morphogenesis;GO:0048013:ephrin receptor signaling pathway;GO:0097156:fasciculation of motor neuron axon;GO:0097155:fasciculation of sensory neuron axon;GO:0008347:glial cell migration;GO:0008045:motor neuron axon guidance;GO:0048681:negative regulation of axon regeneration;GO:190027…	GO:0030424:axon;GO:0043679:axon terminus;GO:0044295:axonal growth cone;GO:0030054:cell junction;GO:0009986:cell surface;GO:0005737:cytoplasm;GO:0030425:dendrite;GO:0043198:dendritic shaft;GO:0043197:dendritic spine;GO:0031901:early endosome membrane;GO:0005783:endoplasmic reticulum;GO:0030175:filopodium;GO:0005794:Golgi apparatus;GO:0005887:integral component of plasma membrane;GO:0005741:mitocho…	GO:0001540:beta-amyloid binding;GO:0005524:ATP binding;GO:0097161:DH domain binding;GO:0046875:ephrin receptor binding;GO:0005004:GPI-linked ephrin receptor activity;GO:0042802:identical protein binding;GO:0016301:kinase activity;GO:0042731:PH domain binding;GO:0004672:protein kinase activity;GO:0004714:transmembrane receptor protein tyrosine kinase activity;GO:0005005:transmembrane-ephrin recept…	K05105	ko04360 Axon guidance;;
gene-ABTB1	4175	145	2.3	117	2.17	97	1.53	18	0.3	20	0.33	42	0.67	71.1322	-2.04643	0.283026	-7.23054	4.8106e-13	1.5632e-11	Down	3	127672928	127680926	+	ABTB1	ankyrin repeat and BTB domain containing 1%2C transcript variant X8	-	GO:0005829:cytosol;GO:0005730:nucleolus;GO:0005886:plasma membrane;GO:0000151:ubiquitin ligase complex;	GO:0003746:translation elongation factor activity;	K10520	;
gene-RRBP1	5049	2087	27.42	1915	29.33	1956	25.45	1164	15.88	1185	15.96	1268	16.71	1574.74	-0.601944	0.0832549	-7.23013	4.82535e-13	1.56538e-11	Down	20	17613679	17682242	-	RRBP1	ribosome binding protein 1%2C transcript variant 3	GO:0001649:osteoblast differentiation;GO:0015031:protein transport;GO:0006412:translation;	GO:0005783:endoplasmic reticulum;GO:0030176:integral component of endoplasmic reticulum membrane;GO:0016020:membrane;GO:0005840:ribosome;	GO:0003723:RNA binding;GO:0038023:signaling receptor activity;	K14000	ko04141 Protein processing in endoplasmic reticulum;;
gene-WDR90	5815	652	7.44	519	6.9	516	5.83	297	3.52	292	3.41	261	2.99	415.093	-0.868689	0.120159	-7.22952	4.84701e-13	1.56755e-11	Down	16	649363	667833	+	WDR90	WD repeat domain 90%2C transcript variant X2	GO:0060271:cilium morphogenesis;	GO:0005930:axoneme;GO:0005814:centriole;GO:0036064:ciliary basal body;	-	-	-
gene-PEX1	4406	531	7.99	445	7.81	542	8.08	251	3.92	293	4.52	239	3.61	375.982	-0.832385	0.115137	-7.22949	4.84817e-13	1.56755e-11	Down	7	92487023	92528520	-	PEX1	peroxisomal biogenesis factor 1%2C transcript variant 3	GO:0060152:microtubule-based peroxisome localization;GO:0007031:peroxisome organization;GO:0016558:protein import into peroxisome matrix;GO:0006625:protein targeting to peroxisome;	GO:0005737:cytoplasm;GO:0005829:cytosol;GO:0070062:extracellular exosome;GO:0005778:peroxisomal membrane;GO:0005777:peroxisome;	GO:0005524:ATP binding;GO:0016887:ATPase activity;GO:0042623:ATPase activity, coupled;GO:0008022:protein C-terminus binding;GO:0044877:macromolecular complex binding;	K13338	ko04146 Peroxisome;;
gene-DNAJB11	1723	1461	56.24	1218	54.66	1508	57.5	1900	75.94	1851	73.03	2205	85.18	1694.03	0.633569	0.0877083	7.22359	5.0631e-13	1.62891e-11	Ups	3	186570720	186585793	+	DNAJB11	DnaJ heat shock protein family (Hsp40) member B11%2C transcript variant 2	GO:0016556:mRNA modification;GO:0050768:negative regulation of neurogenesis;GO:0006457:protein folding;GO:0051604:protein maturation;	GO:0005788:endoplasmic reticulum lumen;GO:0005615:extracellular space;GO:0005634:nucleus;	GO:0005102:receptor binding;GO:0051082:unfolded protein binding;	K09517	ko04141 Protein processing in endoplasmic reticulum;;
gene-TTC30B	3799	129	2.25	134	2.73	157	2.71	52	0.94	42	0.75	37	0.65	89.5244	-1.56191	0.216261	-7.22232	5.11065e-13	1.64149e-11	Down	2	177548998	177552796	-	TTC30B	tetratricopeptide repeat domain 30B	GO:0042073:intraciliary transport;	GO:0005879:axonemal microtubule;GO:0036064:ciliary basal body;GO:0030992:intraciliary transport particle B;	-	K19683	;
gene-LOC107984329	2525	18	0.47	6	0.18	20	0.52	66	1.8	80	2.15	65	1.71	43.2346	2.39633	0.331892	7.22019	5.1914e-13	1.66468e-11	Ups	11	47136149	47144252	-	LOC107984329	uncharacterized LOC107984329	-	-	-	K10734	;
gene-DRG1	1665	2579	102.74	2263	105.09	2583	101.92	3291	136.12	3220	131.47	3832	153.18	2968.9	0.600451	0.0831919	7.21766	5.28892e-13	1.69315e-11	Ups	22	31399604	31434452	+	DRG1	developmentally regulated GTP binding protein 1	GO:0002181:cytoplasmic translation;GO:0031116:positive regulation of microtubule polymerization;GO:1901673:regulation of mitotic spindle assembly;	GO:0005737:cytoplasm;GO:0005634:nucleus;	GO:0005525:GTP binding;GO:0016787:hydrolase activity;GO:0046872:metal ion binding;GO:0008017:microtubule binding;	K06944	;
gene-CRCP	2925	665	15.08	545	14.41	698	15.68	938	22.08	920	21.38	877	19.96	774.872	0.644054	0.0892674	7.21488	5.39808e-13	1.72402e-11	Ups	7	66114818	66154568	+	CRCP	CGRP receptor component%2C transcript variant 3	GO:0051607:defense response to virus;GO:0045087:innate immune response;GO:0007218:neuropeptide signaling pathway;GO:0032481:positive regulation of type I interferon production;GO:0006383:transcription from RNA polymerase III promoter;GO:0006384:transcription initiation from RNA polymerase III promoter;	GO:0001669:acrosomal vesicle;GO:0005623:cell;GO:0005829:cytosol;GO:0009360:DNA polymerase III complex;GO:0005654:nucleoplasm;GO:0005886:plasma membrane;GO:0005666:DNA-directed RNA polymerase III complex;	GO:0001635:calcitonin gene-related peptide receptor activity;GO:0003899:DNA-directed RNA polymerase activity;GO:0000166:nucleotide binding;	K02927	ko03010 Ribosome;ko04120 Ubiquitin mediated proteolysis;ko04137 Mitophagy - animal;ko05012 Parkinson disease;ko05022 Pathways of neurodegeneration - multiple diseases;ko05131 Shigellosis;ko05167 Kaposi sarcoma-associated herpesvirus infection;ko05171 Coronavirus disease - COVID-19;;
gene-FXR2	3074	1792	38.67	1742	43.82	1843	39.39	2435	54.55	2417	53.45	2797	60.56	2179.98	0.626568	0.0868454	7.21476	5.4031e-13	1.72402e-11	Ups	17	7591230	7614897	-	FXR2	FMR1 autosomal homolog 2	GO:0017148:negative regulation of translation;GO:0045727:positive regulation of translation;GO:0043488:regulation of mRNA stability;	GO:0030424:axon;GO:0005737:cytoplasm;GO:0036464:cytoplasmic ribonucleoprotein granule;GO:0005829:cytosol;GO:0022625:cytosolic large ribosomal subunit;GO:0043197:dendritic spine;GO:0016020:membrane;GO:0043025:neuronal cell body;GO:0005634:nucleus;GO:0005844:polysome;GO:0014069:postsynaptic density;GO:0035770:ribonucleoprotein granule;	GO:0042802:identical protein binding;GO:0003730:mRNA 3'-UTR binding;GO:0003729:mRNA binding;GO:0046982:protein heterodimerization activity;GO:0042803:protein homodimerization activity;GO:0003723:RNA binding;GO:0045182:translation regulator activity;	K15516	ko03013 RNA transport;;
gene-ABITRAM	2143	330	10.21	283	10.21	320	9.81	490	15.75	492	15.61	484	15.03	401.595	0.77368	0.107257	7.21332	5.46021e-13	1.73939e-11	Ups	9	108934397	108950745	+	ABITRAM	actin binding transcription modulator	GO:0048813:dendrite morphogenesis;GO:0030833:regulation of actin filament polymerization;GO:0051489:regulation of filopodium assembly;	GO:0030425:dendrite;GO:0032433:filopodium tip;GO:0030426:growth cone;GO:0030027:lamellipodium;GO:0016607:nuclear speck;	GO:0051015:actin filament binding;GO:0003785:actin monomer binding;	K11373	;
gene-KCTD9	6360	793	8.27	607	7.38	701	7.24	1038	11.24	1040	11.12	955	9.99	857.069	0.653463	0.0906442	7.2091	5.63245e-13	1.79132e-11	Ups	8	25424357	25458468	-	KCTD9	potassium channel tetramerization domain containing 9	GO:0035556:intracellular signal transduction;GO:0051260:protein homooligomerization;GO:0016567:protein ubiquitination;	-	GO:0097602:cullin family protein binding;GO:0042802:identical protein binding;GO:0043621:protein self-association;	-	-
gene-SPRTN	4798	1664	23	1151	18.55	1570	21.5	2201	31.59	2224	31.51	1910	26.5	1786.3	0.660016	0.0915601	7.20855	5.65488e-13	1.79332e-11	Ups	1	231337980	231355023	+	SPRTN	SprT-like N-terminal domain%2C transcript variant X2	GO:0006974:cellular response to DNA damage stimulus;GO:0070987:error-free translesion synthesis;GO:0031398:positive regulation of protein ubiquitination;GO:0009411:response to UV;GO:0019985:translesion synthesis;	GO:0005694:chromosome;GO:0016607:nuclear speck;GO:0005654:nucleoplasm;GO:0005634:nucleus;	GO:0003677:DNA binding;GO:0070530:K63-linked polyubiquitin binding;GO:0046872:metal ion binding;GO:0043130:ubiquitin binding;	-	-
gene-TMEM63A	5449	494	6.01	446	6.33	476	5.74	252	3.18	231	2.88	247	3.02	351.608	-0.835966	0.115972	-7.20837	5.66256e-13	1.79332e-11	Down	1	225840556	225882720	-	TMEM63A	transmembrane protein 63A%2C transcript variant X2	GO:0043312:neutrophil degranulation;	GO:0070062:extracellular exosome;GO:0016021:integral component of membrane;GO:0043231:intracellular membrane-bounded organelle;GO:0005765:lysosomal membrane;GO:0005815:microtubule organizing center;GO:0005886:plasma membrane;GO:0035579:specific granule membrane;GO:0070821:tertiary granule membrane;	GO:0005227:calcium activated cation channel activity;GO:0003676:nucleic acid binding;	-	-
gene-NHS	9947	140	0.93	94	0.73	126	0.83	36	0.25	35	0.24	11	0.07	70.9269	-2.00735	0.278478	-7.20828	5.6664e-13	1.79332e-11	Down	X	17375200	17735994	+	NHS	NHS actin remodeling regulator%2C transcript variant X1	GO:0030154:cell differentiation;GO:0002088:lens development in camera-type eye;	GO:0016324:apical plasma membrane;GO:0005923:bicellular tight junction;GO:0030054:cell junction;GO:0005925:focal adhesion;GO:0005794:Golgi apparatus;GO:0030027:lamellipodium;GO:0016604:nuclear body;	-	-	-
gene-NIT1	3177	500	10.44	449	10.93	505	10.44	251	5.44	231	4.94	267	5.59	360.745	-0.835716	0.115944	-7.20795	5.68011e-13	1.79473e-11	Down	1	161118092	161125446	+	NIT1	nitrilase 1%2C transcript variant X5	GO:0006807:nitrogen compound metabolic process;	GO:0005739:mitochondrion;GO:0005634:nucleus;	GO:0016811:hydrolase activity, acting on carbon-nitrogen (but not peptide) bonds, in linear amides;GO:0000257:nitrilase activity;	K01623;K09549	ko00010 Glycolysis / Gluconeogenesis;ko00030 Pentose phosphate pathway;ko00051 Fructose and mannose metabolism;ko00680 Methane metabolism;ko00710 Carbon fixation in photosynthetic organisms;ko01100 Metabolic pathways;ko01110 Biosynthesis of secondary metabolites;ko01120 Microbial metabolism in diverse environments;ko01200 Carbon metabolism;ko01230 Biosynthesis of amino acids;ko04066 HIF-1 signali…
gene-ZBED8	2882	233	5.36	190	5.1	206	4.7	96	2.29	77	1.82	72	1.66	142.256	-1.23858	0.171841	-7.20767	5.69161e-13	1.79544e-11	Down	5	160393148	160400054	-	ZBED8	zinc finger BED-type containing 8%2C transcript variant 1	-	GO:0005654:nucleoplasm;	-	-	-
gene-FOXJ3	7269	1305	11.91	1162	12.36	1354	12.24	1945	18.43	1925	18	1581	14.48	1548.53	0.633061	0.0879632	7.19688	6.16054e-13	1.93156e-11	Ups	1	42176539	42336805	-	FOXJ3	forkhead box J3%2C transcript variant 3	GO:0045944:positive regulation of transcription from RNA polymerase II promoter;	GO:0005634:nucleus;	GO:0003700:sequence-specific DNA binding transcription factor activity;GO:0043565:sequence-specific DNA binding;	K09403	;
gene-PRELID3B	2503	1793	47.51	1358	41.95	1853	48.63	2181	60.01	2347	63.74	2560	68.07	2016.36	0.631077	0.0876882	7.19683	6.16287e-13	1.93156e-11	Ups	20	59033145	59042786	-	PRELID3B	PRELI domain containing 3B%2C transcript variant 1	GO:0015914:phospholipid transport;	GO:0005758:mitochondrial intermembrane space;	GO:1990050:phosphatidic acid transporter activity;	-	-
gene-SEC22C	9704	1348	9.21	1060	8.45	1316	8.91	787	5.58	729	5.11	682	4.68	969.663	-0.635624	0.0883471	-7.19462	6.26343e-13	1.95992e-11	Down	3	42547969	42603127	-	SEC22C	SEC22 homolog C%2C vesicle trafficking protein%2C transcript variant X9	GO:0006888:ER to Golgi vesicle-mediated transport;GO:0015031:protein transport;	GO:0005783:endoplasmic reticulum;GO:0005789:endoplasmic reticulum membrane;GO:0016021:integral component of membrane;	-	K08520	;
gene-SSU72	1284	1997	103.16	1836	110.56	2064	105.6	2857	153.23	2683	142.05	3741	193.92	2544.47	0.776079	0.107911	7.19185	6.39179e-13	1.99687e-11	Ups	1	1541673	1574863	-	SSU72	SSU72 homolog%2C RNA polymerase II CTD phosphatase	GO:0070940:dephosphorylation of RNA polymerase II C-terminal domain;GO:0006378:mRNA polyadenylation;GO:0006369:termination of RNA polymerase II transcription;	GO:0005829:cytosol;GO:0005847:mRNA cleavage and polyadenylation specificity factor complex;GO:0005654:nucleoplasm;	GO:0008420:CTD phosphatase activity;	K15544	ko03015 mRNA surveillance pathway;;
gene-ZNF593	638	480	49.9	395	47.87	515	53.03	730	78.79	683	72.78	955	99.63	630.002	0.895758	0.124597	7.18922	6.51637e-13	2.03252e-11	Ups	1	26169908	26170873	+	ZNF593	zinc finger protein 593	GO:1903026:negative regulation of RNA polymerase II regulatory region sequence-specific DNA binding;GO:0045944:positive regulation of transcription from RNA polymerase II promoter;GO:0000055:ribosomal large subunit export from nucleus;	GO:0005730:nucleolus;GO:0005634:nucleus;GO:0030687:preribosome, large subunit precursor;	GO:0003677:DNA binding;GO:0000981:sequence-specific DNA binding RNA polymerase II transcription factor activity;GO:0043023:ribosomal large subunit binding;GO:0008270:zinc ion binding;	K14821	;
gene-TTC31	3482	507	9.66	401	8.9	447	8.43	227	4.49	248	4.84	205	3.92	332.468	-0.872487	0.121573	-7.17666	7.14329e-13	2.22156e-11	Down	2	74483078	74494559	+	TTC31	tetratricopeptide repeat domain 31%2C transcript variant 13	-	-	-	K12581	ko03018 RNA degradation;;
[truncated: 2,273 more rows]

## Sheet: Group_S3-VS-S4_DE_significant
geneID	length	S3-1.rawreads	S3-1.FPKM	S3-2.rawreads	S3-2.FPKM	S3-3.rawreads	S3-3.FPKM	S4-1.rawreads	S4-1.FPKM	S4-2.rawreads	S4-2.FPKM	S4-3.rawreads	S4-3.FPKM	baseMean	log2FoldChange	lfcSE	stat	pvalue	padj	Regulation	Chr	Start	End	Strand	GeneSymbol	Description	GO_BP	GO_CC	GO_MF	KO	Pathway
gene-IFRD1	4076	826	14.39	941	14.52	999	15.9	3615	58.16	3542	57.36	3808	61.48	2339.84	2.11731	0.0623516	33.9576	9.42496e-253	1.83985e-248	Ups	7	112423174	112477203	+	IFRD1	interferon related developmental regulator 1%2C transcript variant 3	GO:0042692:muscle cell differentiation;GO:0007518:myoblast fate determination;GO:0030517:negative regulation of axon extension;GO:0048671:negative regulation of collateral sprouting;GO:0043403:skeletal muscle tissue regeneration;GO:0014706:striated muscle tissue development;	GO:0005737:cytoplasm;GO:0005634:nucleus;	-	K12756	ko04510 Focal adhesion;ko04670 Leukocyte transendothelial migration;ko04810 Regulation of actin cytoskeleton;ko05131 Shigellosis;ko05132 Salmonella infection;;
[truncated: 2,735 more rows]

## Sheet: Group_S5-VS-S6_DE_significant
geneID	length	S5-1.rawreads	S5-1.FPKM	S5-2.rawreads	S5-2.FPKM	S5-3.rawreads	S5-3.FPKM	S6-1.rawreads	S6-1.FPKM	S6-2.rawreads	S6-2.FPKM	S6-3.rawreads	S6-3.FPKM	baseMean	log2FoldChange	lfcSE	stat	pvalue	padj	Regulation	Chr	Start	End	Strand	GeneSymbol	Description	GO_BP	GO_CC	GO_MF	KO	Pathway
[truncated: 3,888 more rows]

[truncated: 4 more sheets: Group_S2-VS-S4_DE_significant, Group_S2-VS-S6_DE_significant, Group_S1-VS-S3_DE_significant, Group_S1-VS-S5_DE_significant]
