# Supplementary material for: Structural basis of the interaction between BCL9-Pygo and LDB-SSBP complexes in assembling the Wnt enhanceosome
Source: Nat Commun. 2023 Jun 22;14:3702. doi: 10.1038/s41467-023-39439-9 (PMC10287724; doi:10.1038/s41467-023-39439-9)
Supplement: Supplementary file 5 — Source Data [file 41467_2023_39439_MOESM5_ESM.xlsx]

## Sheet: Figure 1b
Fig 1b. Co-migration of BCL9-Pygo2 and LDB1-SSBP2 complexes on size-exclusion chromatography
SEC Profile	Volume (ml)	LDB1-SSBP2	BCL9-Pygo2	BCL9-Pygo2-LDB1-SSBP2		SDS-PAGE GEL
	-0.00711	0.026593	-0.0195	0.020468
	-0.00628	0.240246	-0.03485	0.214515
	-0.00545	0.252849	-0.03303	0.22612
	-0.00462	0.262524	-0.03163	0.235136
	-0.00379	0.270564	-0.0305	0.242555
	-0.00295	0.277529	-0.02954	0.249142
	-0.00212	0.28371	-0.02866	0.255139
	-0.00129	0.28961	-0.02783	0.260861
	-0.00046	0.295477	-0.02672	0.266565
	0.000372	0.301414	-0.02528	0.272279
	0.001203	0.304434	-0.02174	0.275593
	0.002035	0.304118	-0.01542	0.276199
	0.002866	0.3038	-0.00909	0.276807
	0.003698	0.303483	-0.00259	0.277493
	0.004529	0.303028	0.004019	0.278311
	0.005361	0.30236	0.010673	0.279185
	0.006192	0.301627	0.017309	0.280061
	0.007024	0.300893	0.023984	0.280938
	0.007855	0.300149	0.030625	0.281596
	0.008687	0.299447	0.037059	0.282069
	0.009518	0.299208	0.041225	0.282371
	0.01035	0.299372	0.042794	0.282475
	0.011181	0.299419	0.044539	0.282718
	0.012013	0.299416	0.046053	0.283227
	0.012844	0.299514	0.047564	0.283893
	0.013675	0.299662	0.04908	0.284561
	0.014507	0.299809	0.050693	0.285229
	0.015338	0.299957	0.05251	0.285738
	0.01617	0.30013	0.054417	0.286051
	0.017001	0.300332	0.056328	0.286324
	0.017833	0.300535	0.058214	0.286595
	0.018664	0.300739	0.05987	0.286987
	0.019496	0.300736	0.061276	0.287527
	0.020327	0.300632	0.062684	0.288104
	0.021159	0.300606	0.064071	0.288683
	0.02199	0.300579	0.065253	0.289185
	0.022822	0.300564	0.06615	0.289279
	0.023653	0.300507	0.066996	0.289033
	0.024485	0.300371	0.067906	0.288765
	0.025316	0.300205	0.068823	0.288496
	0.026148	0.300039	0.069701	0.288343
	0.026979	0.299948	0.070562	0.288347
	0.027811	0.299833	0.071428	0.2884
	0.028642	0.29965	0.072292	0.288453
	0.029474	0.299467	0.073096	0.288506
	0.030305	0.299271	0.073596	0.288473
	0.031137	0.29886	0.074054	0.2883
	0.031968	0.298215	0.074513	0.288074
	0.0328	0.297472	0.07498	0.287849
	0.033631	0.296677	0.075502	0.287613
	0.034462	0.295865	0.076106	0.287412
	0.035294	0.295197	0.076689	0.287255
	0.036125	0.29483	0.07727	0.28711
	0.036957	0.294492	0.07786	0.286965
	0.037788	0.294153	0.078452	0.286821
	0.03862	0.293904	0.078938	0.286646
	0.039451	0.293895	0.079427	0.286452
	0.040283	0.293978	0.079916	0.286269
	0.041114	0.294061	0.080345	0.286081
	0.041946	0.294099	0.080574	0.285844
	0.042777	0.293877	0.081162	0.285515
	0.043609	0.293275	0.081751	0.285152
	0.04444	0.29262	0.08231	0.284788
	0.045272	0.291968	0.082673	0.284377
	0.046103	0.291414	0.08261	0.283883
	0.046935	0.291274	0.082484	0.283465
	0.047766	0.291533	0.082359	0.283046
	0.048598	0.291793	0.082254	0.282628
	0.049429	0.292061	0.082314	0.282304
	0.050261	0.292358	0.082689	0.282169
	0.051092	0.292616	0.083064	0.281985
	0.051924	0.292727	0.083443	0.2818
	0.052755	0.292838	0.083803	0.281553
	0.053586	0.292918	0.083967	0.281139
	0.054418	0.292903	0.083976	0.280703
	0.055249	0.292831	0.083986	0.280311
	0.056081	0.29276	0.083957	0.279919
	0.056912	0.292688	0.083661	0.279616
	0.057744	0.292611	0.082968	0.279532
	0.058575	0.29254	0.08228	0.279464
	0.059407	0.292517	0.081588	0.279396
	0.060238	0.292494	0.080965	0.279327
	0.06107	0.292443	0.080731	0.279153
	0.061901	0.292158	0.080549	0.278666
	0.062733	0.29143	0.080366	0.278021
	0.063564	0.290596	0.080195	0.277376
	0.064396	0.289761	0.080084	0.276749
	0.065227	0.288983	0.079923	0.276267
	0.066059	0.288455	0.079727	0.276019
	0.06689	0.288219	0.079531	0.27577
	0.067722	0.287983	0.079338	0.275522
	0.068553	0.287755	0.079186	0.275283
	0.069385	0.287569	0.079198	0.275068
	0.070216	0.287411	0.07921	0.274848
	0.071048	0.287163	0.07922	0.274628
	0.071879	0.286913	0.079223	0.27443
	0.07271	0.286722	0.079247	0.274414
	0.073542	0.286732	0.079309	0.274764
	0.074373	0.286899	0.079372	0.275175
	0.075205	0.287067	0.079439	0.275588
	0.076036	0.287234	0.079538	0.275953
	0.076868	0.287288	0.079595	0.276083
	0.077699	0.287031	0.079653	0.275942
	0.078531	0.286702	0.079711	0.2758
	0.079362	0.286371	0.07978	0.275663
	0.080194	0.286027	0.080066	0.27554
	0.081025	0.285616	0.080456	0.275406
	0.081857	0.285105	0.080846	0.27524
	0.082688	0.284587	0.081222	0.275073
	0.08352	0.28407	0.081306	0.274926
	0.084351	0.283605	0.080929	0.274884
	0.085183	0.283285	0.08054	0.274993
	0.086014	0.282991	0.080152	0.275103
	0.086846	0.28269	0.079775	0.275212
	0.087677	0.282378	0.079656	0.275217
	0.088509	0.2819	0.079528	0.27484
	0.08934	0.280884	0.079401	0.274238
	0.090172	0.279734	0.079269	0.273638
	0.091003	0.278581	0.079036	0.273052
	0.091834	0.277471	0.078447	0.2725
	0.092666	0.276563	0.077859	0.271953
	0.093497	0.275791	0.077267	0.27141
	0.094329	0.275015	0.076686	0.270851
	0.09516	0.274241	0.076387	0.270227
	0.095992	0.273486	0.076603	0.269266
	0.096823	0.272861	0.076818	0.267997
	0.097655	0.272447	0.077034	0.266728
	0.098486	0.272032	0.077247	0.265465
	0.099318	0.27161	0.077385	0.264234
	0.100149	0.271115	0.076976	0.263157
	0.100981	0.270428	0.07657	0.262138
	0.101812	0.269689	0.07616	0.261116
	0.102644	0.268953	0.07571	0.26015
	0.103475	0.268317	0.075163	0.260013
	0.104307	0.268275	0.074602	0.262846
	0.105138	0.269061	0.074038	0.265697
	0.10597	0.269849	0.073483	0.268531
	0.106801	0.270628	0.073173	0.27145
	0.107633	0.271361	0.073203	0.275111
	0.108464	0.272122	0.073233	0.279852
	0.109296	0.273107	0.073261	0.284587
	0.110127	0.274097	0.073233	0.28929
	0.110959	0.275115	0.072923	0.294116
	0.11179	0.276548	0.072553	0.299413
	0.112621	0.27896	0.072183	0.304807
	0.113453	0.281474	0.071814	0.310199
	0.114284	0.283983	0.071355	0.315513
	0.115116	0.286538	0.070118	0.320299
	0.115947	0.28935	0.068885	0.324445
	0.116779	0.292515	0.067653	0.328589
	0.11761	0.295685	0.066414	0.332774
	0.118442	0.298865	0.065288	0.337143
	0.119273	0.301988	0.064208	0.341991
	0.120105	0.304887	0.06312	0.346961
	0.120936	0.307672	0.062035	0.351975
	0.121768	0.310472	0.060872	0.356988
	0.122599	0.313241	0.059318	0.361758
	0.123431	0.315628	0.057703	0.365405
	0.124262	0.317241	0.056079	0.369052
	0.125094	0.318844	0.054467	0.372703
	0.125925	0.320456	0.052957	0.376271
	0.126757	0.321973	0.051699	0.379409
	0.127588	0.323157	0.050438	0.382204
	0.12842	0.324094	0.049178	0.385022
	0.129251	0.325031	0.047995	0.387865
	0.130083	0.326023	0.046577	0.390953
	0.130914	0.327313	0.044918	0.394295
	0.131745	0.329013	0.04324	0.397629
	0.132577	0.330749	0.041556	0.400969
	0.133408	0.332484	0.039877	0.404324
	0.13424	0.334166	0.038486	0.407757
	0.135071	0.335603	0.037115	0.411207
	0.135903	0.336742	0.035741	0.414675
	0.136734	0.337879	0.034374	0.418141
	0.137566	0.33896	0.032532	0.421792
	0.138397	0.339956	0.030389	0.425825
	0.139229	0.341083	0.028231	0.429981
	0.14006	0.342461	0.02607	0.434112
	0.140892	0.343922	0.024245	0.438236
	0.141723	0.345389	0.023225	0.442376
	0.142555	0.346937	0.022335	0.44681
	0.143386	0.348168	0.021447	0.451234
	0.144218	0.349398	0.020562	0.455672
	0.145049	0.350624	0.019651	0.459229
	0.145881	0.351683	0.018463	0.460201
	0.146712	0.351912	0.017248	0.461001
	0.147544	0.35216	0.016024	0.461767
	0.148375	0.352408	0.014732	0.4626
	0.149207	0.35263	0.013232	0.462612
	0.150038	0.352548	0.011743	0.461157
	0.150869	0.3521	0.010263	0.459651
	0.151701	0.351627	0.008779	0.458154
	0.152532	0.351157	0.007378	0.456647
	0.153364	0.350587	0.00685	0.454656
	0.154195	0.349076	0.006419	0.452687
	0.155027	0.347736	0.005987	0.450728
	0.155858	0.346404	0.005554	0.448762
	0.15669	0.34504	0.005754	0.446969
	0.157521	0.343434	0.005964	0.445805
	0.158353	0.341309	0.006166	0.44463
	0.159184	0.339135	0.006367	0.443456
	0.160016	0.336954	0.006543	0.442278
	0.160847	0.334792	0.006507	0.440864
	0.161679	0.332925	0.006405	0.439678
	0.16251	0.331034	0.006298	0.438498
	0.163342	0.329156	0.00619	0.437314
	0.164173	0.32729	0.006407	0.436163
	0.165005	0.325689	0.007026	0.436432
	0.165836	0.325132	0.007688	0.4367
	0.166668	0.324679	0.008349	0.436967
	0.167499	0.324227	0.008965	0.437247
	0.168331	0.323826	0.009797	0.437796
	0.169162	0.323772	0.010951	0.43863
	0.169993	0.323972	0.012144	0.439439
	0.170825	0.32416	0.013345	0.440243
	0.171656	0.324348	0.014819	0.441061
	0.172488	0.324457	0.016136	0.442116
	0.173319	0.324067	0.017426	0.444073
	0.174151	0.323287	0.018719	0.446022
	0.174982	0.3225	0.020012	0.447981
	0.175814	0.321753	0.021606	0.449919
	0.176645	0.32127	0.024086	0.451627
	0.177477	0.32135	0.026698	0.45322
	0.178308	0.321542	0.02931	0.454792
	0.17914	0.321735	0.032066	0.456352
	0.179971	0.321838	0.034344	0.457743
	0.180803	0.321487	0.036355	0.459131
	0.181634	0.320913	0.038334	0.460515
	0.182466	0.320336	0.040251	0.461907
	0.183297	0.319766	0.041939	0.463259
	0.184129	0.319305	0.04356	0.46432
	0.18496	0.319123	0.045166	0.465547
	0.185792	0.31889	0.046776	0.466776
	0.186623	0.318656	0.048442	0.468013
	0.187455	0.318419	0.050483	0.469342
	0.188286	0.318207	0.052704	0.470581
	0.189118	0.318162	0.054939	0.471769
	0.189949	0.31816	0.057181	0.472961
	0.19078	0.318157	0.05937	0.47418
	0.191612	0.318152	0.060452	0.475773
	0.192443	0.318127	0.061232	0.478
	0.193275	0.317663	0.062013	0.480232
	0.194106	0.317171	0.062793	0.482461
	0.194938	0.316675	0.062968	0.484594
	0.195769	0.316103	0.063133	0.486259
	0.196601	0.315116	0.063339	0.487722
	0.197432	0.314035	0.063546	0.48919
	0.198264	0.312954	0.063791	0.490654
	0.199095	0.31187	0.064092	0.49211
	0.199927	0.310886	0.064399	0.493459
	0.200758	0.31016	0.064707	0.494743
	0.20159	0.309438	0.065013	0.496125
	0.202421	0.308719	0.065422	0.497577
	0.203253	0.308002	0.065689	0.498827
	0.204084	0.307517	0.065915	0.500241
	0.204916	0.307167	0.066141	0.50168
	0.205747	0.306824	0.0663	0.503123
	0.206579	0.306479	0.065943	0.504564
	0.20741	0.306053	0.065321	0.506151
	0.208242	0.305214	0.064664	0.507802
	0.209073	0.304291	0.064006	0.509453
	0.209904	0.303372	0.062944	0.511105
	0.210736	0.30245	0.061417	0.51286
	0.211567	0.301678	0.059811	0.514637
	0.212399	0.301304	0.058207	0.516396
	0.21323	0.300931	0.056582	0.518161
	0.214062	0.300557	0.055357	0.519726
	0.214893	0.30029	0.054219	0.520674
	0.215725	0.300327	0.053097	0.52172
	0.216556	0.300291	0.051965	0.522792
	0.217388	0.300254	0.050275	0.52387
	0.218219	0.300214	0.047409	0.525131
	0.219051	0.299964	0.044346	0.526905
	0.219882	0.299165	0.041276	0.528751
	0.220714	0.298368	0.038202	0.530588
	0.221545	0.297571	0.036141	0.532416
	0.222377	0.296777	0.03531	0.53406
	0.223208	0.296031	0.034608	0.535537
	0.22404	0.295274	0.033901	0.537009
	0.224871	0.294509	0.033199	0.538471
	0.225703	0.293749	0.031905	0.539822
	0.226534	0.293024	0.03014	0.541072
	0.227366	0.292117	0.028331	0.542308
	0.228197	0.291113	0.026514	0.543559
	0.229028	0.290116	0.02458	0.544808
	0.22986	0.289096	0.022209	0.54638
	0.230691	0.287836	0.019805	0.548402
	0.231523	0.286306	0.017392	0.55046
	0.232354	0.284787	0.01498	0.552523
	0.233186	0.283267	0.013836	0.554422
	0.234017	0.281909	0.012793	0.555572
	0.234849	0.281136	0.011755	0.556579
	0.23568	0.28048	0.010767	0.557585
	0.236512	0.279825	0.009748	0.55859
	0.237343	0.279176	0.008512	0.559905
	0.238175	0.278686	0.007134	0.562155
	0.239006	0.278807	0.005719	0.564474
	0.239838	0.278987	0.004304	0.566804
	0.240669	0.279167	0.002952	0.569115
	0.241501	0.279325	0.001844	0.571632
	0.242332	0.279252	0.000836	0.574444
	0.243164	0.279063	-0.00017	0.577285
	0.243995	0.278875	-0.00113	0.580108
	0.244827	0.278697	-0.00219	0.582794
	0.245658	0.278454	-0.00348	0.585103
	0.24649	0.277759	-0.00487	0.587393
	0.247321	0.276839	-0.00626	0.589658
	0.248153	0.275883	-0.00746	0.591921
	0.248984	0.274928	-0.00821	0.594124
	0.249815	0.274239	-0.0088	0.59666
	0.250647	0.273835	-0.0094	0.599208
	0.251478	0.273474	-0.00999	0.601747
	0.25231	0.273111	-0.01048	0.60427
	0.253141	0.272668	-0.01089	0.606918
	0.253973	0.271833	-0.0113	0.609592
	0.254804	0.270884	-0.0117	0.612453
	0.255636	0.269921	-0.01212	0.615472
	0.256467	0.268959	-0.01255	0.618331
	0.257299	0.268094	-0.01297	0.620796
	0.25813	0.267095	-0.01338	0.623141
	0.258962	0.266044	-0.0138	0.625492
	0.259793	0.264991	-0.01404	0.627841
	0.260625	0.263933	-0.01425	0.630016
	0.261456	0.263264	-0.01445	0.632312
	0.262288	0.262679	-0.01466	0.634679
	0.263119	0.262101	-0.01505	0.637041
	0.263951	0.261521	-0.01632	0.639479
	0.264782	0.260949	-0.01792	0.642227
	0.265614	0.26057	-0.01951	0.645124
	0.266445	0.260283	-0.02112	0.648038
	0.267276	0.260005	-0.02223	0.650949
	0.268108	0.259731	-0.02273	0.653953
	0.268939	0.259665	-0.02309	0.657527
	0.269771	0.25966	-0.02344	0.661325
	0.270602	0.25966	-0.0238	0.665113
	0.271434	0.25966	-0.02394	0.668824
	0.272265	0.259683	-0.02409	0.672161
	0.273097	0.259873	-0.02427	0.67535
	0.273928	0.260038	-0.02445	0.678531
	0.27476	0.260198	-0.02463	0.681719
	0.275591	0.260359	-0.02495	0.685001
	0.276423	0.260406	-0.02535	0.688867
	0.277254	0.260238	-0.02576	0.692937
	0.278086	0.260042	-0.02616	0.696992
	0.278917	0.259846	-0.02643	0.701068
	0.279749	0.259648	-0.02618	0.704687
	0.28058	0.258961	-0.02578	0.708331
	0.281412	0.258306	-0.02539	0.71204
	0.282243	0.257659	-0.02505	0.715749
	0.283075	0.257007	-0.02507	0.719302
	0.283906	0.256409	-0.02523	0.722673
	0.284738	0.256001	-0.02541	0.726076
	0.285569	0.255636	-0.0256	0.729508
	0.2864	0.255271	-0.02545	0.732929
	0.287232	0.254907	-0.02518	0.736571
	0.288063	0.25488	-0.0249	0.740753
	0.288895	0.254789	-0.02464	0.745052
	0.289726	0.254694	-0.02439	0.749364
	0.290558	0.2546	-0.02429	0.753585
	0.291389	0.254485	-0.02426	0.757856
	0.292221	0.254552	-0.02419	0.762343
	0.293052	0.255005	-0.02413	0.766927
	0.293884	0.255469	-0.02408	0.771494
	0.294715	0.255936	-0.02405	0.775829
	0.295547	0.256462	-0.02404	0.780185
	0.296378	0.256441	-0.02403	0.784558
	0.29721	0.256343	-0.02402	0.788928
	0.298041	0.25625	-0.02405	0.793309
	0.298873	0.256162	-0.0242	0.797981
	0.299704	0.256265	-0.02442	0.802916
	0.300536	0.256479	-0.02464	0.807879
	0.301367	0.256716	-0.02485	0.812858
	0.302199	0.256953	-0.02498	0.817685
	0.30303	0.257177	-0.02502	0.82278
	0.303862	0.257465	-0.02506	0.828081
	0.304693	0.257818	-0.02509	0.833421
	0.305525	0.258186	-0.02508	0.838728
	0.306356	0.258554	-0.02516	0.843629
	0.307187	0.258808	-0.02533	0.848683
	0.308019	0.259198	-0.02549	0.854116
	0.30885	0.259651	-0.02566	0.859873
	0.309682	0.260104	-0.02583	0.865627
	0.310513	0.260562	-0.02593	0.870808
	0.311345	0.261012	-0.02596	0.875548
	0.312176	0.261399	-0.026	0.880241
	0.313008	0.261768	-0.02599	0.884949
	0.313839	0.262137	-0.0258	0.889678
	0.314671	0.262539	-0.02548	0.894847
	0.315502	0.262794	-0.02514	0.900369
	0.316334	0.262976	-0.0248	0.905907
	0.317165	0.26315	-0.02442	0.911447
	0.317997	0.263326	-0.02418	0.916627
	0.318828	0.263731	-0.02407	0.921573
	0.31966	0.264576	-0.02396	0.926566
	0.320491	0.26553	-0.02393	0.931553
	0.321323	0.266482	-0.02425	0.936446
	0.322154	0.267392	-0.02475	0.941377
	0.322986	0.267899	-0.02521	0.946477
	0.323817	0.26818	-0.02567	0.951628
	0.324649	0.268429	-0.02607	0.956772
	0.32548	0.268677	-0.02639	0.961851
	0.326311	0.268872	-0.0267	0.966994
	0.327143	0.269066	-0.02701	0.972246
	0.327974	0.269262	-0.02731	0.977504
	0.328806	0.269459	-0.02743	0.98266
	0.329637	0.269677	-0.02734	0.987823
	0.330469	0.269921	-0.02718	0.993327
	0.3313	0.269991	-0.02702	0.999041
	0.332132	0.270017	-0.0269	1.00474
	0.332963	0.270043	-0.02673	1.01014
	0.333795	0.26975	-0.02651	1.01514
	0.334626	0.269273	-0.02626	1.02
	0.335458	0.268789	-0.02602	1.02485
	0.336289	0.26831	-0.02581	1.02968
	0.337121	0.267832	-0.02573	1.03441
	0.337952	0.267925	-0.02572	1.03916
	0.338784	0.268327	-0.02572	1.04397
	0.339615	0.268765	-0.02569	1.04877
	0.340447	0.269204	-0.02552	1.05349
	0.341278	0.26963	-0.02524	1.05821
	0.34211	0.270013	-0.02495	1.06297
	0.342941	0.270385	-0.02468	1.06776
	0.343773	0.270757	-0.02443	1.07257
	0.344604	0.271129	-0.02425	1.07703
	0.345436	0.271389	-0.02417	1.082
	0.346267	0.271569	-0.02409	1.08734
	0.347098	0.27174	-0.02401	1.0927
	0.34793	0.271911	-0.02384	1.09795
	0.348761	0.272051	-0.02349	1.10265
	0.349593	0.271929	-0.02311	1.10704
	0.350424	0.271788	-0.02274	1.11143
	0.351256	0.271659	-0.0224	1.11579
	0.352087	0.271536	-0.02213	1.1202
	0.352919	0.271457	-0.02187	1.12504
	0.35375	0.271023	-0.02158	1.13012
	0.354582	0.270295	-0.0213	1.13521
	0.355413	0.269535	-0.02106	1.14031
	0.356245	0.268777	-0.02093	1.14499
	0.357076	0.268299	-0.02081	1.14956
	0.357908	0.268311	-0.02068	1.15419
	0.358739	0.26852	-0.02053	1.15882
	0.359571	0.268729	-0.02011	1.16316
	0.360402	0.268813	-0.01929	1.16742
	0.361234	0.268405	-0.01839	1.17198
	0.362065	0.267695	-0.01749	1.17695
	0.362897	0.266953	-0.01662	1.18203
	0.363728	0.266211	-0.01578	1.18694
	0.36456	0.265731	-0.01486	1.19168
	0.365391	0.265841	-0.01394	1.19651
	0.366222	0.266202	-0.01302	1.20135
	0.367054	0.266562	-0.01209	1.20616
	0.367885	0.266918	-0.01114	1.21098
	0.368717	0.267103	-0.01017	1.21603
	0.369548	0.267053	-0.00921	1.22129
	0.37038	0.266926	-0.00828	1.22655
	0.371211	0.266799	-0.00749	1.23152
	0.372043	0.266816	-0.00685	1.23582
	0.372874	0.267102	-0.00622	1.23971
	0.373706	0.267498	-0.00559	1.2436
	0.374537	0.267894	-0.00503	1.24747
	0.375369	0.268289	-0.00454	1.25146
	0.3762	0.268576	-0.00402	1.25577
	0.377032	0.268923	-0.0035	1.26028
	0.377863	0.269327	-0.00296	1.26481
	0.378695	0.26973	-0.00222	1.2693
	0.379526	0.270089	-0.00111	1.27377
	0.380358	0.270176	0.000135	1.27832
	0.381189	0.27009	0.001379	1.28293
	0.382021	0.269975	0.002596	1.28755
	0.382852	0.269862	0.003551	1.29206
	0.383684	0.269769	0.004178	1.29659
	0.384515	0.269842	0.00477	1.30128
	0.385346	0.269987	0.005363	1.30599
	0.386178	0.270131	0.006103	1.31062
	0.387009	0.270275	0.007231	1.3148
	0.387841	0.270324	0.00862	1.31864
	0.388672	0.270224	0.010005	1.32269
	0.389504	0.270077	0.011381	1.32674
	0.390335	0.269932	0.012545	1.33083
	0.391167	0.269769	0.013386	1.33511
	0.391998	0.269753	0.014132	1.33958
	0.39283	0.269816	0.014878	1.34407
	0.393661	0.269887	0.015589	1.34859
	0.394493	0.269959	0.016436	1.3529
	0.395324	0.270494	0.017463	1.35707
	0.396156	0.271165	0.018427	1.36133
	0.396987	0.271819	0.019369	1.36559
	0.397819	0.27247	0.020349	1.36981
	0.39865	0.272974	0.021264	1.37414
	0.399482	0.273178	0.022101	1.37873
	0.400313	0.273337	0.022938	1.38345
	0.401145	0.273511	0.023733	1.38816
	0.401976	0.273685	0.024386	1.39269
	0.402808	0.273978	0.025123	1.39701
	0.403639	0.274112	0.025883	1.40131
	0.40447	0.274175	0.026641	1.40562
	0.405302	0.274235	0.027328	1.4099
	0.406133	0.274265	0.027676	1.41411
	0.406965	0.274198	0.027761	1.41833
	0.407796	0.274239	0.027847	1.42263
	0.408628	0.274475	0.027932	1.42692
	0.409459	0.274711	0.028081	1.43104
	0.410291	0.275056	0.02849	1.43532
	0.411122	0.275379	0.028998	1.44004
	0.411954	0.275545	0.029505	1.44479
	0.412785	0.275684	0.030029	1.44933
	0.413617	0.275823	0.030603	1.4537
	0.414448	0.27593	0.031155	1.45821
	0.41528	0.276013	0.031707	1.46311
	0.416111	0.276102	0.032258	1.46812
	0.416943	0.27619	0.032754	1.47312
	0.417774	0.276234	0.033075	1.47793
	0.418606	0.276191	0.033313	1.48262
	0.419437	0.276133	0.033551	1.48739
	0.420269	0.276098	0.033726	1.49214
	0.4211	0.276064	0.033716	1.49685
	0.421932	0.276146	0.033729	1.50151
	0.422763	0.276476	0.033764	1.50642
	0.423595	0.276932	0.0338	1.51132
	0.424426	0.277387	0.03395	1.51622
	0.425257	0.277829	0.034402	1.52103
	0.426089	0.278077	0.034806	1.52578
	0.42692	0.278109	0.03521	1.53067
	0.427752	0.278091	0.035556	1.53558
	0.428583	0.278072	0.035632	1.54039
	0.429415	0.278138	0.035409	1.54502
	0.430246	0.278367	0.03519	1.54978
	0.431078	0.278675	0.034975	1.55459
	0.431909	0.278983	0.034888	1.5594
	0.432741	0.279291	0.035088	1.56418
	0.433572	0.27955	0.035328	1.56898
	0.434404	0.279951	0.035567	1.57399
	0.435235	0.280488	0.03579	1.579
	0.436067	0.281025	0.035863	1.58403
	0.436898	0.281595	0.035732	1.58898
	0.43773	0.282109	0.035653	1.59395
	0.438561	0.282489	0.035574	1.59901
	0.439393	0.282812	0.035528	1.60405
	0.440224	0.283139	0.035598	1.60899
	0.441056	0.283393	0.035772	1.61383
	0.441887	0.283595	0.03595	1.61912
	0.442719	0.283805	0.036128	1.62445
	0.44355	0.284014	0.036234	1.62975
	0.444381	0.284245	0.036234	1.6351
	0.445213	0.284727	0.036275	1.64077
	0.446044	0.285436	0.036317	1.64676
	0.446876	0.286174	0.036411	1.6527
	0.447707	0.286913	0.036643	1.65861
	0.448539	0.287437	0.036912	1.66435
	0.44937	0.287405	0.037112	1.66996
	0.450202	0.287055	0.037305	1.67556
	0.451033	0.28669	0.037479	1.68117
	0.451865	0.286326	0.037381	1.68644
	0.452696	0.286322	0.037166	1.69107
	0.453528	0.28681	0.036953	1.69576
	0.454359	0.287462	0.036739	1.70043
	0.455191	0.288117	0.036549	1.70511
	0.456022	0.288765	0.036516	1.7099
	0.456854	0.289319	0.036572	1.71493
	0.457685	0.28976	0.036628	1.72001
	0.458517	0.290155	0.036697	1.72513
	0.459348	0.290553	0.036884	1.73019
	0.46018	0.29093	0.037228	1.73524
	0.461011	0.291079	0.037582	1.74047
	0.461843	0.290953	0.037934	1.74571
	0.462674	0.290826	0.038247	1.75093
	0.463505	0.290693	0.038297	1.75608
	0.464337	0.290533	0.038281	1.76131
	0.465168	0.290397	0.038265	1.76673
	0.466	0.290357	0.038256	1.77196
	0.466831	0.290316	0.038287	1.77683
	0.467663	0.290314	0.038259	1.78147
	0.468494	0.290271	0.038164	1.78651
	0.469326	0.289993	0.038069	1.79171
	0.470157	0.28968	0.037977	1.79693
	0.470989	0.289369	0.037959	1.80209
	0.47182	0.289097	0.038271	1.80695
	0.472652	0.289003	0.03858	1.81212
	0.473483	0.289096	0.038892	1.8173
	0.474315	0.28919	0.039238	1.82246
	0.475146	0.289229	0.039704	1.82747
	0.475978	0.28895	0.040188	1.83238
	0.476809	0.288253	0.040677	1.8374
	0.477641	0.287487	0.04115	1.8424
	0.478472	0.286717	0.041574	1.84739
	0.479304	0.286063	0.042096	1.85229
	0.480135	0.285695	0.04263	1.85753
	0.480967	0.285492	0.043165	1.8628
	0.481798	0.28529	0.043652	1.86804
	0.482629	0.285083	0.043823	1.87312
	0.483461	0.284831	0.043577	1.87758
	0.484292	0.284508	0.043334	1.88215
	0.485124	0.284171	0.043083	1.88674
	0.485955	0.283834	0.042803	1.89129
	0.486787	0.283468	0.042543	1.89551
	0.487618	0.283053	0.042321	1.90004
	0.48845	0.282631	0.0421	1.90466
	0.489281	0.282212	0.041923	1.90926
	0.490113	0.281792	0.041965	1.91389
	0.490944	0.281455	0.042163	1.91853
	0.491776	0.281146	0.042361	1.92312
	0.492607	0.28071	0.04256	1.92774
	0.493439	0.280277	0.042772	1.9323
	0.49427	0.279785	0.043049	1.93691
	0.495102	0.278962	0.04338	1.94204
	0.495933	0.277771	0.04371	1.94744
	0.496765	0.276527	0.044018	1.95283
	0.497596	0.275283	0.04419	1.95818
	0.498428	0.274124	0.044153	1.96341
	0.499259	0.273339	0.044102	1.96903
	0.500091	0.272897	0.044051	1.97463
	0.500922	0.272458	0.044002	1.98025
	0.501754	0.272036	0.043997	1.98578
	0.502585	0.271783	0.044118	1.99114
	0.503416	0.271701	0.044232	1.99656
	0.504248	0.271602	0.044354	2.00201
	0.505079	0.271504	0.044503	2.00738
	0.505911	0.271338	0.044423	2.01248
	0.506742	0.270861	0.044216	2.01762
	0.507574	0.270098	0.044005	2.0228
	0.508405	0.269311	0.043795	2.02799
	0.509237	0.268523	0.043811	2.03318
	0.510068	0.267958	0.044349	2.03843
	0.5109	0.26768	0.044903	2.04398
	0.511731	0.267458	0.045453	2.04953
	0.512563	0.267237	0.045962	2.05506
	0.513394	0.266973	0.04594	2.06038
	0.514226	0.266553	0.045769	2.06541
	0.515057	0.265963	0.045595	2.07044
	0.515889	0.2654	0.045421	2.0755
	0.51672	0.264836	0.045224	2.08053
	0.517552	0.264323	0.044987	2.08541
	0.518383	0.263942	0.044747	2.09046
	0.519215	0.263422	0.044506	2.09539
	0.520046	0.262903	0.044264	2.09998
	0.520878	0.262381	0.043715	2.1044
	0.521709	0.261784	0.042849	2.10919
	0.52254	0.260958	0.041984	2.11457
	0.523372	0.260033	0.04112	2.11998
	0.524203	0.259112	0.04048	2.12541
	0.525035	0.258198	0.040609	2.13067
	0.525866	0.257347	0.040856	2.13632
	0.526698	0.256637	0.041103	2.14208
	0.527529	0.255942	0.041348	2.14782
	0.528361	0.255248	0.04151	2.15355
	0.529192	0.254552	0.041799	2.15881
	0.530024	0.253884	0.042088	2.16431
	0.530855	0.253299	0.042377	2.16983
	0.531687	0.252714	0.042645	2.1754
	0.532518	0.252156	0.042589	2.18097
	0.53335	0.251679	0.042319	2.18673
	0.534181	0.251187	0.042049	2.19261
	0.535013	0.250628	0.041775	2.19848
	0.535844	0.250067	0.04144	2.20439
	0.536676	0.24958	0.041171	2.20954
	0.537507	0.24943	0.040918	2.21459
	0.538339	0.249637	0.040664	2.21961
	0.53917	0.249844	0.040422	2.22462
	0.540002	0.250034	0.04041	2.22959
	0.540833	0.249929	0.040578	2.23411
	0.541664	0.249105	0.040744	2.23875
	0.542496	0.248047	0.040906	2.24349
	0.543327	0.247002	0.040975	2.24811
	0.544159	0.245961	0.040714	2.25273
	0.54499	0.245031	0.04039	2.25778
	0.545822	0.244285	0.040065	2.26291
	0.546653	0.243564	0.039757	2.26805
	0.547485	0.242843	0.039654	2.27321
	0.548316	0.242233	0.039304	2.27816
	0.549148	0.241794	0.038952	2.28352
	0.549979	0.241306	0.038597	2.28889
	0.550811	0.240819	0.038199	2.29425
	0.551642	0.240326	0.037875	2.29945
	0.552474	0.239835	0.038001	2.30445
	0.553305	0.239372	0.038126	2.30951
	0.554137	0.238925	0.038265	2.31459
	0.554968	0.238477	0.038525	2.31969
	0.5558	0.238014	0.038712	2.32475
	0.556631	0.237622	0.038866	2.33011
	0.557463	0.237387	0.039032	2.33547
	0.558294	0.237152	0.039206	2.34089
	0.559126	0.23693	0.03935	2.34624
	0.559957	0.236783	0.039378	2.35142
	0.560789	0.236664	0.039383	2.35688
	0.56162	0.236457	0.039388	2.3623
	0.562451	0.236251	0.039498	2.36769
	0.563283	0.236095	0.039859	2.37265
	0.564114	0.236059	0.040263	2.37729
	0.564946	0.236088	0.040665	2.38195
	0.565777	0.236116	0.041064	2.38659
	0.566609	0.236146	0.041225	2.39122
	0.56744	0.236151	0.041174	2.39546
	0.568272	0.235981	0.041091	2.39998
	0.569103	0.23574	0.041009	2.40448
	0.569935	0.2355	0.04091	2.40899
	0.570766	0.235252	0.041006	2.41333
	0.571598	0.234933	0.041486	2.41795
	0.572429	0.234462	0.042027	2.42277
	0.573261	0.233969	0.042564	2.42725
	0.574092	0.233478	0.043295	2.43159
	0.574924	0.233028	0.043717	2.43615
	0.575755	0.23286	0.044029	2.44115
	0.576587	0.233001	0.044331	2.44627
	0.577418	0.233142	0.044634	2.45139
	0.57825	0.233276	0.044915	2.4565
	0.579081	0.233265	0.045403	2.46144
	0.579912	0.232714	0.045925	2.46637
	0.580744	0.231992	0.046444	2.4713
	0.581575	0.231264	0.0469	2.47622
	0.582407	0.2306	0.046854	2.48102
	0.583238	0.230266	0.046594	2.48606
	0.58407	0.230243	0.046311	2.49121
	0.584901	0.230226	0.046029	2.49639
	0.585733	0.230209	0.045915	2.50155
	0.586564	0.230144	0.04609	2.50633
	0.587396	0.22987	0.046299	2.51132
	0.588227	0.229557	0.046508	2.5164
	0.589059	0.229242	0.046757	2.52145
	0.58989	0.228939	0.047341	2.52632
	0.590722	0.228747	0.047953	2.53111
	0.591553	0.228849	0.048564	2.53599
	0.592385	0.229031	0.049174	2.54089
	0.593216	0.229211	0.049338	2.54581
	0.594048	0.229369	0.048777	2.55059
	0.594879	0.229361	0.048116	2.55554
	0.595711	0.229052	0.047458	2.56054
	0.596542	0.228741	0.046796	2.56551
	0.597374	0.228425	0.046397	2.57047
	0.598205	0.228041	0.04619	2.57539
	0.599037	0.227555	0.046001	2.58053
	0.599868	0.227157	0.045811	2.58572
	0.600699	0.226761	0.045674	2.5909
	0.601531	0.226401	0.04536	2.59592
	0.602362	0.226123	0.0449	2.60106
	0.603194	0.225763	0.044431	2.6062
	0.604025	0.225382	0.043962	2.61142
	0.604857	0.224999	0.04355	2.61658
	0.605688	0.224649	0.043539	2.62173
	0.60652	0.224464	0.043553	2.62704
	0.607351	0.224484	0.043567	2.63245
	0.608183	0.224505	0.043588	2.63785
	0.609014	0.224533	0.043599	2.64311
	0.609846	0.224514	0.043541	2.64851
	0.610677	0.224276	0.043468	2.65419
	0.611509	0.223943	0.043391	2.65989
	0.61234	0.223608	0.043033	2.66556
	0.613172	0.223286	0.042113	2.67067
	0.614003	0.222994	0.04098	2.67528
	0.614835	0.222673	0.039837	2.67982
	0.615666	0.222354	0.038694	2.68438
	0.616498	0.222025	0.038018	2.68886
	0.617329	0.221557	0.037694	2.69331
	0.618161	0.220767	0.037432	2.69807
	0.618992	0.219858	0.037171	2.70289
	0.619823	0.218865	0.036832	2.70772
	0.620655	0.21784	0.036404	2.71252
	0.621486	0.217043	0.036006	2.71746
	0.622318	0.216903	0.035628	2.72243
	0.623149	0.216813	0.035252	2.72739
	0.623981	0.216724	0.03513	2.73236
	0.624812	0.216633	0.035012	2.73704
	0.625644	0.216528	0.034854	2.74189
	0.626475	0.216524	0.034697	2.74645
	0.627307	0.216521	0.034521	2.75088
	0.628138	0.216518	0.034214	2.75544
	0.62897	0.216516	0.033906	2.76006
	0.629801	0.216354	0.033615	2.7647
	0.630633	0.216114	0.033325	2.76937
	0.631464	0.215874	0.033047	2.77405
	0.632296	0.215617	0.032672	2.77854
	0.633127	0.215135	0.032244	2.78338
	0.633959	0.214515	0.031812	2.78851
	0.63479	0.213898	0.031379	2.79365
	0.635622	0.213283	0.031168	2.79877
	0.636453	0.212745	0.031119	2.80394
	0.637285	0.212739	0.0311	2.80939
	0.638116	0.212914	0.031081	2.81498
	0.638947	0.213088	0.031009	2.82059
	0.639779	0.213252	0.03084	2.82605
	0.64061	0.213283	0.030669	2.83099
	0.641442	0.213042	0.030504	2.83565
	0.642273	0.212781	0.030339	2.84032
	0.643105	0.212522	0.030442	2.84497
	0.643936	0.212277	0.030851	2.84946
	0.644768	0.212159	0.031322	2.85392
	0.645599	0.211885	0.031795	2.85842
	0.646431	0.21161	0.032232	2.86292
	0.647262	0.211322	0.032149	2.86736
	0.648094	0.210931	0.031741	2.87213
	0.648925	0.210568	0.03128	2.87729
	0.649757	0.210315	0.030823	2.8826
	0.650588	0.210062	0.030434	2.88791
	0.65142	0.209847	0.030304	2.89285
	0.652251	0.209933	0.030254	2.89745
	0.653083	0.210169	0.030209	2.90197
	0.653914	0.210406	0.030163	2.90646
	0.654746	0.210643	0.030211	2.91098
	0.655577	0.210883	0.030099	2.91558
	0.656409	0.211092	0.029944	2.92019
	0.65724	0.211228	0.029788	2.92481
	0.658072	0.211364	0.029584	2.9294
	0.658903	0.211529	0.029111	2.93377
	0.659734	0.211888	0.028523	2.93814
	0.660566	0.212374	0.027919	2.94258
	0.661397	0.212854	0.027319	2.94709
	0.662229	0.213334	0.026639	2.95158
	0.66306	0.21373	0.026098	2.95611
	0.663892	0.213623	0.025586	2.96096
	0.664723	0.213308	0.025043	2.96596
	0.665555	0.212994	0.024505	2.97094
	0.666386	0.21267	0.024251	2.97583
	0.667218	0.212303	0.024309	2.98048
	0.668049	0.211919	0.024443	2.98509
	0.668881	0.211566	0.024577	2.98973
	0.669712	0.211213	0.024676	2.99434
	0.670544	0.210898	0.024569	2.99886
	0.671375	0.210759	0.024309	3.00351
	0.672207	0.210702	0.024038	3.00828
	0.673038	0.210639	0.023766	3.01304
	0.67387	0.210574	0.023613	3.01772
	0.674701	0.210514	0.023626	3.0221
	0.675533	0.210376	0.023694	3.02672
	0.676364	0.210112	0.023763	3.03146
	0.677195	0.209837	0.02381	3.03621
	0.678027	0.209563	0.023735	3.04066
	0.678858	0.20911	0.023559	3.04508
	0.67969	0.208636	0.023364	3.04927
	0.680521	0.208187	0.023172	3.05335
	0.681353	0.207737	0.022931	3.05758
	0.682184	0.207287	0.022553	3.06229
	0.683016	0.207012	0.022101	3.06752
	0.683847	0.206789	0.021649	3.07297
	0.684679	0.206568	0.021186	3.07844
	0.68551	0.206348	0.020534	3.08386
	0.686342	0.20621	0.019673	3.08912
	0.687173	0.205906	0.018753	3.09424
	0.688005	0.205437	0.017827	3.09933
	0.688836	0.204961	0.017049	3.10443
	0.689668	0.204484	0.016778	3.10918
	0.690499	0.20377	0.016801	3.11356
	0.691331	0.203292	0.016843	3.11799
	0.692162	0.202821	0.016885	3.1224
	0.692994	0.202352	0.016772	3.12682
	0.693825	0.20188	0.016501	3.1314
	0.694657	0.201314	0.016191	3.13633
	0.695488	0.200678	0.015881	3.14146
	0.69632	0.200041	0.015638	3.14658
	0.697151	0.199407	0.015687	3.15172
	0.697982	0.198855	0.015923	3.15688
	0.698814	0.198759	0.016181	3.16203
	0.699645	0.19871	0.01644	3.16718
	0.700477	0.198662	0.016804	3.17233
	0.701308	0.198613	0.017229	3.17721
	0.70214	0.198496	0.017657	3.1818
	0.702971	0.198097	0.018084	3.18636
	0.703803	0.197691	0.018492	3.19092
	0.704634	0.197291	0.0187	3.19539
	0.705466	0.196976	0.018794	3.19986
	0.706297	0.196962	0.018881	3.20458
	0.707129	0.196995	0.018968	3.20948
	0.70796	0.197028	0.018938	3.21438
	0.708792	0.197058	0.018682	3.21921
	0.709623	0.196972	0.018335	3.22407
	0.710455	0.196594	0.017987	3.22897
	0.711286	0.196218	0.017638	3.23388
	0.712118	0.195839	0.017398	3.23877
	0.712949	0.195467	0.017089	3.24357
	0.713781	0.195305	0.01672	3.24847
	0.714612	0.195357	0.01635	3.25344
	0.715444	0.19541	0.015968	3.25841
	0.716275	0.195468	0.015605	3.26311
	0.717107	0.19563	0.015269	3.2675
	0.717938	0.195363	0.01494	3.27184
	0.718769	0.195035	0.0146	3.27621
	0.719601	0.194708	0.014306	3.28058
	0.720432	0.194375	0.014136	3.28471
	0.721264	0.194048	0.014049	3.28885
	0.722095	0.194068	0.013962	3.29312
	0.722927	0.194088	0.013882	3.29742
	0.723758	0.194108	0.013865	3.30159
	0.72459	0.194118	0.013906	3.30566
	0.725421	0.193841	0.013931	3.30975
	0.726253	0.193423	0.013956	3.31386
	0.727084	0.192964	0.014048	3.318
	0.727916	0.192503	0.014353	3.32219
	0.728747	0.192325	0.014827	3.32668
	0.729579	0.192152	0.015309	3.33136
	0.73041	0.191963	0.015793	3.33604
	0.731242	0.191774	0.016026	3.34068
	0.732073	0.191551	0.015808	3.34518
	0.732905	0.191074	0.015417	3.34953
	0.733736	0.190605	0.015026	3.35379
	0.734568	0.190151	0.014652	3.35817
	0.735399	0.189697	0.014501	3.36273
	0.73623	0.189295	0.014667	3.36719
	0.737062	0.189197	0.01492	3.3718
	0.737893	0.189188	0.015173	3.37646
	0.738725	0.189183	0.015333	3.38111
	0.739556	0.189179	0.015143	3.38579
	0.740388	0.188882	0.014672	3.3906
	0.741219	0.18854	0.014203	3.39551
	0.742051	0.1882	0.013737	3.40043
	0.742882	0.187859	0.013209	3.40535
	0.743714	0.187622	0.012511	3.41031
	0.744545	0.187345	0.011709	3.41548
	0.745377	0.186925	0.010901	3.42071
	0.746208	0.186481	0.01011	3.42592
	0.74704	0.186037	0.009315	3.4309
	0.747871	0.185503	0.008488	3.43546
	0.748703	0.184961	0.007658	3.44005
	0.749534	0.184416	0.006829	3.44463
	0.750366	0.183874	0.006143	3.44919
	0.751197	0.183355	0.005863	3.45377
	0.752029	0.183061	0.005858	3.45851
	0.75286	0.182802	0.005854	3.46344
	0.753692	0.182541	0.005893	3.46836
	0.754523	0.182277	0.005891	3.47316
	0.755355	0.181814	0.005716	3.47785
	0.756186	0.180864	0.005457	3.48268
	0.757017	0.179829	0.005197	3.48752
	0.757849	0.178796	0.004855	3.49235
	0.75868	0.177759	0.004278	3.49708
	0.759512	0.177437	0.00355	3.50166
	0.760343	0.177692	0.002823	3.50632
	0.761175	0.177996	0.002088	3.51097
	0.762006	0.178302	0.001399	3.51555
	0.762838	0.178452	0.000863	3.52015
	0.763669	0.178245	0.000424	3.52502
	0.764501	0.178017	-1.5e-05	3.53008
	0.765332	0.177789	-0.00044	3.53513
	0.766164	0.177562	-0.00085	3.54006
	0.766995	0.177605	-0.00124	3.54476
	0.767827	0.177581	-0.00164	3.54937
	0.768658	0.17755	-0.00203	3.55398
	0.76949	0.17752	-0.00248	3.55858
	0.770321	0.177515	-0.00312	3.56313
	0.771153	0.17775	-0.00396	3.56786
	0.771984	0.178007	-0.00483	3.57283
	0.772816	0.178263	-0.00567	3.5778
	0.773647	0.178519	-0.00632	3.58266
	0.774479	0.1787	-0.00667	3.58735
	0.77531	0.178775	-0.00697	3.59202
	0.776141	0.178844	-0.00727	3.59671
	0.776973	0.178911	-0.00767	3.60138
	0.777804	0.178974	-0.00824	3.6059
	0.778636	0.178793	-0.00865	3.61032
	0.779467	0.178498	-0.00907	3.61491
	0.780299	0.178165	-0.00947	3.61951
	0.78113	0.177829	-0.00976	3.62405
	0.781962	0.177476	-0.00994	3.62855
	0.782793	0.177001	-0.01025	3.63306
	0.783625	0.176443	-0.01057	3.6376
	0.784456	0.175875	-0.01083	3.64216
	0.785288	0.175307	-0.01086	3.64659
	0.786119	0.175009	-0.01067	3.65091
	0.786951	0.175062	-0.01048	3.65529
	0.787782	0.175208	-0.01029	3.65972
	0.788614	0.175355	-0.01007	3.66449
	0.789445	0.175499	-0.00978	3.66934
	0.790277	0.175593	-0.00943	3.67429
	0.791108	0.175663	-0.00909	3.67957
	0.79194	0.175729	-0.00882	3.68484
	0.792771	0.175795	-0.00889	3.69007
	0.793603	0.175863	-0.00939	3.69503
	0.794434	0.175923	-0.00993	3.69982
	0.795265	0.175979	-0.01046	3.70461
	0.796097	0.176035	-0.01087	3.70942
	0.796928	0.17609	-0.01099	3.71416
	0.79776	0.176423	-0.01103	3.7188
	0.798591	0.177001	-0.01108	3.72377
	0.799423	0.177632	-0.01112	3.72875
	0.800254	0.178266	-0.01106	3.73369
	0.801086	0.178736	-0.01085	3.73863
	0.801917	0.178502	-0.01064	3.74375
	0.802749	0.177942	-0.01044	3.74895
	0.80358	0.177345	-0.0103	3.75413
	0.804412	0.176746	-0.01035	3.7592
	0.805243	0.176155	-0.01049	3.76388
	0.806075	0.175789	-0.01063	3.76883
	0.806906	0.175491	-0.01077	3.77377
	0.807738	0.175189	-0.01089	3.7787
	0.808569	0.174908	-0.0109	3.78369
	0.809401	0.17485	-0.01083	3.78892
	0.810232	0.174888	-0.01076	3.79428
	0.811064	0.174938	-0.01065	3.79961
	0.811895	0.174986	-0.01038	3.80487
	0.812727	0.17503	-0.00992	3.80982
	0.813558	0.174764	-0.00944	3.81489
	0.81439	0.174386	-0.00896	3.82002
	0.815221	0.173997	-0.00854	3.82513
	0.816052	0.173609	-0.00828	3.83023
	0.816884	0.173257	-0.00816	3.83539
	0.817715	0.172952	-0.00803	3.84084
	0.818547	0.172656	-0.00793	3.8463
	0.819378	0.17236	-0.00806	3.85172
	0.82021	0.172083	-0.00865	3.85691
	0.821041	0.171851	-0.00937	3.86179
	0.821873	0.171625	-0.01007	3.86665
	0.822704	0.171399	-0.01067	3.87152
	0.823536	0.171172	-0.01105	3.87634
	0.824367	0.171051	-0.01107	3.88118
	0.825199	0.171141	-0.01106	3.88628
	0.82603	0.171269	-0.01105	3.89138
	0.826862	0.171396	-0.01105	3.89643
	0.827693	0.171508	-0.01117	3.90137
	0.828525	0.171378	-0.01138	3.90619
	0.829356	0.171115	-0.01159	3.91125
	0.830188	0.170839	-0.0118	3.91634
	0.831019	0.17058	-0.01203	3.92131
	0.831851	0.17034	-0.01226	3.92602
	0.832682	0.170308	-0.01247	3.93075
	0.833513	0.170426	-0.01268	3.93552
	0.834345	0.170562	-0.01288	3.94029
	0.835176	0.170697	-0.01298	3.94513
	0.836008	0.170779	-0.01303	3.95029
	0.836839	0.170678	-0.01308	3.95583
	0.837671	0.170479	-0.01313	3.96138
	0.838502	0.170279	-0.01317	3.96682
	0.839334	0.170035	-0.01319	3.97193
	0.840165	0.169592	-0.01324	3.97671
	0.840997	0.16901	-0.01329	3.98159
	0.841828	0.168409	-0.01334	3.9869
	0.84266	0.167808	-0.01337	3.99234
	0.843491	0.167423	-0.0133	3.99754
	0.844323	0.16718	-0.01322	4.00287
	0.845154	0.16694	-0.01314	4.00823
	0.845986	0.1667	-0.01309	4.01356
	0.846817	0.166439	-0.01319	4.01881
	0.847649	0.165995	-0.01348	4.02368
	0.84848	0.165457	-0.01376	4.02876
	0.849312	0.164926	-0.01406	4.03383
	0.850143	0.164396	-0.0144	4.03886
	0.850975	0.163837	-0.0147	4.04379
	0.851806	0.163269	-0.01495	4.04911
	0.852638	0.162711	-0.01521	4.05449
	0.853469	0.162158	-0.01547	4.05983
	0.8543	0.161606	-0.01583	4.06524
	0.855132	0.161307	-0.01633	4.07028
	0.855963	0.161199	-0.01683	4.07569
	0.856795	0.161119	-0.01733	4.0811
	0.857626	0.161039	-0.01774	4.08649
	0.858458	0.160946	-0.01784	4.09165
	0.859289	0.160904	-0.01779	4.09632
	0.860121	0.160928	-0.01774	4.10101
	0.860952	0.160971	-0.01765	4.10567
	0.861784	0.161014	-0.01738	4.1103
	0.862615	0.161047	-0.01712	4.11525
	0.863447	0.160939	-0.01688	4.12126
	0.864278	0.160759	-0.01663	4.12723
	0.86511	0.160579	-0.01647	4.13324
	0.865941	0.160386	-0.01664	4.13916
	0.866773	0.16013	-0.01696	4.14479
	0.867604	0.159911	-0.01729	4.15048
	0.868436	0.159724	-0.01762	4.15613
	0.869267	0.159537	-0.01781	4.16181
	0.870099	0.15942	-0.01764	4.16716
	0.87093	0.159319	-0.01736	4.17275
	0.871762	0.159201	-0.01708	4.17844
	0.872593	0.159078	-0.01681	4.18407
	0.873424	0.158954	-0.0167	4.18972
	0.874256	0.158616	-0.01682	4.19516
	0.875087	0.158218	-0.01694	4.20099
	0.875919	0.157835	-0.01706	4.2068
	0.87675	0.157454	-0.01717	4.21263
	0.877582	0.157145	-0.0174	4.21821
	0.878413	0.157078	-0.01772	4.22376
	0.879245	0.157116	-0.01805	4.22948
	0.880076	0.157162	-0.01838	4.23522
	0.880908	0.157207	-0.01867	4.24092
	0.881739	0.157333	-0.01856	4.24634
	0.882571	0.157539	-0.0184	4.25191
	0.883402	0.157762	-0.01824	4.25749
	0.884234	0.157971	-0.01808	4.26305
	0.885065	0.158181	-0.01809	4.26858
	0.885897	0.158441	-0.0183	4.27405
	0.886728	0.158723	-0.01852	4.27969
	0.88756	0.158973	-0.01873	4.28529
	0.888391	0.159222	-0.01885	4.29089
	0.889223	0.159464	-0.01872	4.29631
	0.890054	0.159663	-0.01857	4.30176
	0.890886	0.159818	-0.01843	4.30723
	0.891717	0.15997	-0.01828	4.31268
	0.892549	0.160123	-0.01831	4.31794
	0.89338	0.160297	-0.01853	4.32242
	0.894211	0.160612	-0.01876	4.32719
	0.895043	0.16106	-0.01898	4.33237
	0.895874	0.161509	-0.01918	4.33769
	0.896706	0.161951	-0.01916	4.34286
	0.897537	0.16219	-0.01905	4.34816
	0.898369	0.162148	-0.01894	4.3537
	0.8992	0.162026	-0.01883	4.35926
	0.900032	0.161903	-0.01891	4.36483
	0.900863	0.161723	-0.01908	4.37054
	0.901695	0.161505	-0.01922	4.37676
	0.902526	0.16131	-0.01937	4.38299
	0.903358	0.161115	-0.01952	4.38926
	0.904189	0.160932	-0.01946	4.3954
	0.905021	0.16085	-0.01939	4.40062
	0.905852	0.160838	-0.01933	4.4059
	0.906684	0.16081	-0.01926	4.41119
	0.907515	0.160782	-0.01911	4.41646
	0.908347	0.160705	-0.01893	4.4217
	0.909178	0.160523	-0.0188	4.4272
	0.91001	0.16029	-0.01868	4.43276
	0.910841	0.160055	-0.01857	4.43828
	0.911673	0.15982	-0.01883	4.44385
	0.912504	0.15962	-0.01946	4.44907
	0.913336	0.159381	-0.02008	4.45471
	0.914167	0.159081	-0.02071	4.46035
	0.914998	0.158782	-0.02128	4.466
	0.91583	0.158459	-0.02157	4.4715
	0.916661	0.158072	-0.02185	4.4771
	0.917493	0.157652	-0.02212	4.4829
	0.918324	0.157234	-0.0224	4.48876
	0.919156	0.156816	-0.02256	4.49463
	0.919987	0.156372	-0.0224	4.50001
	0.920819	0.155942	-0.02221	4.50504
	0.92165	0.155539	-0.02203	4.51007
	0.922482	0.155136	-0.02187	4.51509
	0.923313	0.15473	-0.02203	4.52016
	0.924145	0.154214	-0.02219	4.52535
	0.924976	0.153515	-0.02234	4.5311
	0.925808	0.152736	-0.02249	4.53687
	0.926639	0.151959	-0.02256	4.54263
	0.927471	0.151225	-0.0225	4.54822
	0.928302	0.150622	-0.02247	4.55395
	0.929134	0.150103	-0.02243	4.55975
	0.929965	0.149588	-0.0224	4.56551
	0.930797	0.149075	-0.02243	4.57127
	0.931628	0.148655	-0.02275	4.57699
	0.932459	0.148455	-0.02312	4.58301
	0.933291	0.148362	-0.0235	4.58907
	0.934122	0.148268	-0.02386	4.59512
	0.934954	0.148108	-0.02405	4.60101
	0.935785	0.147627	-0.02415	4.60698
	0.936617	0.146906	-0.02423	4.61315
	0.937448	0.14619	-0.02431	4.61936
	0.93828	0.145509	-0.02447	4.62556
	0.939111	0.144948	-0.02457	4.63124
	0.939943	0.144676	-0.02464	4.63728
	0.940774	0.144595	-0.02471	4.64333
	0.941606	0.144514	-0.02477	4.64938
	0.942437	0.144429	-0.02498	4.65536
	0.943269	0.144369	-0.02534	4.66109
	0.9441	0.14444	-0.02572	4.667
	0.944932	0.144638	-0.0261	4.67294
	0.945763	0.144837	-0.02647	4.67874
	0.946595	0.145047	-0.02667	4.68391
	0.947426	0.145137	-0.02677	4.68908
	0.948258	0.144957	-0.02687	4.69467
	0.949089	0.144746	-0.02696	4.70046
	0.949921	0.144535	-0.02694	4.70628
	0.950752	0.144366	-0.02688	4.71206
	0.951584	0.144359	-0.02682	4.71824
	0.952415	0.144504	-0.02675	4.72458
	0.953246	0.144649	-0.02667	4.73092
	0.954078	0.144818	-0.02658	4.73709
	0.954909	0.145	-0.02671	4.74306
	0.955741	0.145104	-0.02686	4.74912
	0.956572	0.145151	-0.02701	4.75522
	0.957404	0.145197	-0.02718	4.76131
	0.958235	0.145243	-0.02688	4.76702
	0.959067	0.145317	-0.02649	4.77267
	0.959898	0.145437	-0.02609	4.77836
	0.96073	0.145556	-0.02569	4.78406
	0.961561	0.145672	-0.0256	4.78973
	0.962393	0.145689	-0.02573	4.79562
	0.963224	0.145506	-0.02589	4.80166
	0.964056	0.145234	-0.02605	4.80773
	0.964887	0.14496	-0.02622	4.81378
	0.965719	0.14476	-0.02676	4.81941
	0.96655	0.144729	-0.02746	4.82504
	0.967382	0.144792	-0.02817	4.83069
	0.968213	0.144853	-0.02889	4.83638
	0.969045	0.144915	-0.02953	4.84205
	0.969876	0.144927	-0.02992	4.84757
	0.970708	0.144861	-0.0303	4.85328
	0.971539	0.144777	-0.03067	4.85907
	0.97237	0.144693	-0.03101	4.86485
	0.973202	0.144563	-0.03111	4.87055
	0.974033	0.144342	-0.03124	4.87622
	0.974865	0.144117	-0.03137	4.88205
	0.975696	0.143937	-0.03151	4.88791
	0.976528	0.143757	-0.03171	4.89377
	0.977359	0.143663	-0.03163	4.89936
	0.978191	0.143653	-0.03149	4.90549
	0.979022	0.143614	-0.03134	4.9118
	0.979854	0.143575	-0.0312	4.9181
	0.980685	0.143529	-0.03138	4.92436
	0.981517	0.143378	-0.03196	4.93012
	0.982348	0.143085	-0.0325	4.9358
	0.98318	0.142758	-0.03303	4.94148
	0.984011	0.14243	-0.03354	4.9472
	0.984843	0.142009	-0.03393	4.95273
	0.985674	0.14145	-0.03423	4.9586
	0.986506	0.140863	-0.03452	4.96462
	0.987337	0.140284	-0.03482	4.97063
	0.988169	0.139704	-0.03522	4.97667
	0.989	0.13932	-0.03552	4.98264
	0.989832	0.139142	-0.03575	4.98865
	0.990663	0.138968	-0.03599	4.99467
	0.991494	0.138802	-0.03622	5.00072
	0.992326	0.138611	-0.03638	5.00654
	0.993157	0.138289	-0.03646	5.01244
	0.993989	0.137824	-0.03652	5.01865
	0.99482	0.137377	-0.03659	5.02488
	0.995652	0.13693	-0.03648	5.03112
	0.996483	0.136527	-0.0362	5.03708
	0.997315	0.136258	-0.03589	5.04299
	0.998146	0.135933	-0.03558	5.04892
	0.998978	0.135607	-0.03527	5.05467
	0.999809	0.13528	-0.03535	5.06002
	1.00064	0.134961	-0.03562	5.06526
	1.00147	0.134729	-0.03592	5.071
	1.0023	0.134607	-0.03622	5.07715
	1.00314	0.134484	-0.03647	5.08333
	1.00397	0.134399	-0.03666	5.08944
	1.0048	0.134399	-0.03688	5.09586
	1.00563	0.134311	-0.03712	5.10257
	1.00646	0.134201	-0.03736	5.10928
	1.00729	0.134093	-0.03733	5.116
	1.00812	0.134012	-0.03696	5.12234
	1.00896	0.134069	-0.03652	5.12844
	1.00979	0.134289	-0.03607	5.13454
	1.01062	0.134508	-0.03565	5.14063
	1.01145	0.134729	-0.03545	5.14665
	1.01228	0.13499	-0.03535	5.15275
	1.01311	0.135355	-0.03525	5.15909
	1.01395	0.135753	-0.03516	5.16549
	1.01478	0.136153	-0.03502	5.17191
	1.01561	0.136496	-0.03486	5.17812
	1.01644	0.136643	-0.03468	5.18439
	1.01727	0.136653	-0.03451	5.19078
	1.0181	0.136663	-0.03434	5.19719
	1.01893	0.136678	-0.03439	5.20349
	1.01977	0.13663	-0.03434	5.20923
	1.0206	0.136294	-0.03425	5.21484
	1.02143	0.135686	-0.03416	5.2205
	1.02226	0.135077	-0.03394	5.22618
	1.02309	0.134488	-0.03361	5.23183
	1.02392	0.13409	-0.03337	5.23766
	1.02475	0.134037	-0.03314	5.24366
	1.02558	0.134016	-0.03292	5.24971
	1.02642	0.133995	-0.03276	5.25573
	1.02725	0.133936	-0.03267	5.2614
	1.02808	0.133806	-0.0326	5.26708
	1.02891	0.133685	-0.03253	5.27287
	1.02974	0.133565	-0.03248	5.2786
	1.03057	0.133454	-0.03249	5.28431
	1.03141	0.133296	-0.03233	5.2901
	1.03224	0.132977	-0.03213	5.29601
	1.03307	0.132588	-0.03193	5.30194
	1.0339	0.132199	-0.03178	5.30788
	1.03473	0.131795	-0.03201	5.31338
	1.03556	0.131412	-0.03233	5.31909
	1.03639	0.131113	-0.03264	5.32504
	1.03723	0.130815	-0.03297	5.33098
	1.03806	0.130523	-0.03333	5.33691
	1.03889	0.13026	-0.03387	5.34277
	1.03972	0.129989	-0.03454	5.34868
	1.04055	0.129642	-0.0352	5.3546
	1.04138	0.129296	-0.03586	5.36054
	1.04221	0.128895	-0.03633	5.36624
	1.04305	0.12848	-0.03659	5.3721
	1.04388	0.128216	-0.03679	5.37818
	1.04471	0.127992	-0.037	5.38426
	1.04554	0.127769	-0.03713	5.39036
	1.04637	0.127558	-0.03726	5.39602
	1.0472	0.127623	-0.03742	5.40154
	1.04804	0.127802	-0.03759	5.40712
	1.04887	0.127981	-0.03776	5.4127
	1.0497	0.12815	-0.03796	5.41824
	1.05053	0.128211	-0.03808	5.42406
	1.05136	0.128094	-0.03815	5.43018
	1.05219	0.127983	-0.03821	5.43624
	1.05302	0.127872	-0.03825	5.4419
	1.05385	0.127739	-0.03867	5.44718
	1.05469	0.127398	-0.03942	5.45265
	1.05552	0.126599	-0.0402	5.45861
	1.05635	0.125796	-0.04097	5.46465
	1.05718	0.124998	-0.04159	5.47068
	1.05801	0.124257	-0.0418	5.47644
	1.05884	0.123829	-0.04181	5.48192
	1.05968	0.123585	-0.04181	5.48738
	1.06051	0.123342	-0.04187	5.49284
	1.06134	0.123157	-0.04229	5.49822
	1.06217	0.123338	-0.04297	5.50365
	1.063	0.123722	-0.04369	5.50934
	1.06383	0.12409	-0.04442	5.51505
	1.06466	0.124459	-0.04496	5.52076
	1.0655	0.124758	-0.04517	5.52634
	1.06633	0.124678	-0.04527	5.53185
	1.06716	0.12452	-0.04536	5.53744
	1.06799	0.124362	-0.04546	5.54304
	1.06882	0.124201	-0.04548	5.54856
	1.06965	0.123974	-0.04541	5.55393
	1.07048	0.123464	-0.0453	5.55936
	1.07132	0.12285	-0.0452	5.56485
	1.07215	0.122236	-0.04523	5.57031
	1.07298	0.121679	-0.04549	5.5757
	1.07381	0.121454	-0.04586	5.5812
	1.07464	0.121657	-0.04623	5.5869
	1.07547	0.12186	-0.0466	5.59263
	1.07631	0.122059	-0.04674	5.59828
	1.07714	0.122199	-0.04671	5.60347
	1.07797	0.122141	-0.04666	5.60837
	1.0788	0.122022	-0.0466	5.61336
	1.07963	0.121903	-0.04648	5.61834
	1.08046	0.121808	-0.04609	5.62329
	1.08129	0.121817	-0.04555	5.62818
	1.08213	0.121862	-0.04501	5.63305
	1.08296	0.121901	-0.04447	5.63791
	1.08379	0.121941	-0.04412	5.64277
	1.08462	0.121895	-0.04405	5.64738
	1.08545	0.121506	-0.04407	5.65196
	1.08628	0.121002	-0.04409	5.65677
	1.08712	0.120497	-0.0441	5.66159
	1.08795	0.119984	-0.04394	5.66636
	1.08878	0.119421	-0.04362	5.67128
	1.08961	0.118795	-0.04328	5.67646
	1.09044	0.118179	-0.04293	5.68173
	1.09127	0.117563	-0.04261	5.68703
	1.0921	0.116948	-0.04245	5.69211
	1.09293	0.116418	-0.04243	5.69698
	1.09377	0.116101	-0.04242	5.70183
	1.0946	0.115784	-0.04241	5.70669
	1.09543	0.115481	-0.04217	5.71151
	1.09626	0.115323	-0.04162	5.71602
	1.09709	0.115447	-0.04119	5.72035
	1.09792	0.115513	-0.04076	5.72469
	1.09875	0.115578	-0.04042	5.72905
	1.09959	0.115648	-0.04038	5.73341
	1.10042	0.115508	-0.04061	5.73814
	1.10125	0.115493	-0.04082	5.74318
	1.10208	0.115517	-0.04102	5.74824
	1.10291	0.115541	-0.04113	5.75331
	1.10374	0.115565	-0.04104	5.75811
	1.10458	0.115663	-0.04088	5.76273
	1.10541	0.11561	-0.04072	5.76736
	1.10624	0.115556	-0.04056	5.77172
	1.10707	0.115502	-0.0405	5.77588
	1.1079	0.115467	-0.04053	5.78007
	1.10873	0.11526	-0.04055	5.78435
	1.10956	0.114961	-0.04057	5.78869
	1.1104	0.114657	-0.04062	5.79301
	1.11123	0.114366	-0.04075	5.79729
	1.11206	0.114393	-0.04093	5.80161
	1.11289	0.114788	-0.04111	5.80641
	1.11372	0.115186	-0.04129	5.81121
	1.11455	0.115578	-0.04148	5.81599
	1.11539	0.115913	-0.04169	5.8206
	1.11622	0.115805	-0.04194	5.82491
	1.11705	0.115664	-0.04219	5.82927
	1.11788	0.115522	-0.04244	5.83363
	1.11871	0.115384	-0.04271	5.83793
	1.11954	0.115324	-0.043	5.84217
	1.12037	0.115369	-0.0433	5.84658
	1.12121	0.115417	-0.0436	5.851
	1.12204	0.115465	-0.04389	5.85546
	1.12287	0.115518	-0.04397	5.8599
	1.1237	0.115655	-0.04377	5.86441
	1.12453	0.115837	-0.04357	5.86906
	1.12536	0.116018	-0.04337	5.87372
	1.12619	0.116204	-0.04319	5.87829
	1.12703	0.116439	-0.04313	5.88256
	1.12786	0.116796	-0.04318	5.8866
	1.12869	0.117164	-0.04323	5.89073
	1.12952	0.117529	-0.04333	5.89483
	1.13035	0.117889	-0.04346	5.89878
	1.13118	0.118138	-0.04353	5.90255
	1.13201	0.117925	-0.04358	5.90665
	1.13285	0.117712	-0.04364	5.91075
	1.13368	0.117496	-0.04365	5.91486
	1.13451	0.117241	-0.04359	5.91886
	1.13534	0.116932	-0.0435	5.92279
	1.13617	0.11681	-0.04342	5.92678
	1.137	0.116688	-0.04327	5.93076
	1.13783	0.116572	-0.0431	5.93472
	1.13867	0.116502	-0.04303	5.93865
	1.1395	0.116252	-0.04304	5.94264
	1.14033	0.115974	-0.04304	5.94665
	1.14116	0.115699	-0.04307	5.95067
	1.14199	0.11537	-0.04304	5.95449
	1.14282	0.114575	-0.04294	5.95808
	1.14366	0.113481	-0.04284	5.96187
	1.14449	0.112385	-0.04272	5.96567
	1.14532	0.111302	-0.04259	5.96943
	1.14615	0.110355	-0.04241	5.97309
	1.14698	0.109923	-0.04218	5.97668
	1.14781	0.109641	-0.04196	5.98027
	1.14864	0.10936	-0.04174	5.98387
	1.14948	0.109103	-0.04158	5.98748
	1.15031	0.108978	-0.04156	5.99114
	1.15114	0.108666	-0.04155	5.99483
	1.15197	0.108358	-0.04155	5.99853
	1.1528	0.108024	-0.04154	6.00218
	1.15363	0.107654	-0.04155	6.00556
	1.15446	0.107244	-0.04157	6.00872
	1.1553	0.107018	-0.0416	6.01208
	1.15613	0.106817	-0.04161	6.01545
	1.15696	0.106616	-0.04167	6.01878
	1.15779	0.106447	-0.04193	6.02208
	1.15862	0.106211	-0.04228	6.02537
	1.15945	0.105954	-0.04264	6.02851
	1.16029	0.105696	-0.04297	6.03148
	1.16112	0.105438	-0.04312	6.03448
	1.16195	0.105203	-0.04293	6.03745
	1.16278	0.105098	-0.04275	6.04062
	1.16361	0.105005	-0.04258	6.04378
	1.16444	0.104913	-0.04256	6.04694
	1.16527	0.104804	-0.04281	6.05
	1.1661	0.104693	-0.04298	6.05299
	1.16694	0.104597	-0.04314	6.05603
	1.16777	0.104503	-0.04326	6.05908
	1.1686	0.104409	-0.04319	6.06211
	1.16943	0.104257	-0.04299	6.06501
	1.17026	0.10374	-0.04279	6.06803
	1.17109	0.103193	-0.04259	6.07105
	1.17193	0.102649	-0.04248	6.07407
	1.17276	0.102154	-0.04263	6.07701
	1.17359	0.102199	-0.04292	6.07948
	1.17442	0.10236	-0.04321	6.08215
	1.17525	0.102524	-0.0435	6.0848
	1.17608	0.102689	-0.04383	6.08744
	1.17691	0.102659	-0.0442	6.09001
	1.17775	0.102281	-0.04457	6.09248
	1.17858	0.101871	-0.04494	6.09496
	1.17941	0.101458	-0.04521	6.09743
	1.18024	0.101046	-0.04529	6.09988
	1.18107	0.100847	-0.04542	6.10217
	1.1819	0.100573	-0.04555	6.10438
	1.18274	0.100297	-0.04569	6.10661
	1.18357	0.100017	-0.04587	6.10881
	1.1844	0.099862	-0.04607	6.11095
	1.18523	0.100099	-0.04619	6.1132
	1.18606	0.100416	-0.04632	6.11572
	1.18689	0.100735	-0.04646	6.11824
	1.18772	0.101057	-0.04659	6.12072
	1.18856	0.101026	-0.04664	6.12308
	1.18939	0.100987	-0.04667	6.12515
	1.19022	0.100949	-0.04671	6.1272
	1.19105	0.100912	-0.04671	6.12925
	1.19188	0.10091	-0.04672	6.1313
	1.19271	0.101168	-0.04683	6.13335
	1.19354	0.101373	-0.04695	6.1354
	1.19437	0.101574	-0.04706	6.13746
	1.19521	0.101777	-0.04708	6.13949
	1.19604	0.101773	-0.04697	6.14133
	1.19687	0.10146	-0.04681	6.14322
	1.1977	0.101121	-0.04664	6.14517
	1.19853	0.100782	-0.04643	6.14715
	1.19936	0.100445	-0.04598	6.14911
	1.2002	0.100273	-0.04557	6.15112
	1.20103	0.100243	-0.04515	6.15331
	1.20186	0.100216	-0.04474	6.1555
	1.20269	0.10019	-0.04444	6.15769
	1.20352	0.100105	-0.04449	6.15972
	1.20435	0.099701	-0.04452	6.16126
	1.20518	0.09921	-0.04454	6.16266
	1.20602	0.09867	-0.04459	6.16405
	1.20685	0.098108	-0.04475	6.16542
	1.20768	0.097496	-0.04508	6.16667
	1.20851	0.096682	-0.04542	6.16773
	1.20934	0.095797	-0.04576	6.1688
	1.21017	0.094912	-0.04608	6.16987
	1.21101	0.094057	-0.04632	6.17092
	1.21184	0.093701	-0.04643	6.17198
	1.21267	0.093738	-0.04654	6.17317
	1.2135	0.093854	-0.04664	6.17429
	1.21433	0.093969	-0.04665	6.17543
	1.21516	0.094027	-0.04651	6.17653
	1.21599	0.094164	-0.04636	6.17733
	1.21683	0.094354	-0.04622	6.17806
	1.21766	0.094551	-0.04607	6.17879
	1.21849	0.094747	-0.04593	6.17952
	1.21932	0.09496	-0.04585	6.18027
	1.22015	0.094973	-0.04576	6.18102
	1.22098	0.094917	-0.04567	6.18176
	1.22181	0.09486	-0.0455	6.1825
	1.22265	0.094842	-0.04505	6.18326
	1.22348	0.095046	-0.04451	6.18401
	1.22431	0.095367	-0.04396	6.18469
	1.22514	0.095704	-0.04344	6.18537
	1.22597	0.096042	-0.04309	6.18605
	1.2268	0.096268	-0.0431	6.18627
	1.22764	0.096214	-0.04313	6.18611
	1.22847	0.096087	-0.04317	6.18594
	1.2293	0.09596	-0.04323	6.18576
	1.23013	0.095817	-0.04338	6.18559
	1.23096	0.095442	-0.04346	6.18571
	1.23179	0.09492	-0.04355	6.18558
	1.23262	0.094375	-0.04361	6.18546
	1.23345	0.093828	-0.04355	6.18534
	1.23429	0.093343	-0.04321	6.1852
	1.23512	0.093323	-0.04283	6.18524
	1.23595	0.093463	-0.04244	6.18541
	1.23678	0.093615	-0.0421	6.18557
	1.23761	0.093766	-0.04195	6.18572
	1.23844	0.093957	-0.04198	6.18551
	1.23927	0.094068	-0.042	6.18504
	1.24011	0.094157	-0.04202	6.18457
	1.24094	0.094247	-0.04202	6.1841
	1.24177	0.094292	-0.04202	6.18354
	1.2426	0.093976	-0.04213	6.18272
	1.24343	0.093477	-0.04224	6.18189
	1.24426	0.092954	-0.04235	6.18105
	1.2451	0.09243	-0.04246	6.18024
	1.24593	0.092131	-0.04253	6.17971
	1.24676	0.092215	-0.04259	6.17915
	1.24759	0.092369	-0.04266	6.17853
	1.24842	0.092523	-0.0427	6.1779
	1.24925	0.092698	-0.04273	6.17728
	1.25008	0.092837	-0.04281	6.17677
	1.25092	0.092727	-0.0429	6.17609
	1.25175	0.092572	-0.04299	6.17542
	1.25258	0.092417	-0.04314	6.17472
	1.25341	0.092016	-0.04304	6.17387
	1.25424	0.091591	-0.04277	6.17295
	1.25507	0.0912	-0.0425	6.17215
	1.25591	0.090813	-0.04223	6.17134
	1.25674	0.090434	-0.04201	6.17054
	1.25757	0.089922	-0.04224	6.16982
	1.2584	0.089367	-0.04246	6.16897
	1.25923	0.088773	-0.04269	6.16811
	1.26006	0.08815	-0.04291	6.16725
	1.26089	0.087597	-0.04301	6.16639
	1.26172	0.087278	-0.04307	6.16545
	1.26256	0.08708	-0.04313	6.16438
	1.26339	0.086883	-0.04319	6.16331
	1.26422	0.086686	-0.04336	6.16225
	1.26505	0.086407	-0.04346	6.16124
	1.26588	0.086168	-0.04354	6.16042
	1.26671	0.085987	-0.04362	6.15969
	1.26754	0.085806	-0.04369	6.15893
	1.26838	0.085644	-0.0434	6.15812
	1.26921	0.08552	-0.04299	6.1573
	1.27004	0.08527	-0.04258	6.15625
	1.27087	0.084936	-0.04217	6.15515
	1.2717	0.084601	-0.04181	6.15405
	1.27253	0.084334	-0.0417	6.15301
	1.27337	0.084396	-0.04164	6.15202
	1.2742	0.084651	-0.04158	6.15094
	1.27503	0.084921	-0.04153	6.14985
	1.27586	0.085191	-0.04162	6.14874
	1.27669	0.085161	-0.04178	6.14748
	1.27752	0.084988	-0.04194	6.14586
	1.27835	0.084828	-0.0421	6.14419
	1.27919	0.084666	-0.04224	6.14253
	1.28002	0.084539	-0.04239	6.14086
	1.28085	0.084423	-0.04269	6.13919
	1.28168	0.084268	-0.04298	6.13729
	1.28251	0.084094	-0.04326	6.13536
	1.28334	0.083919	-0.04338	6.13343
	1.28418	0.083919	-0.0429	6.13151
	1.28501	0.083849	-0.04236	6.12936
	1.28584	0.083703	-0.04183	6.12711
	1.28667	0.083557	-0.04131	6.12486
	1.2875	0.083385	-0.041	6.12261
	1.28833	0.083037	-0.04095	6.12059
	1.28916	0.082663	-0.04089	6.11869
	1.29	0.082312	-0.04084	6.1168
	1.29083	0.08196	-0.04073	6.11492
	1.29166	0.081821	-0.04038	6.11307
	1.29249	0.081934	-0.03998	6.11111
	1.29332	0.082103	-0.03957	6.10896
	1.29415	0.08227	-0.03921	6.10677
	1.29498	0.082439	-0.03921	6.10459
	1.29582	0.082403	-0.03933	6.10223
	1.29665	0.082346	-0.03945	6.09948
	1.29748	0.082306	-0.03957	6.09669
	1.29831	0.082265	-0.03958	6.09392
	1.29914	0.082225	-0.03911	6.09112
	1.29997	0.082051	-0.03855	6.08846
	1.3008	0.081781	-0.03799	6.08571
	1.30164	0.081494	-0.03745	6.08296
	1.30247	0.081206	-0.03699	6.08022
	1.3033	0.080899	-0.03674	6.07755
	1.30413	0.080488	-0.03648	6.07504
	1.30496	0.080047	-0.03622	6.07254
	1.30579	0.079606	-0.03595	6.07005
	1.30662	0.079147	-0.0359	6.06756
	1.30746	0.078532	-0.03604	6.06481
	1.30829	0.077897	-0.0362	6.06138
	1.30912	0.077267	-0.03636	6.05788
	1.30995	0.076648	-0.03655	6.05439
	1.31078	0.076231	-0.03681	6.05096
	1.31161	0.076031	-0.03707	6.04788
	1.31245	0.075907	-0.03733	6.04482
	1.31328	0.075778	-0.0376	6.04178
	1.31411	0.075648	-0.03773	6.03874
	1.31494	0.075376	-0.0378	6.03588
	1.31577	0.075072	-0.03786	6.03222
	1.3166	0.07485	-0.03792	6.02848
	1.31743	0.074627	-0.03798	6.02478
	1.31827	0.074383	-0.03796	6.02106
	1.3191	0.073847	-0.03786	6.01772
	1.31993	0.072989	-0.03775	6.01471
	1.32076	0.072053	-0.03764	6.01163
	1.32159	0.071114	-0.0374	6.00835
	1.32242	0.070281	-0.03692	6.00509
	1.32326	0.069881	-0.03641	6.00176
	1.32409	0.069756	-0.03589	5.99831
	1.32492	0.069632	-0.03538	5.99482
	1.32575	0.069531	-0.03535	5.99134
	1.32658	0.069702	-0.03546	5.988
	1.32741	0.070118	-0.0356	5.98464
	1.32824	0.070571	-0.03573	5.98124
	1.32908	0.071023	-0.03575	5.97784
	1.32991	0.071435	-0.03547	5.97444
	1.33074	0.071635	-0.03514	5.97084
	1.33157	0.071685	-0.0348	5.96705
	1.3324	0.071723	-0.03447	5.96321
	1.33323	0.071762	-0.03427	5.95939
	1.33406	0.071772	-0.03405	5.95578
	1.33489	0.071634	-0.03384	5.9519
	1.33573	0.071406	-0.03362	5.9478
	1.33656	0.071178	-0.03341	5.9437
	1.33739	0.070926	-0.03335	5.93957
	1.33822	0.070605	-0.03341	5.93562
	1.33905	0.070252	-0.03348	5.93162
	1.33988	0.069903	-0.03355	5.92758
	1.34072	0.069555	-0.0337	5.92352
	1.34155	0.069338	-0.03404	5.91953
	1.34238	0.069487	-0.03439	5.91539
	1.34321	0.069815	-0.03475	5.91112
	1.34404	0.070142	-0.03511	5.90681
	1.34487	0.070477	-0.03525	5.90249
	1.3457	0.070721	-0.03524	5.89811
	1.34654	0.070727	-0.03523	5.89334
	1.34737	0.070628	-0.03522	5.88845
	1.3482	0.070529	-0.03515	5.88355
	1.34903	0.070412	-0.03489	5.87877
	1.34986	0.07029	-0.03461	5.8745
	1.35069	0.070172	-0.03432	5.8702
	1.35153	0.070056	-0.03403	5.86589
	1.35236	0.069939	-0.03377	5.86158
	1.35319	0.069871	-0.03362	5.85726
	1.35402	0.070003	-0.03347	5.85265
	1.35485	0.070229	-0.03332	5.8479
	1.35568	0.070455	-0.03318	5.84314
	1.35651	0.070621	-0.03308	5.83839
	1.35735	0.070454	-0.03302	5.83418
	1.35818	0.070067	-0.03297	5.82985
	1.35901	0.069644	-0.03292	5.82537
	1.35984	0.069221	-0.03293	5.82087
	1.36067	0.069082	-0.03283	5.81637
	1.3615	0.069255	-0.03266	5.81142
	1.36233	0.06951	-0.03249	5.8061
	1.36316	0.069763	-0.03231	5.80072
	1.364	0.069962	-0.03228	5.79537
	1.36483	0.069857	-0.03245	5.79028
	1.36566	0.06951	-0.03269	5.78504
	1.36649	0.069141	-0.03293	5.77973
	1.36732	0.068768	-0.03315	5.77443
	1.36815	0.068358	-0.03324	5.76917
	1.36899	0.067888	-0.03325	5.76383
	1.36982	0.067408	-0.03325	5.7582
	1.37065	0.066931	-0.03325	5.75249
	1.37148	0.066454	-0.03329	5.74679
	1.37231	0.066101	-0.03347	5.74143
	1.37314	0.065956	-0.03368	5.73637
	1.37397	0.065872	-0.03389	5.73125
	1.37481	0.065789	-0.0341	5.72581
	1.37564	0.065748	-0.03439	5.72013
	1.37647	0.065808	-0.0347	5.71471
	1.3773	0.065905	-0.03501	5.70952
	1.37813	0.065973	-0.03532	5.70422
	1.37896	0.066042	-0.03554	5.69893
	1.3798	0.066103	-0.03581	5.69365
	1.38063	0.066137	-0.03612	5.68829
	1.38146	0.066147	-0.03644	5.68274
	1.38229	0.066158	-0.03676	5.67706
	1.38312	0.066149	-0.03691	5.6714
	1.38395	0.06588	-0.03676	5.66586
	1.38478	0.065276	-0.03654	5.66012
	1.38562	0.064606	-0.03632	5.65412
	1.38645	0.063935	-0.03613	5.64812
	1.38728	0.063401	-0.03612	5.64212
	1.38811	0.06317	-0.03618	5.63631
	1.38894	0.063111	-0.03625	5.63053
	1.38977	0.063055	-0.03631	5.62463
	1.3906	0.062998	-0.03645	5.61874
	1.39144	0.062948	-0.037	5.61293
	1.39227	0.062952	-0.03763	5.60706
	1.3931	0.063007	-0.03827	5.60109
	1.39393	0.063061	-0.03889	5.59509
	1.39476	0.063059	-0.03908	5.58909
	1.39559	0.06286	-0.03879	5.58314
	1.39643	0.062523	-0.03842	5.57696
	1.39726	0.062185	-0.03805	5.57055
	1.39809	0.061848	-0.03764	5.56415
	1.39892	0.061625	-0.03761	5.55785
	1.39975	0.061492	-0.03772	5.55169
	1.40058	0.061339	-0.03783	5.54546
	1.40141	0.061187	-0.03795	5.53907
	1.40224	0.06103	-0.03816	5.53274
	1.40308	0.060827	-0.0381	5.52669
	1.40391	0.060586	-0.038	5.52056
	1.40474	0.060344	-0.03789	5.5142
	1.40557	0.060103	-0.03771	5.50782
	1.4064	0.05986	-0.03751	5.50145
	1.40723	0.059576	-0.03738	5.49527
	1.40806	0.059251	-0.03727	5.48915
	1.4089	0.058922	-0.03717	5.48291
	1.40973	0.058594	-0.03716	5.47667
	1.41056	0.058288	-0.03736	5.47065
	1.41139	0.058131	-0.03767	5.4645
	1.41222	0.058082	-0.03798	5.45815
	1.41305	0.058033	-0.03829	5.45179
	1.41389	0.057964	-0.03842	5.44543
	1.41472	0.057976	-0.03833	5.43911
	1.41555	0.058122	-0.03816	5.43261
	1.41638	0.058312	-0.03799	5.42597
	1.41721	0.058492	-0.03783	5.41929
	1.41804	0.058696	-0.03767	5.41268
	1.41888	0.058856	-0.03752	5.40588
	1.41971	0.058835	-0.03736	5.39879
	1.42054	0.058813	-0.03721	5.39156
	1.42137	0.058793	-0.03696	5.38431
	1.4222	0.058767	-0.03672	5.37734
	1.42303	0.058704	-0.03654	5.3704
	1.42386	0.058598	-0.03636	5.3634
	1.4247	0.058491	-0.03626	5.35641
	1.42553	0.058425	-0.03633	5.34964
	1.42636	0.058476	-0.03645	5.34339
	1.42719	0.05859	-0.03654	5.33709
	1.42802	0.058703	-0.03664	5.33017
	1.42885	0.058816	-0.03666	5.32291
	1.42968	0.058911	-0.03645	5.31566
	1.43051	0.058958	-0.03613	5.30853
	1.43135	0.058983	-0.03581	5.30135
	1.43218	0.059008	-0.03546	5.29414
	1.43301	0.059018	-0.03494	5.28694
	1.43384	0.058796	-0.03446	5.27985
	1.43467	0.0581	-0.03407	5.27297
	1.4355	0.057262	-0.03367	5.26607
	1.43634	0.056428	-0.03356	5.25915
	1.43717	0.05562	-0.03375	5.25233
	1.438	0.055132	-0.03399	5.24556
	1.43883	0.055125	-0.03422	5.23857
	1.43966	0.055119	-0.03445	5.23139
	1.44049	0.055118	-0.03431	5.22421
	1.44132	0.055128	-0.03388	5.21717
	1.44216	0.055087	-0.0334	5.21023
	1.44299	0.054955	-0.03293	5.203
	1.44382	0.054824	-0.03255	5.19574
	1.44465	0.054693	-0.03234	5.18852
	1.44548	0.054552	-0.03214	5.18141
	1.44631	0.05439	-0.03191	5.17412
	1.44714	0.054226	-0.03168	5.1664
	1.44798	0.054062	-0.03133	5.15871
	1.44881	0.053924	-0.03101	5.15109
	1.44964	0.053818	-0.03073	5.14351
	1.45047	0.053699	-0.03045	5.13584
	1.4513	0.053579	-0.03015	5.12812
	1.45213	0.05342	-0.02973	5.12046
	1.45297	0.053038	-0.0293	5.11304
	1.4538	0.05239	-0.0289	5.10587
	1.45463	0.0517	-0.02849	5.09855
	1.45546	0.051008	-0.02821	5.09125
	1.45629	0.050208	-0.02801	5.08399
	1.45712	0.049125	-0.02783	5.07686
	1.45795	0.047859	-0.02764	5.06973
	1.45879	0.046587	-0.02745	5.06248
	1.45962	0.045333	-0.02723	5.05524
	1.46045	0.044358	-0.0269	5.04825
	1.46128	0.043847	-0.02655	5.04126
	1.46211	0.043487	-0.02621	5.03384
	1.46294	0.043126	-0.02586	5.02639
	1.46377	0.042794	-0.0255	5.01901
	1.46461	0.042561	-0.0252	5.01165
	1.46544	0.042415	-0.02496	5.00414
	1.46627	0.042275	-0.02472	4.99649
	1.4671	0.042135	-0.02453	4.98883
	1.46793	0.041974	-0.02442	4.98142
	1.46876	0.04171	-0.02433	4.97427
	1.46959	0.041355	-0.02425	4.96702
	1.47043	0.041018	-0.02418	4.9597
	1.47126	0.0407	-0.02418	4.95238
	1.47209	0.040414	-0.0242	4.94509
	1.47292	0.040243	-0.02414	4.93745
	1.47375	0.040116	-0.02409	4.92946
	1.47458	0.03999	-0.02393	4.92144
	1.47541	0.039959	-0.0235	4.91344
	1.47625	0.040349	-0.02287	4.9054
	1.47708	0.04085	-0.02222	4.89719
	1.47791	0.041351	-0.02158	4.88891
	1.47874	0.041834	-0.02108	4.8808
	1.47957	0.042092	-0.0208	4.87341
	1.4804	0.041735	-0.02061	4.86646
	1.48124	0.041359	-0.02041	4.85892
	1.48207	0.040982	-0.02023	4.85093
	1.4829	0.040636	-0.02008	4.84288
	1.48373	0.040373	-0.01995	4.83493
	1.48456	0.040005	-0.01981	4.827
	1.48539	0.039615	-0.01967	4.81868
	1.48622	0.039224	-0.01965	4.8104
	1.48706	0.038872	-0.02004	4.80224
	1.48789	0.038725	-0.02072	4.79462
	1.48872	0.038828	-0.02141	4.78714
	1.48955	0.038931	-0.02207	4.77963
	1.49038	0.039036	-0.0225	4.77212
	1.49121	0.039124	-0.02259	4.76459
	1.49205	0.039109	-0.02257	4.75679
	1.49288	0.039047	-0.02255	4.7484
	1.49371	0.038985	-0.02249	4.74002
	1.49454	0.038949	-0.02242	4.73167
	1.49537	0.038904	-0.0224	4.72344
	1.4962	0.038592	-0.02237	4.71523
	1.49703	0.038282	-0.02235	4.70698
	1.49787	0.037976	-0.0223	4.69869
	1.4987	0.037823	-0.02204	4.6905
	1.49953	0.038141	-0.02158	4.68226
	1.50036	0.0387	-0.02113	4.67337
	1.50119	0.039261	-0.0207	4.66451
	1.50202	0.039742	-0.02055	4.65569
	1.50285	0.039867	-0.02072	4.64707
	1.50368	0.039564	-0.02097	4.63877
	1.50452	0.039236	-0.02121	4.63003
	1.50535	0.038906	-0.02133	4.62134
	1.50618	0.038573	-0.02126	4.61277
	1.50701	0.038273	-0.02113	4.60447
	1.50784	0.038078	-0.02099	4.59636
	1.50867	0.037883	-0.02086	4.58828
	1.50951	0.03771	-0.02073	4.5802
	1.51034	0.037583	-0.02061	4.57224
	1.51117	0.037414	-0.02049	4.56438
	1.512	0.037186	-0.02038	4.55608
	1.51283	0.036959	-0.02033	4.5478
	1.51366	0.036697	-0.02039	4.53965
	1.51449	0.036444	-0.02049	4.53175
	1.51533	0.03635	-0.02057	4.52405
	1.51616	0.036256	-0.02065	4.51623
	1.51699	0.036165	-0.02079	4.5084
	1.51782	0.03609	-0.02106	4.50065
	1.51865	0.03602	-0.0214	4.49284
	1.51948	0.035918	-0.02173	4.48458
	1.52032	0.035817	-0.02204	4.47637
	1.52115	0.035724	-0.0222	4.46813
	1.52198	0.035686	-0.022	4.46007
	1.52281	0.03572	-0.02172	4.45211
	1.52364	0.035758	-0.02143	4.44385
	1.52447	0.035793	-0.02116	4.43561
	1.5253	0.035868	-0.02103	4.42756
	1.52614	0.036297	-0.02108	4.41967
	1.52697	0.036983	-0.02113	4.41152
	1.5278	0.03767	-0.02116	4.40333
	1.52863	0.038342	-0.02103	4.39511
	1.52946	0.038842	-0.02063	4.38697
	1.53029	0.038858	-0.02028	4.37882
	1.53112	0.038796	-0.01993	4.37021
	1.53196	0.038733	-0.01965	4.36173
	1.53279	0.038685	-0.01949	4.3538
	1.53362	0.038762	-0.01924	4.34656
	1.53445	0.038849	-0.01896	4.33934
	1.53528	0.038937	-0.01869	4.33141
	1.53611	0.039031	-0.01841	4.32344
	1.53695	0.039197	-0.01823	4.31551
	1.53778	0.039596	-0.01825	4.3076
	1.53861	0.039872	-0.01827	4.29896
	1.53944	0.040148	-0.01834	4.2903
	1.54027	0.040382	-0.01861	4.28167
	1.5411	0.040343	-0.01902	4.27322
	1.54193	0.040368	-0.01939	4.26525
	1.54276	0.040431	-0.01976	4.25694
	1.5436	0.040494	-0.02002	4.24859
	1.54443	0.040599	-0.02013	4.24031
	1.54526	0.040964	-0.02038	4.2325
	1.54609	0.041325	-0.02063	4.2247
	1.54692	0.041682	-0.02088	4.21688
	1.54775	0.042032	-0.02115	4.20909
	1.54859	0.042247	-0.02145	4.20123
	1.54942	0.042011	-0.02176	4.19303
	1.55025	0.041652	-0.02208	4.18429
	1.55108	0.041291	-0.02239	4.17554
	1.55191	0.040965	-0.02255	4.16686
	1.55274	0.040891	-0.02245	4.15844
	1.55357	0.041117	-0.02232	4.15001
	1.55441	0.041344	-0.02219	4.1414
	1.55524	0.041564	-0.02211	4.13282
	1.55607	0.04171	-0.02213	4.12425
	1.5569	0.041634	-0.02224	4.11599
	1.55773	0.041578	-0.02235	4.10767
	1.55856	0.041521	-0.02245	4.09933
	1.55939	0.041473	-0.02244	4.09099
	1.56023	0.041518	-0.02226	4.08278
	1.56106	0.041813	-0.02204	4.07466
	1.56189	0.042129	-0.02181	4.0661
	1.56272	0.042445	-0.02171	4.05756
	1.56355	0.042711	-0.02181	4.04907
	1.56438	0.0427	-0.02195	4.04087
	1.56522	0.042365	-0.02209	4.03249
	1.56605	0.04203	-0.02222	4.02404
	1.56688	0.041676	-0.02223	4.01563
	1.56771	0.041223	-0.02208	4.00734
	1.56854	0.04074	-0.02193	3.99948
	1.56937	0.040318	-0.02179	3.99134
	1.5702	0.039897	-0.02164	3.98319
	1.57103	0.039513	-0.02141	3.97508
	1.57187	0.039255	-0.02121	3.9672
	1.5727	0.038928	-0.02102	3.95911
	1.57353	0.038602	-0.02083	3.95071
	1.57436	0.038277	-0.02069	3.94235
	1.57519	0.037997	-0.02081	3.93405
	1.57602	0.037879	-0.0209	3.92598
	1.57686	0.037856	-0.021	3.91768
	1.57769	0.037834	-0.02107	3.90941
	1.57852	0.037813	-0.02104	3.90114
	1.57935	0.037925	-0.02113	3.89305
	1.58018	0.038004	-0.02137	3.88516
	1.58101	0.038061	-0.02161	3.87687
	1.58184	0.038119	-0.02188	3.86855
	1.58268	0.038176	-0.02222	3.86033
	1.58351	0.037874	-0.02244	3.85245
	1.58434	0.03758	-0.02266	3.84457
	1.58517	0.037286	-0.02288	3.8367
	1.586	0.036991	-0.02298	3.82924
	1.58683	0.036716	-0.02272	3.82228
	1.58767	0.036375	-0.02242	3.8153
	1.5885	0.035984	-0.02212	3.80747
	1.58933	0.035592	-0.02182	3.79957
	1.59016	0.035202	-0.02152	3.79162
	1.59099	0.035186	-0.02127	3.78395
	1.59182	0.035564	-0.02103	3.77618
	1.59265	0.035942	-0.02079	3.76813
	1.59349	0.03632	-0.02062	3.76002
	1.59432	0.036663	-0.0207	3.75194
	1.59515	0.036737	-0.02072	3.74434
	1.59598	0.036811	-0.02074	3.73637
	1.59681	0.036884	-0.02074	3.72838
	1.59764	0.036957	-0.02067	3.7204
	1.59847	0.037005	-0.02046	3.71241
	1.59931	0.036948	-0.02023	3.70431
	1.60014	0.036881	-0.02	3.69569
	1.60097	0.036814	-0.01981	3.68709
	1.6018	0.036738	-0.01979	3.6785
	1.60263	0.036451	-0.01988	3.67045
	1.60346	0.036194	-0.01998	3.66223
	1.60429	0.035939	-0.02007	3.65404
	1.60513	0.035692	-0.02019	3.64582
	1.60596	0.035615	-0.02039	3.63756
	1.60679	0.035745	-0.0206	3.62966
	1.60762	0.035802	-0.02082	3.62124
	1.60845	0.035861	-0.02104	3.61278
	1.60928	0.035911	-0.02127	3.60433
	1.61011	0.035781	-0.0215	3.59609
	1.61095	0.03555	-0.02173	3.58779
	1.61178	0.035321	-0.02196	3.57926
	1.61261	0.035092	-0.02218	3.57071
	1.61344	0.034888	-0.0224	3.5622
	1.61427	0.034804	-0.02271	3.55445
	1.6151	0.034677	-0.02303	3.54651
	1.61593	0.034549	-0.02335	3.5387
	1.61677	0.034414	-0.02367	3.53077
	1.6176	0.034175	-0.02386	3.52295
	1.61843	0.034092	-0.02399	3.51488
	1.61926	0.03404	-0.02411	3.50617
	1.62009	0.033987	-0.02413	3.49756
	1.62092	0.033952	-0.02387	3.48885
	1.62176	0.034117	-0.02361	3.48068
	1.62259	0.034372	-0.02336	3.4729
	1.62342	0.034625	-0.02312	3.46509
	1.62425	0.034878	-0.02288	3.45729
	1.62508	0.035089	-0.02279	3.44951
	1.62591	0.035119	-0.02264	3.4417
	1.62674	0.035097	-0.02249	3.433
	1.62758	0.035075	-0.02235	3.42429
	1.62841	0.035061	-0.02225	3.41558
	1.62924	0.035095	-0.02211	3.40706
	1.63007	0.034924	-0.02195	3.39877
	1.6309	0.034767	-0.0218	3.39043
	1.63173	0.034607	-0.02165	3.38216
	1.63257	0.03441	-0.02148	3.37386
	1.6334	0.034149	-0.02147	3.36629
	1.63423	0.034029	-0.02145	3.35837
	1.63506	0.033937	-0.02143	3.35046
	1.63589	0.033846	-0.02146	3.34261
	1.63672	0.033755	-0.02134	3.33479
	1.63755	0.033481	-0.02112	3.3271
	1.63838	0.033154	-0.0209	3.31895
	1.63922	0.032822	-0.02068	3.31115
	1.64005	0.032493	-0.02056	3.30397
	1.64088	0.032286	-0.02085	3.29684
	1.64171	0.032217	-0.02114	3.28905
	1.64254	0.032169	-0.02143	3.28098
	1.64337	0.032121	-0.02169	3.27288
	1.6442	0.032049	-0.02172	3.26475
	1.64504	0.031992	-0.02157	3.2571
	1.64587	0.031971	-0.02142	3.24946
	1.6467	0.031954	-0.02127	3.24181
	1.64753	0.031938	-0.02109	3.23414
	1.64836	0.03205	-0.02071	3.22669
	1.64919	0.032032	-0.02031	3.21943
	1.65003	0.031995	-0.01991	3.21206
	1.65086	0.031958	-0.01951	3.20465
	1.65169	0.031923	-0.01929	3.19722
	1.65252	0.031901	-0.01939	3.19018
	1.65335	0.03187	-0.01948	3.1827
[truncated: 25,543 more rows]

## Sheet: Figure 1d
Fig 1d. Binding-affinities of full-length or truncated forms of Avi-tagged BCL9-Pygo2 with full-length LDB1-SSBP2 complex (BLI assay)
	LDB1-SSBP2 concentration for BCL9WT-Pygo2						LDB1-SSBP2 concentration for BCL9△HD1						LDB1-SSBP2 concentration for BCL9△HD3-Pygo2
Time (s)	1000 nM	300 nM	100 nM	30 nM		Time (s)	1000 nM	300 nM	100 nM	30 nM		Time (s)	1000 nM	300 nM	100 nM	30 nM
0	0.143095	0.0131322	-0.00225573	4.211e-05		0	0.00218102	0.0023374	5.1e-06	0.00061349		0	0.0703972	0.0177343	0.00101217	0.00072435
0.2	0.158045	0.0227932	0.00181441	0.00077964		0.2	0.00586437	0.00336331	0.000889	0.00077581		0.2	0.0990497	0.0311584	0.00651467	0.00176912
0.4	0.174938	0.0348813	0.00662883	0.00165301		0.4	0.0103523	0.00454073	0.00169345	0.00088186		0.4	0.129748	0.0463344	0.0122776	0.00284
0.6	0.192322	0.0484651	0.0123731	0.00336501		0.6	0.0145841	0.00601788	0.00254194	0.00137513		0.6	0.161351	0.0629342	0.0185999	0.00398137
0.8	0.209101	0.0627063	0.0177908	0.00493983		0.8	0.0183597	0.00723428	0.00331887	0.00198447		0.8	0.193324	0.0820946	0.0259637	0.00626051
1	0.225979	0.0784827	0.0244821	0.0065349		1	0.0230864	0.00895849	0.00434421	0.00267911		1	0.224372	0.101808	0.0340227	0.00843279
1.2	0.242016	0.0944925	0.0313886	0.00831709		1.2	0.0261763	0.0093043	0.00480099	0.00238583		1.2	0.253467	0.121024	0.0426794	0.0102471
1.4	0.2564	0.110456	0.0385183	0.0102047		1.4	0.0289234	0.0101413	0.00499852	0.00229772		1.4	0.280288	0.141108	0.0523957	0.0131871
1.6	0.269036	0.126759	0.0453899	0.0118812		1.6	0.0311415	0.0111663	0.00519593	0.00185211		1.6	0.303616	0.160539	0.0618521	0.0157323
1.8	0.278847	0.141961	0.0519259	0.0141975		1.8	0.0332189	0.0118996	0.00552539	0.00219282		1.8	0.321709	0.178658	0.0711015	0.0191723
2	0.285854	0.155521	0.0585432	0.0170859		2	0.0341903	0.0120371	0.00533899	0.00244258		2	0.334096	0.194273	0.0797814	0.0229485
2.2	0.288533	0.166046	0.0642048	0.0188906		2.2	0.0340024	0.0119982	0.00500948	0.0023241		2.2	0.33951	0.206961	0.0876503	0.026264
2.4	0.290894	0.176194	0.0705724	0.0215742		2.4	0.0342243	0.0125437	0.00465633	0.00298006		2.4	0.341794	0.217329	0.0952237	0.0291736
2.6	0.29446	0.185426	0.0773024	0.0246064		2.6	0.0346272	0.013028	0.00471234	0.00325317		2.6	0.345759	0.226736	0.103622	0.0327369
2.8	0.298336	0.194213	0.0838381	0.0278738		2.8	0.0352129	0.0135416	0.00536169	0.00344293		2.8	0.351139	0.236164	0.113009	0.0374629
3	0.301772	0.201815	0.0901977	0.030967		3	0.0357663	0.0141906	0.00594018	0.00409963		3	0.35583	0.243284	0.12119	0.0412634
3.2	0.304285	0.20726	0.0958642	0.0328794		3.2	0.0359327	0.0142016	0.00605378	0.00424393		3.2	0.359465	0.248992	0.127999	0.0440899
3.4	0.306647	0.212571	0.10137	0.0348355		3.4	0.0362137	0.0148935	0.00657522	0.00422698		3.4	0.362834	0.25431	0.134425	0.0468119
3.6	0.308567	0.217244	0.106427	0.0363904		3.6	0.0360617	0.0158134	0.00706321	0.00492746		3.6	0.366277	0.259811	0.140386	0.0498502
3.8	0.31124	0.222356	0.111277	0.0386264		3.8	0.0361726	0.0160362	0.00697101	0.005042		3.8	0.37009	0.264914	0.147352	0.052949
4	0.313809	0.226517	0.116316	0.0404046		4	0.0363026	0.0160266	0.00733056	0.0047327		4	0.372992	0.268975	0.153196	0.0552757
4.2	0.315808	0.230367	0.121036	0.0421799		4.2	0.0363668	0.0162087	0.00762831	0.00435713		4.2	0.375809	0.273046	0.158644	0.0573539
4.4	0.31884	0.234891	0.125696	0.0440178		4.4	0.0374412	0.0165988	0.0082646	0.00445833		4.4	0.378762	0.276947	0.163606	0.0598374
4.6	0.320537	0.237653	0.130153	0.0457565		4.6	0.0369505	0.0168182	0.00885063	0.00454382		4.6	0.38136	0.280326	0.168333	0.0618691
4.8	0.321746	0.240226	0.133624	0.0470217		4.8	0.0372693	0.016758	0.00926892	0.00434732		4.8	0.383811	0.284182	0.173181	0.0647119
5	0.324243	0.24356	0.138268	0.0484455		5	0.0384372	0.0176293	0.0100003	0.00472433		5	0.385979	0.287082	0.177424	0.0666068
5.2	0.326066	0.246408	0.142336	0.0504378		5.2	0.0379171	0.0172108	0.0100681	0.00438514		5.2	0.388569	0.290304	0.181951	0.0687173
5.4	0.327759	0.249055	0.146172	0.0522311		5.4	0.0389798	0.0180535	0.0104243	0.00497838		5.4	0.39117	0.293794	0.186321	0.0718336
5.6	0.330074	0.252144	0.149687	0.0540372		5.6	0.0402764	0.0190037	0.0111643	0.00582256		5.6	0.393926	0.29736	0.189721	0.073992
5.8	0.33171	0.254426	0.152872	0.0566261		5.8	0.0409413	0.019067	0.0111177	0.00712333		5.8	0.396002	0.299813	0.192898	0.076926
6	0.333624	0.256249	0.156691	0.0590892		6	0.0411725	0.0188253	0.0114372	0.00743601		6	0.397991	0.301361	0.195939	0.0792856
6.2	0.334797	0.257245	0.159584	0.060348		6.2	0.0414904	0.0189275	0.0113018	0.00816783		6.2	0.400228	0.303318	0.198934	0.0815258
6.4	0.336128	0.259787	0.162234	0.0624934		6.4	0.0415209	0.0190208	0.0106052	0.00801797		6.4	0.402748	0.305303	0.20134	0.0832675
6.6	0.337948	0.262023	0.165456	0.0642706		6.6	0.0415981	0.0191341	0.0112614	0.00781713		6.6	0.405719	0.307619	0.204794	0.0859815
6.8	0.338746	0.263535	0.167501	0.0653307		6.8	0.0413678	0.019214	0.0107987	0.00737856		6.8	0.408144	0.309505	0.207276	0.0882455
7	0.339948	0.264535	0.169736	0.0671351		7	0.0408032	0.0184776	0.00983712	0.00677482		7	0.409072	0.309761	0.208813	0.0899773
7.2	0.340864	0.265073	0.172049	0.0686812		7.2	0.0400029	0.0178713	0.00921849	0.00655412		7.2	0.40916	0.310308	0.209946	0.0915809
7.4	0.342781	0.266986	0.174661	0.0710551		7.4	0.0399912	0.0186267	0.00882293	0.00698528		7.4	0.410757	0.312015	0.211157	0.0941332
7.6	0.343577	0.268407	0.176837	0.0727343		7.6	0.0393357	0.0182665	0.00816902	0.00694548		7.6	0.411487	0.313316	0.212483	0.0951566
7.8	0.344785	0.269877	0.179035	0.0740895		7.8	0.0387178	0.0176109	0.00767035	0.00591018		7.8	0.412324	0.314461	0.214133	0.0965282
8	0.346333	0.271388	0.181525	0.0752996		8	0.0386023	0.0172249	0.00720038	0.00541088		8	0.413111	0.316005	0.215783	0.0982189
8.2	0.348469	0.272643	0.184124	0.0772129		8.2	0.0380184	0.0163229	0.00718982	0.00469348		8.2	0.414344	0.316573	0.218064	0.100255
8.4	0.349827	0.274107	0.186124	0.0780151		8.4	0.0381746	0.0159251	0.00714995	0.00408007		8.4	0.415387	0.318435	0.21987	0.102204
8.6	0.351209	0.275004	0.188558	0.0793049		8.6	0.037849	0.0156084	0.00741218	0.00337431		8.6	0.416462	0.319052	0.221688	0.103779
8.8	0.352965	0.277275	0.190539	0.0807718		8.8	0.0380769	0.0159223	0.00729002	0.00284147		8.8	0.417307	0.320862	0.222921	0.105474
9	0.355631	0.279614	0.193674	0.0832572		9	0.0379814	0.0162185	0.00758905	0.00296161		9	0.418776	0.323314	0.22484	0.107302
9.2	0.356712	0.280962	0.195625	0.0852846		9.2	0.0373311	0.0160458	0.00759612	0.00327106		9.2	0.419827	0.325298	0.226778	0.109724
9.4	0.358316	0.282067	0.197864	0.086687		9.4	0.0377681	0.0159867	0.007937	0.00342098		9.4	0.421328	0.32688	0.229053	0.11143
9.6	0.360303	0.283781	0.200103	0.0879019		9.6	0.0377495	0.0163765	0.00869257	0.00359336		9.6	0.423073	0.329192	0.231563	0.11303
9.8	0.361515	0.285567	0.201888	0.0897518		9.8	0.0377346	0.0165807	0.0091148	0.00407087		9.8	0.42425	0.330571	0.233705	0.114921
10	0.362853	0.287027	0.204445	0.091421		10	0.0385897	0.0173469	0.010834	0.0042353		10	0.425918	0.33158	0.23617	0.116683
10.2	0.362935	0.288458	0.205587	0.0917348		10.2	0.0385433	0.0182448	0.0108654	0.00430089		10.2	0.426592	0.332919	0.237803	0.117965
10.4	0.363375	0.290107	0.206507	0.0926706		10.4	0.039055	0.0189018	0.0112513	0.00378132		10.4	0.427675	0.333728	0.238661	0.118515
10.6	0.363886	0.291497	0.208125	0.093664		10.6	0.0391891	0.019382	0.0117723	0.0036976		10.6	0.428386	0.334219	0.239539	0.119734
10.8	0.363899	0.292236	0.208736	0.0951802		10.8	0.0390435	0.0197478	0.0111834	0.0038849		10.8	0.429285	0.334777	0.240034	0.120859
11	0.364401	0.292893	0.210265	0.0972431		11	0.0393525	0.0199023	0.0113042	0.00476041		11	0.429294	0.3354	0.240519	0.122625
11.2	0.365306	0.293893	0.211654	0.098978		11.2	0.0403015	0.0210146	0.0116266	0.00584043		11.2	0.429939	0.335846	0.240402	0.124021
11.4	0.366694	0.294991	0.213153	0.100997		11.4	0.0416338	0.0217352	0.0117483	0.00682714		11.4	0.431271	0.336434	0.241108	0.125731
11.6	0.366937	0.295749	0.21494	0.101873		11.6	0.0411732	0.021277	0.0114923	0.0063484		11.6	0.431392	0.336872	0.242193	0.12642
11.8	0.367785	0.296787	0.216095	0.102803		11.8	0.0412709	0.0218409	0.0113471	0.00612429		11.8	0.432569	0.337797	0.243134	0.128052
12	0.368951	0.297753	0.217523	0.104326		12	0.0419691	0.022003	0.0110186	0.00679681		12	0.433233	0.338482	0.243976	0.129647
12.2	0.369782	0.298096	0.219045	0.105503		12.2	0.0417939	0.0214517	0.0111698	0.00673512		12.2	0.433655	0.338555	0.244741	0.130729
12.4	0.36987	0.2985	0.219675	0.106098		12.4	0.0418641	0.0211834	0.0108165	0.00684508		12.4	0.434384	0.339649	0.245263	0.131821
12.6	0.370274	0.298579	0.220298	0.106851		12.6	0.0410867	0.0206229	0.0105639	0.0065976		12.6	0.434973	0.339633	0.246383	0.132799
12.8	0.371155	0.300144	0.221057	0.108277		12.8	0.0395741	0.0198718	0.0092319	0.00594986		12.8	0.435646	0.341073	0.246786	0.133648
13	0.371838	0.300568	0.222401	0.109669		13	0.0392011	0.0189446	0.00921119	0.00582049		13	0.436569	0.342479	0.248747	0.134907
13.2	0.371915	0.300163	0.222363	0.11007		13.2	0.038743	0.0183232	0.00884364	0.00621121		13.2	0.437115	0.343607	0.249919	0.136558
13.4	0.372994	0.30054	0.223548	0.110312		13.4	0.0389868	0.0177603	0.00902986	0.00562999		13.4	0.438483	0.344316	0.251668	0.137251
13.6	0.373665	0.301453	0.224094	0.111106		13.6	0.0381933	0.0179732	0.00926061	0.00515281		13.6	0.439743	0.346469	0.253337	0.138878
13.8	0.373475	0.302595	0.224604	0.112391		13.8	0.0372619	0.0177868	0.00864946	0.00483599		13.8	0.440168	0.347584	0.253881	0.140005
14	0.373674	0.303625	0.225783	0.11277		14	0.0372783	0.0178398	0.0088626	0.00428512		14	0.440691	0.347618	0.254665	0.14062
14.2	0.373359	0.304519	0.225601	0.113008		14.2	0.0364393	0.0175351	0.00793444	0.00419247		14.2	0.440315	0.348377	0.254326	0.141453
14.4	0.374395	0.3052	0.225986	0.114356		14.4	0.0373798	0.0171544	0.00810036	0.0045874		14.4	0.44136	0.348782	0.254732	0.142301
14.6	0.374774	0.305751	0.2265	0.115019		14.6	0.0368211	0.0168558	0.00749994	0.00476577		14.6	0.442165	0.350098	0.254868	0.143601
14.8	0.37525	0.306537	0.226722	0.11615		14.8	0.0367153	0.0166449	0.00659358	0.00535403		14.8	0.442825	0.350675	0.255223	0.144309
15	0.376735	0.307857	0.227962	0.118323		15	0.0378055	0.0164832	0.00642009	0.00627305		15	0.443928	0.351343	0.255527	0.146406
15.2	0.378275	0.309377	0.229064	0.120022		15.2	0.0382665	0.0164345	0.00615526	0.00608692		15.2	0.445243	0.351919	0.255829	0.147778
15.4	0.379684	0.309969	0.230254	0.121118		15.4	0.0383648	0.0161628	0.00573297	0.00574878		15.4	0.446005	0.352406	0.256603	0.148247
15.6	0.380981	0.310916	0.231537	0.122415		15.6	0.0379596	0.0162998	0.00534835	0.00492624		15.6	0.446374	0.353253	0.257298	0.148959
15.8	0.381657	0.311286	0.232269	0.12332		15.8	0.0382154	0.0164642	0.00515107	0.00523105		15.8	0.446618	0.353631	0.257827	0.149565
16	0.382735	0.312594	0.234133	0.124835		16	0.0389238	0.0167835	0.00553984	0.00566325		16	0.447012	0.354794	0.25902	0.150906
16.2	0.383385	0.312643	0.235188	0.12576		16.2	0.0387874	0.0159818	0.00526726	0.00545587		16.2	0.446773	0.354786	0.25967	0.151318
16.4	0.383695	0.313249	0.235881	0.126575		16.4	0.0385697	0.0155052	0.00511932	0.00534989		16.4	0.447062	0.354701	0.260281	0.151941
16.6	0.384284	0.313578	0.236615	0.127316		16.6	0.0388224	0.0159361	0.00547284	0.00547169		16.6	0.44791	0.355126	0.2613	0.152862
16.8	0.385566	0.314815	0.238006	0.129168		16.8	0.0398991	0.0163188	0.00582131	0.00570805		16.8	0.449195	0.355882	0.262376	0.153992
17	0.385975	0.314988	0.238944	0.129577		17	0.0411223	0.0170108	0.00727465	0.00604804		17	0.449425	0.356478	0.263818	0.15432
17.2	0.3865	0.315571	0.239857	0.13015		17.2	0.0409715	0.0173724	0.0078031	0.00620518		17.2	0.449751	0.357165	0.264799	0.155275
17.4	0.387029	0.315786	0.240661	0.130529		17.4	0.04098	0.0173179	0.00845422	0.00586981		17.4	0.450673	0.357567	0.265918	0.156006
17.6	0.387017	0.316438	0.241535	0.131744		17.6	0.0396453	0.0174996	0.00847934	0.00542529		17.6	0.451156	0.359132	0.266887	0.157074
17.8	0.387118	0.31704	0.242042	0.131962		17.8	0.0398536	0.0176466	0.00815118	0.00529683		17.8	0.451259	0.35922	0.267044	0.157438
18	0.387746	0.317177	0.242842	0.132567		18	0.0413972	0.0179339	0.00946548	0.0064816		18	0.452206	0.359211	0.267561	0.158022
18.2	0.387864	0.317358	0.243103	0.133363		18.2	0.0410532	0.0181166	0.00983461	0.00707342		18.2	0.4523	0.359701	0.267973	0.159279
18.4	0.388316	0.318043	0.243731	0.134158		18.4	0.0417493	0.018754	0.0105888	0.00731539		18.4	0.452343	0.360049	0.268749	0.159642
18.6	0.389341	0.318674	0.244191	0.135224		18.6	0.0417798	0.0192832	0.0104967	0.00777463		18.6	0.453934	0.361842	0.269584	0.16112
18.8	0.389707	0.319852	0.244576	0.136277		18.8	0.0417172	0.0200442	0.0102949	0.00789071		18.8	0.454356	0.361928	0.270018	0.161351
19	0.389951	0.320143	0.244769	0.137642		19	0.0422927	0.0202031	0.0103557	0.00837474		19	0.455571	0.362427	0.270481	0.16303
19.2	0.390813	0.320942	0.245535	0.138437		19.2	0.042365	0.0208092	0.0107147	0.00809491		19.2	0.456321	0.363731	0.271448	0.163566
19.4	0.391486	0.321104	0.246022	0.139175		19.4	0.0425142	0.0209241	0.0107341	0.00767203		19.4	0.456645	0.363891	0.272167	0.163817
19.6	0.39238	0.321766	0.246643	0.140355		19.6	0.0428272	0.0210102	0.0109616	0.00741604		19.6	0.457129	0.36427	0.272921	0.164748
19.8	0.392635	0.32177	0.247535	0.140845		19.8	0.0426999	0.0199869	0.0107907	0.00709918		19.8	0.457089	0.364128	0.273299	0.165583
20	0.392676	0.322811	0.248254	0.141294		20	0.0421895	0.0200446	0.0107361	0.00635146		20	0.457331	0.365016	0.273659	0.166121
20.2	0.393162	0.322769	0.249069	0.141649		20.2	0.0411958	0.0190666	0.0102309	0.00553933		20.2	0.457734	0.364811	0.273856	0.166539
20.4	0.394021	0.32324	0.249941	0.141743		20.4	0.0410407	0.0180071	0.0100691	0.00439082		20.4	0.458631	0.364207	0.274231	0.166705
20.6	0.394768	0.323371	0.249999	0.141924		20.6	0.0408961	0.0175508	0.0100553	0.00362476		20.6	0.459668	0.36414	0.274339	0.166715
20.8	0.394913	0.324173	0.250475	0.142146		20.8	0.040412	0.0167944	0.00947761	0.0029287		20.8	0.45975	0.364256	0.275031	0.167234
21	0.394999	0.324786	0.251114	0.142002		21	0.0401109	0.0166783	0.00940056	0.00239519		21	0.459731	0.365022	0.275524	0.167178
21.2	0.39606	0.325558	0.251447	0.142167		21.2	0.040141	0.0161193	0.00866024	0.00176334		21.2	0.460372	0.365995	0.27604	0.167922
21.4	0.396757	0.325832	0.251633	0.14241		21.4	0.0401902	0.0157123	0.00832845	0.00116812		21.4	0.461029	0.366642	0.276431	0.168589
21.6	0.397367	0.326827	0.252429	0.143576		21.6	0.0400529	0.016194	0.00801821	0.00144415		21.6	0.461297	0.367478	0.276796	0.169628
21.8	0.397901	0.327629	0.252295	0.143795		21.8	0.0411506	0.0168448	0.00803319	0.00210085		21.8	0.461897	0.368027	0.277029	0.170021
22	0.398672	0.328134	0.253061	0.144857		22	0.0411815	0.0163573	0.00823368	0.00257847		22	0.461983	0.368782	0.277587	0.170472
22.2	0.398792	0.329074	0.254161	0.146045		22.2	0.0406432	0.01747	0.0079624	0.00302766		22.2	0.461173	0.3701	0.277867	0.171455
22.4	0.39951	0.329373	0.25447	0.147648		22.4	0.0413249	0.0184733	0.00786049	0.00405314		22.4	0.461253	0.370533	0.278034	0.1724
22.6	0.400179	0.329763	0.254768	0.14903		22.6	0.0411211	0.0191498	0.0078719	0.00482616		22.6	0.462269	0.371608	0.278831	0.173815
22.8	0.399564	0.329531	0.254921	0.149334		22.8	0.0408361	0.0197681	0.00793979	0.00556306		22.8	0.461477	0.371555	0.279089	0.174209
23	0.399778	0.329908	0.255419	0.150928		23	0.0415962	0.0207139	0.00883561	0.00726649		23	0.462315	0.372567	0.280235	0.176355
23.2	0.400466	0.330923	0.256337	0.152175		23.2	0.0418834	0.0215576	0.00942731	0.00790992		23.2	0.462175	0.37348	0.280873	0.176931
23.4	0.400464	0.33067	0.256648	0.153083		23.4	0.0419511	0.021307	0.00932597	0.00806929		23.4	0.462497	0.373402	0.281251	0.1775
23.6	0.400396	0.33102	0.257635	0.154206		23.6	0.0418592	0.0213385	0.00975294	0.0085358		23.6	0.462858	0.373513	0.281566	0.178265
23.8	0.400348	0.330537	0.258003	0.154742		23.8	0.0409878	0.0206248	0.00943062	0.00794082		23.8	0.462455	0.373026	0.281559	0.178503
24	0.399926	0.33038	0.25849	0.154554		24	0.0403006	0.0201877	0.00989973	0.00758385		24	0.462722	0.373071	0.282589	0.178293
24.2	0.400166	0.330075	0.258942	0.155092		24.2	0.0397708	0.0194265	0.00987026	0.00703642		24.2	0.462757	0.37261	0.283357	0.178506
24.4	0.399645	0.330166	0.25907	0.155173		24.4	0.0394571	0.0187293	0.00945514	0.00645011		24.4	0.463291	0.37308	0.283828	0.178899
24.6	0.399917	0.33056	0.259432	0.155493		24.6	0.0388819	0.0187806	0.00983201	0.00626058		24.6	0.463464	0.373497	0.283882	0.179457
24.8	0.400632	0.331102	0.260195	0.155996		24.8	0.0393556	0.0193334	0.0100366	0.00644719		24.8	0.464257	0.374471	0.285137	0.180514
25	0.401595	0.331724	0.261177	0.157021		25	0.039949	0.0196048	0.0103151	0.00633498		25	0.465469	0.374733	0.285704	0.180948
25.2	0.403207	0.333099	0.26179	0.157682		25.2	0.040363	0.0197084	0.0100808	0.0058367		25.2	0.466446	0.375395	0.286429	0.181232
25.4	0.403694	0.334006	0.262861	0.158309		25.4	0.040372	0.0202464	0.0109634	0.00597817		25.4	0.467018	0.375661	0.287239	0.181702
25.6	0.403654	0.334313	0.262404	0.158854		25.6	0.0398424	0.0208773	0.0105421	0.0059982		25.6	0.46737	0.376362	0.287554	0.182179
25.8	0.404372	0.334858	0.26186	0.158754		25.8	0.0394662	0.0210736	0.0099704	0.00573296		25.8	0.467766	0.377	0.287762	0.181861
26	0.404711	0.334838	0.262125	0.159537		26	0.0382114	0.0199294	0.00892224	0.00511233		26	0.467815	0.377303	0.287492	0.182139
26.2	0.405237	0.335352	0.262401	0.16081		26.2	0.0384921	0.0206773	0.00864172	0.00564774		26.2	0.468638	0.37812	0.287761	0.183028
26.4	0.405557	0.334942	0.26182	0.161036		26.4	0.038467	0.0205159	0.00833189	0.00581597		26.4	0.468971	0.377404	0.287794	0.184033
26.6	0.405629	0.335563	0.262041	0.16155		26.6	0.0386929	0.0210364	0.00878027	0.00629776		26.6	0.46984	0.37777	0.288046	0.184541
26.8	0.406218	0.336053	0.262479	0.161716		26.8	0.0396379	0.0216851	0.00934545	0.00683264		26.8	0.469898	0.377888	0.288549	0.184923
27	0.406981	0.337543	0.262767	0.162905		27	0.0397177	0.0219819	0.00929916	0.00704682		27	0.470416	0.378733	0.288469	0.185193
27.2	0.407462	0.337795	0.263339	0.163358		27.2	0.0399637	0.0213791	0.00862951	0.00644247		27.2	0.470724	0.37887	0.288165	0.184614
27.4	0.4073	0.337307	0.263209	0.163174		27.4	0.0397825	0.0204174	0.0085784	0.0060251		27.4	0.470429	0.378005	0.288382	0.184583
27.6	0.406571	0.33778	0.264002	0.163466		27.6	0.0392058	0.0199739	0.00854658	0.00549822		27.6	0.470135	0.378094	0.288547	0.184622
27.8	0.406186	0.337291	0.26374	0.16293		27.8	0.0387112	0.019066	0.00815358	0.00476369		27.8	0.469194	0.377197	0.287979	0.183792
28	0.406119	0.337536	0.264506	0.163189		28	0.038616	0.0187618	0.00887718	0.00486733		28	0.468935	0.37748	0.289133	0.184589
28.2	0.40581	0.33795	0.264893	0.163721		28.2	0.0381532	0.0187472	0.00849891	0.00436181		28.2	0.468016	0.377617	0.288582	0.184758
28.4	0.40691	0.339314	0.266451	0.163899		28.4	0.0387135	0.0193016	0.00930198	0.0041233		28.4	0.46865	0.378731	0.288827	0.185464
28.6	0.408877	0.340311	0.267314	0.164473		28.6	0.0393047	0.0193647	0.00999348	0.00433957		28.6	0.468608	0.378296	0.288812	0.185503
28.8	0.409772	0.340523	0.268178	0.164827		28.8	0.0397202	0.0187824	0.0100549	0.00413636		28.8	0.469245	0.378232	0.290343	0.185596
29	0.411083	0.341301	0.269804	0.165887		29	0.0398817	0.0186276	0.0100827	0.00409217		29	0.470082	0.378138	0.290411	0.185778
29.2	0.412227	0.341631	0.271083	0.16639		29.2	0.0404719	0.0187481	0.0109383	0.0046052		29.2	0.470541	0.378488	0.291543	0.185967
29.4	0.411617	0.341159	0.27136	0.166374		29.4	0.0398934	0.0181037	0.011102	0.0044375		29.4	0.470682	0.378587	0.292012	0.186639
29.6	0.411487	0.340799	0.270443	0.166659		29.6	0.040203	0.0189052	0.0108171	0.00457208		29.6	0.470963	0.379197	0.2919	0.18692
29.8	0.412785	0.341522	0.27048	0.167243		29.8	0.041265	0.0190692	0.0107805	0.00513375		29.8	0.472405	0.380289	0.292219	0.187479
30	0.413083	0.341917	0.269946	0.168627		30	0.0414761	0.0191647	0.0103158	0.0055161		30	0.47346	0.381285	0.291572	0.188223
30.2	0.413009	0.342625	0.269572	0.169853		30.2	0.0415543	0.0195548	0.0100094	0.00589961		30.2	0.474232	0.382543	0.291891	0.189307
30.4	0.412145	0.343139	0.270189	0.170975		30.4	0.0410737	0.0205909	0.00989079	0.00631776		30.4	0.473899	0.383136	0.291614	0.189965
30.6	0.412749	0.344139	0.27066	0.172276		30.6	0.0415649	0.0207261	0.00974907	0.00641064		30.6	0.474984	0.383869	0.291381	0.190455
30.8	0.413016	0.344104	0.270706	0.172928		30.8	0.0410945	0.0202584	0.00946619	0.00579939		30.8	0.474674	0.384194	0.291876	0.190973
31	0.412434	0.344118	0.270135	0.173399		31	0.0397469	0.0194278	0.00847944	0.00492041		31	0.474726	0.384978	0.291929	0.190753
31.2	0.412206	0.344327	0.270675	0.173987		31.2	0.0399602	0.019992	0.00888807	0.00550159		31.2	0.47543	0.386078	0.29251	0.191762
31.4	0.411542	0.344523	0.270463	0.174179		31.4	0.0395175	0.0198389	0.00899769	0.00563714		31.4	0.475144	0.386249	0.293128	0.192316
31.6	0.41086	0.344881	0.270988	0.174602		31.6	0.0389811	0.0199158	0.00861713	0.00547015		31.6	0.475018	0.386877	0.293602	0.19245
31.8	0.410628	0.345243	0.270884	0.174808		31.8	0.0389781	0.0199646	0.00897378	0.00588435		31.8	0.474564	0.386842	0.293706	0.192662
32	0.411187	0.345818	0.271718	0.175849		32	0.0390543	0.0202909	0.00916627	0.00577225		32	0.474542	0.387112	0.294654	0.193932
32.2	0.412291	0.347142	0.272198	0.176508		32.2	0.0391485	0.0206499	0.0087987	0.00575898		32.2	0.474071	0.387022	0.29419	0.193903
32.4	0.413414	0.348542	0.272761	0.177088		32.4	0.0401681	0.0212827	0.00879754	0.00673106		32.4	0.47432	0.387693	0.294382	0.194684
32.6	0.414042	0.349008	0.27268	0.176715		32.6	0.0411022	0.021585	0.00886102	0.00776033		32.6	0.474506	0.387847	0.295151	0.194954
32.8	0.414635	0.349322	0.273854	0.176393		32.8	0.0410751	0.0214575	0.0086456	0.0075267		32.8	0.474817	0.388105	0.296056	0.1955
33	0.415777	0.349585	0.275178	0.177021		33	0.0414603	0.0217029	0.00932009	0.00831072		33	0.475648	0.388191	0.2963	0.196172
33.2	0.415247	0.349208	0.27554	0.176719		33.2	0.0410148	0.0206266	0.00904655	0.00800407		33.2	0.475093	0.387555	0.296772	0.196406
33.4	0.415255	0.348544	0.274953	0.176613		33.4	0.0405018	0.019626	0.00826779	0.00725215		33.4	0.474883	0.387399	0.296356	0.196092
33.6	0.416583	0.349117	0.27481	0.177222		33.6	0.0419408	0.0211347	0.00936461	0.0079628		33.6	0.475607	0.387882	0.296125	0.19617
33.8	0.417068	0.349597	0.275208	0.177126		33.8	0.0420845	0.0209665	0.00961037	0.00788767		33.8	0.47567	0.388406	0.295918	0.195936
34	0.41696	0.349699	0.275599	0.178078		34	0.0411489	0.0199781	0.00891321	0.00706781		34	0.475183	0.388261	0.295059	0.19577
34.2	0.416106	0.350159	0.276604	0.178547		34.2	0.0403629	0.0195143	0.00872245	0.00643323		34.2	0.474918	0.3881	0.295689	0.196075
34.4	0.415864	0.349975	0.277244	0.178621		34.4	0.0399851	0.0191162	0.00803508	0.0056401		34.4	0.474789	0.388461	0.296321	0.195978
34.6	0.416678	0.349534	0.277128	0.178163		34.6	0.0395756	0.0179873	0.00770443	0.00469736		34.6	0.475606	0.388674	0.29679	0.196141
34.8	0.417095	0.349116	0.277291	0.178587		34.8	0.0391778	0.0178134	0.00797237	0.00447423		34.8	0.475618	0.38895	0.297457	0.196436
35	0.417026	0.348794	0.276598	0.178527		35	0.0382838	0.0169785	0.0072056	0.00403047		35	0.476291	0.389336	0.297029	0.196125
35.2	0.417217	0.348731	0.27754	0.179852		35.2	0.0390958	0.0175861	0.00823657	0.00573765		35.2	0.477779	0.390372	0.297886	0.197485
35.4	0.417023	0.348051	0.277159	0.180408		35.4	0.0389555	0.0174479	0.0078876	0.0058005		35.4	0.477375	0.389726	0.297981	0.197114
35.6	0.417944	0.34837	0.277794	0.181974		35.6	0.0399633	0.0175136	0.00852017	0.00700474		35.6	0.478076	0.389277	0.298674	0.197236
35.8	0.418377	0.348912	0.278174	0.182732		35.8	0.0405593	0.0177779	0.00849718	0.0072002		35.8	0.479006	0.38986	0.299034	0.197726
36	0.418372	0.348836	0.278685	0.183297		36	0.0396516	0.0173099	0.00814573	0.00696445		36	0.478858	0.389249	0.29959	0.198159
36.2	0.419303	0.349938	0.279014	0.183662		36.2	0.0399736	0.0178951	0.00796981	0.0074432		36.2	0.478981	0.389615	0.298897	0.198223
36.4	0.418707	0.350275	0.279067	0.183426		36.4	0.0396013	0.0180812	0.00725408	0.00699203		36.4	0.478536	0.389883	0.298863	0.19816
36.6	0.419254	0.351045	0.279842	0.183674		36.6	0.0399281	0.0186485	0.00789826	0.00748341		36.6	0.479131	0.390634	0.299714	0.199352
36.8	0.419592	0.351958	0.280739	0.184268		36.8	0.0391844	0.0185427	0.00791496	0.00735666		36.8	0.479356	0.391071	0.300474	0.200495
37	0.420092	0.352121	0.28129	0.184852		37	0.0392073	0.0186679	0.00872288	0.0079746		37	0.479337	0.390607	0.300703	0.200611
37.2	0.420135	0.352387	0.281327	0.184929		37.2	0.0391235	0.0186626	0.00873454	0.00796378		37.2	0.478812	0.390056	0.300295	0.200472
37.4	0.421706	0.353282	0.281656	0.185874		37.4	0.0395233	0.0191216	0.00958785	0.00810217		37.4	0.479532	0.390706	0.300651	0.200876
37.6	0.422476	0.355013	0.28281	0.186609		37.6	0.0399639	0.020501	0.0107502	0.00840845		37.6	0.479933	0.391533	0.301266	0.201441
37.8	0.422652	0.355755	0.283415	0.186659		37.8	0.0399116	0.0204926	0.0109387	0.0087133		37.8	0.47944	0.391933	0.301482	0.201346
38	0.423356	0.356964	0.284019	0.187242		38	0.0397945	0.0209433	0.0111318	0.00821798		38	0.480158	0.392704	0.302206	0.201834
38.2	0.423356	0.357764	0.284137	0.186786		38.2	0.0401167	0.0218539	0.0113978	0.0079526		38.2	0.480885	0.39384	0.303396	0.202129
38.4	0.424033	0.358687	0.284373	0.186799		38.4	0.0389622	0.0219821	0.0105883	0.00708345		38.4	0.48077	0.395109	0.303951	0.202333
38.6	0.425266	0.358899	0.284934	0.187165		38.6	0.0391472	0.0223045	0.0107905	0.00702533		38.6	0.481684	0.396131	0.304612	0.20291
38.8	0.425909	0.359412	0.284985	0.187671		38.8	0.0387783	0.0225181	0.0104655	0.00677876		38.8	0.481707	0.396254	0.304508	0.20289
39	0.426044	0.359347	0.28492	0.188111		39	0.0385147	0.0224678	0.0105507	0.00695501		39	0.482251	0.396276	0.305077	0.20288
39.2	0.42583	0.359279	0.285093	0.188672		39.2	0.0387413	0.0230935	0.0110355	0.00746091		39.2	0.482861	0.396845	0.305663	0.203241
39.4	0.426072	0.359122	0.284919	0.188903		39.4	0.03892	0.0236398	0.0111835	0.00740222		39.4	0.482681	0.396449	0.305249	0.20269
39.6	0.426894	0.359574	0.285985	0.189673		39.6	0.0395341	0.0230114	0.0114111	0.00755121		39.6	0.48382	0.396338	0.306188	0.202914
39.8	0.42644	0.359406	0.286081	0.189343		39.8	0.0392236	0.0226695	0.0110131	0.00656165		39.8	0.484229	0.39681	0.306402	0.203291
40	0.425022	0.358354	0.285649	0.18886		40	0.0379663	0.0209284	0.0104079	0.00567171		40	0.483446	0.395366	0.305565	0.202814
40.2	0.425199	0.358385	0.285942	0.18851		40.2	0.0386015	0.0203973	0.00990653	0.00448443		40.2	0.483745	0.395011	0.304671	0.202006
40.4	0.424589	0.358185	0.285891	0.188962		40.4	0.038667	0.0196931	0.00955778	0.00452576		40.4	0.483621	0.394301	0.304713	0.202143
40.6	0.425259	0.358836	0.287149	0.189641		40.6	0.0399291	0.0199164	0.0107649	0.00553716		40.6	0.484187	0.394904	0.305445	0.203396
40.8	0.426046	0.359072	0.288025	0.189515		40.8	0.0402948	0.019917	0.0113702	0.0060976		40.8	0.483964	0.394421	0.305577	0.203431
41	0.426914	0.359377	0.288757	0.190264		41	0.0409381	0.0197795	0.0116192	0.00684805		41	0.484276	0.393493	0.304789	0.203154
41.2	0.427504	0.360139	0.289292	0.191165		41.2	0.0417346	0.019425	0.0117547	0.00686691		41.2	0.484891	0.394213	0.305006	0.203828
41.4	0.427854	0.360269	0.289025	0.191791		41.4	0.0423438	0.0191503	0.0113775	0.00698115		41.4	0.48521	0.394724	0.304652	0.203851
41.6	0.427709	0.360537	0.289281	0.191987		41.6	0.0422969	0.0189876	0.011005	0.00758169		41.6	0.484773	0.395231	0.30462	0.203985
41.8	0.4277	0.360174	0.288511	0.191466		41.8	0.0418182	0.0178922	0.00980661	0.00709284		41.8	0.484565	0.394747	0.303752	0.20353
42	0.427842	0.360486	0.288975	0.191476		42	0.0417766	0.0177004	0.00895034	0.00646398		42	0.484811	0.394837	0.30359	0.203414
42.2	0.428013	0.360855	0.288658	0.191153		42.2	0.041981	0.0175786	0.00823797	0.00596561		42.2	0.485027	0.395778	0.303956	0.204021
42.4	0.428578	0.361437	0.288494	0.191995		42.4	0.0418702	0.0177275	0.00741829	0.00571697		42.4	0.484915	0.396363	0.303775	0.204752
42.6	0.428924	0.360742	0.288438	0.192184		42.6	0.0418317	0.0177776	0.00733236	0.00591619		42.6	0.48432	0.396088	0.303984	0.205153
42.8	0.428538	0.361195	0.288144	0.192102		42.8	0.0409931	0.0181063	0.00725165	0.00544996		42.8	0.484354	0.396236	0.304216	0.205133
43	0.428055	0.360683	0.28775	0.192111		43	0.0403856	0.0182684	0.00774662	0.00524054		43	0.484067	0.396078	0.304438	0.205402
43.2	0.427842	0.360857	0.287638	0.192184		43.2	0.0400967	0.0187554	0.00755913	0.00473962		43.2	0.484576	0.396511	0.304331	0.205971
43.4	0.427718	0.361344	0.288056	0.192467		43.4	0.040114	0.019032	0.00780161	0.00464651		43.4	0.48494	0.396701	0.305064	0.206775
43.6	0.427939	0.360809	0.288046	0.192554		43.6	0.0395271	0.0179547	0.00720412	0.00373883		43.6	0.485055	0.39646	0.305608	0.206825
43.8	0.427808	0.36087	0.288163	0.192734		43.8	0.0399447	0.0178116	0.0076406	0.00336305		43.8	0.485518	0.396648	0.305883	0.207393
44	0.427071	0.36035	0.287856	0.191779		44	0.0393986	0.0177813	0.00711709	0.00278939		44	0.4858	0.396632	0.306169	0.206814
44.2	0.428316	0.361097	0.288925	0.192131		44.2	0.0403195	0.0187218	0.00834877	0.00312655		44.2	0.486824	0.39738	0.307666	0.20681
44.4	0.428032	0.361648	0.289506	0.192402		44.4	0.0401982	0.0187556	0.00886225	0.00398156		44.4	0.486892	0.397733	0.308319	0.20709
44.6	0.428694	0.362083	0.291216	0.192468		44.6	0.0406651	0.0190777	0.00957041	0.00403118		44.6	0.48776	0.399032	0.310116	0.207638
44.8	0.429886	0.362958	0.292333	0.193597		44.8	0.0411352	0.0192752	0.0101692	0.00443476		44.8	0.488385	0.39938	0.31008	0.207637
45	0.430159	0.364176	0.293577	0.195019		45	0.0419371	0.0194884	0.0107154	0.00541906		45	0.489283	0.399909	0.310776	0.208308
45.2	0.430508	0.365244	0.294303	0.195688		45.2	0.0425032	0.0202081	0.0111742	0.00574442		45.2	0.49011	0.401889	0.312144	0.209369
45.4	0.431012	0.365282	0.295102	0.195874		45.4	0.0430956	0.0203785	0.0120002	0.00651161		45.4	0.49036	0.401947	0.312529	0.209286
45.6	0.431427	0.365508	0.295798	0.195569		45.6	0.0429374	0.020074	0.0116882	0.00647095		45.6	0.48993	0.401839	0.312637	0.209347
45.8	0.431435	0.365878	0.296324	0.195821		45.8	0.0427011	0.0199614	0.0114958	0.00604864		45.8	0.489472	0.401485	0.312591	0.208853
46	0.432356	0.366606	0.297434	0.196754		46	0.0431088	0.019929	0.0117451	0.00661209		46	0.490362	0.402124	0.313492	0.209725
46.2	0.432965	0.366695	0.296866	0.196625		46.2	0.0432707	0.0200897	0.011794	0.00612217		46.2	0.490029	0.401809	0.313352	0.209803
46.4	0.432311	0.366232	0.296703	0.197138		46.4	0.0429019	0.0198924	0.011701	0.00610904		46.4	0.489814	0.401399	0.31323	0.209958
46.6	0.43222	0.365938	0.296749	0.196662		46.6	0.04191	0.0198525	0.0115023	0.00604087		46.6	0.48896	0.401041	0.313684	0.209736
46.8	0.432194	0.365634	0.296279	0.196298		46.8	0.0412945	0.0197401	0.0111868	0.00511601		46.8	0.489882	0.401455	0.314065	0.209734
47	0.432226	0.365401	0.296227	0.1962		47	0.0407781	0.020167	0.0112231	0.00500529		47	0.489508	0.400537	0.313436	0.209835
47.2	0.432862	0.365865	0.29631	0.196652		47.2	0.0404408	0.0195396	0.0105555	0.00449628		47.2	0.490168	0.400714	0.313778	0.210683
47.4	0.432785	0.365239	0.295316	0.196507		47.4	0.0400575	0.0191155	0.00956544	0.0043295		47.4	0.490271	0.400114	0.313611	0.211212
47.6	0.433096	0.363729	0.294882	0.196386		47.6	0.0395474	0.0180656	0.0087296	0.0040409		47.6	0.490187	0.399549	0.313411	0.211557
47.8	0.433169	0.36333	0.294471	0.196426		47.8	0.0399334	0.0179649	0.00879585	0.00458651		47.8	0.49052	0.399387	0.313489	0.212273
48	0.433242	0.362365	0.292915	0.195769		48	0.0398075	0.0176888	0.00844144	0.00477084		48	0.490682	0.398482	0.313375	0.211992
48.2	0.433528	0.361916	0.292528	0.196053		48.2	0.0403769	0.0174355	0.00877513	0.00518979		48.2	0.490593	0.397727	0.312964	0.211654
48.4	0.432992	0.362189	0.29216	0.195935		48.4	0.0400776	0.0164243	0.00796106	0.0048746		48.4	0.490465	0.397796	0.312156	0.211464
48.6	0.433592	0.36222	0.292555	0.196431		48.6	0.0403089	0.0162254	0.00774292	0.00488253		48.6	0.490356	0.398216	0.312228	0.211545
48.8	0.434298	0.363568	0.292642	0.197497		48.8	0.0405265	0.0167575	0.00818837	0.00538117		48.8	0.490094	0.398283	0.311805	0.211758
49	0.434279	0.364174	0.293435	0.198373		49	0.0409907	0.0173987	0.00903687	0.00670815		49	0.489487	0.398577	0.312308	0.21267
49.2	0.435144	0.364536	0.294294	0.199173		49.2	0.0410206	0.0177566	0.00936202	0.00698356		49.2	0.489404	0.398907	0.312561	0.213038
49.4	0.435766	0.364947	0.295462	0.199616		49.4	0.0415544	0.0179117	0.0102509	0.00725795		49.4	0.488853	0.398637	0.312521	0.2128
49.6	0.43554	0.365447	0.295743	0.199115		49.6	0.0408491	0.0175361	0.00917642	0.00649872		49.6	0.488152	0.398532	0.311663	0.212229
49.8	0.435273	0.365989	0.296109	0.199215		49.8	0.0404436	0.0180773	0.00963695	0.00681946		49.8	0.487868	0.399316	0.312077	0.212462
50	0.435707	0.36666	0.296167	0.199523		50	0.0402488	0.0179833	0.0093006	0.00640121		50	0.488809	0.400117	0.312189	0.212799
50.2	0.435369	0.367387	0.296147	0.199117		50.2	0.0403746	0.0183075	0.00966898	0.0060116		50.2	0.488237	0.399591	0.31174	0.211498
50.4	0.43446	0.368008	0.29682	0.199284		50.4	0.0392283	0.0182015	0.00947923	0.00593322		50.4	0.488102	0.400535	0.31219	0.21144
50.6	0.434947	0.368354	0.296873	0.198927		50.6	0.0393034	0.0188012	0.00911957	0.0060094		50.6	0.488142	0.400991	0.311692	0.211211
50.8	0.43523	0.369138	0.297146	0.199013		50.8	0.0390282	0.0193011	0.00978577	0.00568302		50.8	0.488711	0.401782	0.311561	0.211377
51	0.43487	0.369474	0.297211	0.19888		51	0.0390411	0.0191639	0.00928316	0.00533634		51	0.488306	0.401535	0.311036	0.211413
51.2	0.435583	0.369759	0.297408	0.19934		51.2	0.0382952	0.0181744	0.00935699	0.00510259		51.2	0.488858	0.40235	0.311687	0.211991
51.4	0.435707	0.36934	0.297086	0.199504		51.4	0.0385957	0.0184449	0.00925746	0.00526223		51.4	0.489614	0.402262	0.311476	0.212477
51.6	0.435654	0.368879	0.297176	0.199526		51.6	0.0381458	0.0182672	0.00912671	0.00517356		51.6	0.488894	0.402453	0.311145	0.21247
51.8	0.435958	0.36894	0.296894	0.199996		51.8	0.0383002	0.0183592	0.00948497	0.00526147		51.8	0.488852	0.401951	0.310785	0.212321
52	0.436384	0.368711	0.296698	0.200057		52	0.0385161	0.0184316	0.00974001	0.00517005		52	0.488516	0.401426	0.310167	0.212132
52.2	0.43639	0.368411	0.29768	0.200682		52.2	0.0384928	0.0182765	0.00916982	0.00530046		52.2	0.488811	0.401852	0.310815	0.212599
52.4	0.436214	0.368917	0.297519	0.200771		52.4	0.0385944	0.0186725	0.00941548	0.00564102		52.4	0.488966	0.402803	0.311349	0.213233
52.6	0.435698	0.368198	0.297444	0.201021		52.6	0.0383784	0.0188218	0.00909547	0.00562697		52.6	0.488084	0.402741	0.311909	0.213296
52.8	0.43607	0.36837	0.298048	0.201927		52.8	0.0386546	0.0191424	0.00964785	0.00570246		52.8	0.487648	0.402392	0.312711	0.213544
53	0.436634	0.367787	0.298975	0.203112		53	0.0392366	0.0193715	0.0102979	0.00703445		53	0.487941	0.402777	0.313518	0.215174
53.2	0.437141	0.36749	0.299577	0.203711		53.2	0.0389019	0.0193736	0.0101736	0.0067874		53.2	0.48855	0.402549	0.313804	0.215459
53.4	0.436416	0.367596	0.29952	0.203766		53.4	0.0383897	0.0193557	0.00950893	0.00653035		53.4	0.489162	0.403111	0.314261	0.216417
53.6	0.436139	0.367573	0.299574	0.203039		53.6	0.0379509	0.0185788	0.00859768	0.00604862		53.6	0.490203	0.403247	0.314085	0.216924
53.8	0.436697	0.367984	0.299721	0.203705		53.8	0.0393384	0.0197878	0.00977431	0.00741934		53.8	0.490794	0.403605	0.314945	0.217378
54	0.437139	0.369348	0.300673	0.204252		54	0.0395805	0.0202738	0.0100444	0.00758286		54	0.491807	0.403835	0.315785	0.21762
54.2	0.437954	0.369842	0.301356	0.204841		54.2	0.0401291	0.019991	0.0100505	0.00805156		54.2	0.492365	0.403475	0.316173	0.217489
54.4	0.438392	0.370228	0.301779	0.205578		54.4	0.0399091	0.0205072	0.00966991	0.00836105		54.4	0.49297	0.404475	0.316576	0.217827
54.6	0.439339	0.371187	0.302077	0.205454		54.6	0.0408455	0.0212592	0.0100443	0.00860334		54.6	0.493714	0.404711	0.316549	0.217601
54.8	0.439991	0.372568	0.302571	0.205872		54.8	0.0412884	0.0217811	0.0107078	0.00873236		54.8	0.493478	0.405284	0.316716	0.217431
55	0.440159	0.372807	0.302218	0.205485		55	0.0408669	0.0210006	0.00997729	0.00804591		55	0.49374	0.405353	0.316587	0.216997
55.2	0.441051	0.373469	0.302852	0.206047		55.2	0.0404864	0.0212865	0.0108626	0.00851993		55.2	0.494483	0.405822	0.316903	0.217369
55.4	0.442226	0.37426	0.302961	0.20676		55.4	0.0406002	0.0218581	0.0105918	0.00828171		55.4	0.49473	0.406207	0.316553	0.217006
55.6	0.442497	0.375248	0.303445	0.207112		55.6	0.0404648	0.022362	0.0104439	0.00833008		55.6	0.494028	0.406529	0.316491	0.216466
55.8	0.442662	0.375767	0.303574	0.207413		55.8	0.0401345	0.0218495	0.0105455	0.00785042		55.8	0.493893	0.406105	0.3165	0.216256
56	0.44215	0.375112	0.30306	0.206592		56	0.0401966	0.0214208	0.00981881	0.00753141		56	0.493271	0.405583	0.315527	0.215532
56.2	0.442236	0.375752	0.303048	0.206938		56.2	0.0406667	0.0216217	0.00979881	0.00784984		56.2	0.493952	0.406112	0.316778	0.216067
56.4	0.441482	0.375585	0.301743	0.205955		56.4	0.0409477	0.021828	0.0103675	0.00772255		56.4	0.493364	0.406189	0.316712	0.215578
56.6	0.441096	0.375345	0.301195	0.205593		56.6	0.0399386	0.0205559	0.00935766	0.00640563		56.6	0.49251	0.405803	0.31637	0.215329
56.8	0.44168	0.37535	0.301368	0.205855		56.8	0.0397195	0.0201389	0.00963666	0.00595165		56.8	0.492581	0.405846	0.31647	0.215761
57	0.441689	0.374622	0.301431	0.206547		57	0.0396097	0.0198746	0.00946233	0.0065137		57	0.4934	0.406384	0.316414	0.216983
57.2	0.440446	0.374081	0.301019	0.205947		57.2	0.0390827	0.0197803	0.00888571	0.00553245		57.2	0.493742	0.406408	0.316329	0.216962
57.4	0.439237	0.373841	0.300862	0.206274		57.4	0.0383189	0.018896	0.00834527	0.00548011		57.4	0.493682	0.406447	0.316574	0.217432
57.6	0.439589	0.374505	0.301306	0.206727		57.6	0.0387652	0.0190978	0.00884786	0.00584143		57.6	0.494047	0.406591	0.316734	0.217776
57.8	0.439535	0.374407	0.300952	0.206888		57.8	0.0388194	0.0195553	0.0089697	0.00609835		57.8	0.493712	0.40658	0.316988	0.218
58	0.439284	0.375129	0.301167	0.207274		58	0.0386484	0.0196528	0.00839834	0.00607073		58	0.493897	0.40718	0.317527	0.218775
58.2	0.440595	0.375308	0.301631	0.208105		58.2	0.0396463	0.0197687	0.00796998	0.00651675		58.2	0.494516	0.407303	0.317784	0.219164
58.4	0.440445	0.375497	0.302035	0.207857		58.4	0.0393448	0.0199835	0.00774746	0.00601065		58.4	0.494807	0.407942	0.318246	0.2191
58.6	0.441044	0.376265	0.30249	0.208657		58.6	0.0401787	0.0201487	0.00843607	0.00664022		58.6	0.494689	0.407513	0.318235	0.219389
58.8	0.440732	0.376182	0.302356	0.209325		58.8	0.0401974	0.020134	0.0083971	0.00684542		58.8	0.494313	0.407612	0.318047	0.219865
59	0.440714	0.376458	0.302477	0.209918		59	0.0398047	0.0203722	0.00863082	0.00736706		59	0.494599	0.407766	0.318578	0.220246
59.2	0.442259	0.377653	0.304345	0.212184		59.2	0.0402304	0.0208348	0.00915829	0.00814975		59.2	0.495173	0.408473	0.319636	0.221043
59.4	0.442979	0.378004	0.30488	0.213057		59.4	0.0405376	0.0207457	0.00957122	0.00867325		59.4	0.495346	0.40868	0.319892	0.220814
59.6	0.442287	0.377663	0.304872	0.212907		59.6	0.040269	0.0202715	0.00956666	0.00838119		59.6	0.49512	0.408487	0.320069	0.221103
59.8	0.442499	0.378306	0.305738	0.212985		59.8	0.0401349	0.0205233	0.0104137	0.00847307		59.8	0.494593	0.408422	0.320116	0.220692
60	0.442698	0.378091	0.305679	0.213103		60	0.0403732	0.0202664	0.0101287	0.00867418		60	0.494378	0.408063	0.319593	0.221155
60.2	0.443791	0.379138	0.306356	0.213965		60.2	0.040545	0.0202466	0.0106798	0.00905751		60.2	0.495214	0.40858	0.320306	0.222221
60.4	0.443734	0.379101	0.306843	0.213226		60.4	0.0405725	0.0204576	0.0110008	0.00894481		60.4	0.495161	0.409025	0.320365	0.222422
60.6	0.444171	0.379013	0.306743	0.212889		60.6	0.0399496	0.0206383	0.0105321	0.00883753		60.6	0.495251	0.409167	0.319611	0.22279
60.8	0.443756	0.378553	0.307006	0.212916		60.8	0.0392755	0.0209627	0.0106826	0.00890625		60.8	0.495198	0.409263	0.319776	0.222631
61	0.442809	0.37735	0.307244	0.212321		61	0.0386275	0.0208843	0.0111139	0.00902946		61	0.494705	0.40954	0.32015	0.222624
61.2	0.441986	0.377364	0.306886	0.211469		61.2	0.0381319	0.0214332	0.0115065	0.0085418		61.2	0.494101	0.409695	0.32024	0.222227
61.4	0.441372	0.377717	0.306744	0.211722		61.4	0.0369386	0.0210403	0.0114488	0.00804723		61.4	0.493138	0.409867	0.320085	0.22148
61.6	0.44125	0.377828	0.306695	0.211698		61.6	0.0370781	0.0214577	0.0113645	0.00773878		61.6	0.492977	0.409883	0.319705	0.222014
61.8	0.441105	0.37748	0.306522	0.210923		61.8	0.0366104	0.0206289	0.0103591	0.00648284		61.8	0.49302	0.409766	0.320094	0.221641
62	0.440772	0.377197	0.306324	0.210416		62	0.0367255	0.0205219	0.0101342	0.00601372		62	0.493129	0.409421	0.321052	0.22158
62.2	0.441868	0.377521	0.307075	0.210339		62.2	0.0368451	0.0207988	0.0102636	0.00554551		62.2	0.493873	0.409946	0.322163	0.221936
62.4	0.441658	0.377601	0.307326	0.210171		62.4	0.0366845	0.0212483	0.0107733	0.00530143		62.4	0.494052	0.409978	0.322047	0.221917
62.6	0.442572	0.378046	0.307584	0.210601		62.6	0.0386267	0.0223634	0.0122098	0.00597368		62.6	0.49476	0.410138	0.322144	0.222137
62.8	0.441541	0.378155	0.307471	0.209991		62.8	0.0381858	0.0224714	0.0115902	0.00529992		62.8	0.494603	0.410508	0.322512	0.222297
63	0.442304	0.379206	0.308395	0.21137		63	0.0388106	0.0232407	0.0120833	0.00661027		63	0.495327	0.410892	0.323057	0.223282
63.2	0.443822	0.379856	0.309099	0.212027		63.2	0.0391485	0.0225213	0.0116452	0.00675181		63.2	0.495536	0.410922	0.322634	0.22347
63.4	0.443178	0.379582	0.308542	0.211557		63.4	0.0393218	0.0228846	0.0126768	0.00729084		63.4	0.495263	0.410531	0.322232	0.223551
63.6	0.443452	0.379871	0.308979	0.211885		63.6	0.0392364	0.0230735	0.012519	0.00700991		63.6	0.495202	0.410138	0.321689	0.223993
63.8	0.444209	0.380813	0.309283	0.21219		63.8	0.039653	0.0237631	0.0127888	0.00727747		63.8	0.495431	0.410588	0.321514	0.223754
64	0.444316	0.380841	0.309091	0.212202		64	0.0398628	0.0236495	0.012305	0.00736429		64	0.495682	0.410222	0.321144	0.22405
64.2	0.444844	0.381165	0.309162	0.212263		64.2	0.0400335	0.0231017	0.0118709	0.00737818		64.2	0.496184	0.410334	0.320193	0.223803
64.4	0.44491	0.381461	0.309039	0.21164		64.4	0.0397351	0.0239893	0.0119198	0.00733118		64.4	0.495676	0.410377	0.319884	0.223213
64.6	0.445298	0.380734	0.308524	0.21107		64.6	0.0397727	0.0233689	0.0119749	0.00736252		64.6	0.496297	0.40987	0.319401	0.222634
64.8	0.444978	0.380463	0.308278	0.211544		64.8	0.0385997	0.0227455	0.0117891	0.00656162		64.8	0.495718	0.410264	0.319383	0.22187
65	0.44575	0.379383	0.307904	0.211647		65	0.0386394	0.0225324	0.0120672	0.00693187		65	0.495253	0.410571	0.319622	0.222117
65.2	0.446643	0.380733	0.308177	0.212875		65.2	0.0394544	0.0229526	0.0119261	0.00708516		65.2	0.495611	0.411409	0.31965	0.222101
65.4	0.447376	0.381308	0.308414	0.214022		65.4	0.0394393	0.0226151	0.011094	0.0065119		65.4	0.496267	0.412429	0.320053	0.222709
65.6	0.448442	0.381601	0.30908	0.214702		65.6	0.0403838	0.022418	0.0110942	0.00635868		65.6	0.496775	0.412429	0.320557	0.22285
65.8	0.449492	0.381667	0.309539	0.21541		65.8	0.0404266	0.0219051	0.0110128	0.0062126		65.8	0.497913	0.413027	0.322243	0.223159
66	0.44973	0.382056	0.30987	0.215681		66	0.0410313	0.0223153	0.0113437	0.00603523		66	0.498666	0.413661	0.32312	0.223757
66.2	0.450826	0.383508	0.311082	0.217125		66.2	0.0418318	0.0231008	0.0118908	0.00672372		66.2	0.499706	0.41438	0.323325	0.224635
66.4	0.450744	0.383869	0.311538	0.217363		66.4	0.0425683	0.0233823	0.0124644	0.00708342		66.4	0.500302	0.413969	0.323146	0.224744
66.6	0.451157	0.384096	0.311512	0.217128		66.6	0.0439442	0.02351	0.0128697	0.00717508		66.6	0.501217	0.414465	0.323532	0.225495
66.8	0.451171	0.385203	0.312471	0.217654		66.8	0.0430144	0.0228344	0.012781	0.00728561		66.8	0.500845	0.414231	0.324338	0.225992
67	0.451871	0.385666	0.312609	0.21793		67	0.0437621	0.0230037	0.0126453	0.00851329		67	0.500735	0.413286	0.32334	0.225886
67.2	0.452024	0.386073	0.312643	0.217147		67.2	0.0438119	0.0231324	0.0129906	0.00889848		67.2	0.500357	0.413211	0.323173	0.225104
67.4	0.451272	0.386015	0.31314	0.217168		67.4	0.0434318	0.0234715	0.0142904	0.00928457		67.4	0.500168	0.412621	0.323795	0.224984
67.6	0.450967	0.386068	0.313226	0.217147		67.6	0.0430021	0.0233404	0.0137936	0.00891529		67.6	0.500093	0.412443	0.323445	0.224829
67.8	0.449745	0.385912	0.312456	0.216365		67.8	0.0420615	0.0227178	0.0131356	0.00884494		67.8	0.499394	0.412045	0.323164	0.224403
68	0.448779	0.385891	0.312723	0.215365		68	0.0415505	0.0220504	0.0124163	0.00845641		68	0.49816	0.410597	0.322196	0.22327
68.2	0.449478	0.385624	0.312353	0.215634		68.2	0.0407101	0.0204626	0.0113014	0.00797891		68.2	0.497798	0.409438	0.321197	0.222883
68.4	0.449543	0.385843	0.312945	0.215926		68.4	0.0403361	0.0209547	0.0114411	0.00815376		68.4	0.497299	0.409674	0.321365	0.223135
68.6	0.44974	0.385602	0.313577	0.216103		68.6	0.0402688	0.0197568	0.0113142	0.00785527		68.6	0.497731	0.41021	0.321879	0.223262
68.8	0.449338	0.384904	0.313006	0.216775		68.8	0.0391589	0.019377	0.010957	0.0076687		68.8	0.496588	0.410276	0.322058	0.223971
69	0.450131	0.384847	0.31302	0.217198		69	0.0393459	0.0194054	0.0105208	0.00808493		69	0.497015	0.411259	0.322503	0.225187
69.2	0.450139	0.385649	0.313213	0.217777		69.2	0.039546	0.0193635	0.00981961	0.00781896		69.2	0.497246	0.412125	0.322368	0.225928
69.4	0.450946	0.385589	0.313763	0.21821		69.4	0.0393787	0.0192353	0.00935903	0.00744869		69.4	0.497622	0.412655	0.32267	0.226505
69.6	0.451295	0.385613	0.314389	0.218807		69.6	0.039084	0.0192038	0.00937277	0.00736654		69.6	0.497868	0.41301	0.323537	0.227021
69.8	0.451291	0.385749	0.314142	0.219927		69.8	0.0389944	0.0195037	0.00950197	0.00730159		69.8	0.498246	0.41385	0.323747	0.227891
70	0.45096	0.385851	0.313773	0.220435		70	0.0393684	0.0199024	0.00967266	0.00767131		70	0.498666	0.414683	0.324043	0.228782
70.2	0.451429	0.386356	0.313401	0.221278		70.2	0.0392669	0.0199571	0.00955864	0.00838624		70.2	0.499198	0.415409	0.323851	0.230032
70.4	0.452321	0.386373	0.313153	0.221519		70.4	0.0400904	0.0199078	0.00997401	0.00890931		70.4	0.50026	0.415742	0.324327	0.230633
70.6	0.452992	0.386755	0.312774	0.221475		70.6	0.0404723	0.0203679	0.0100128	0.00903036		70.6	0.500619	0.416203	0.324344	0.230496
70.8	0.453041	0.386473	0.312282	0.221115		70.8	0.0409115	0.0212313	0.0103313	0.00948821		70.8	0.500494	0.416586	0.324582	0.230119
71	0.453186	0.386257	0.310837	0.220867		71	0.0413173	0.0221262	0.0100588	0.0105639		71	0.500591	0.416446	0.323696	0.229733
71.2	0.453433	0.386339	0.310956	0.220415		71.2	0.041782	0.022837	0.0110799	0.0105408		71.2	0.500917	0.417286	0.324054	0.229352
71.4	0.453059	0.386073	0.31053	0.220496		71.4	0.0421007	0.0235007	0.0113703	0.0109745		71.4	0.500652	0.416985	0.324021	0.229482
71.6	0.452258	0.385684	0.309722	0.219996		71.6	0.0425574	0.0237304	0.0110085	0.0113246		71.6	0.500607	0.416751	0.323043	0.228998
71.8	0.451708	0.385576	0.310005	0.219338		71.8	0.0428732	0.0236613	0.0111113	0.0113677		71.8	0.500404	0.415707	0.322405	0.228036
72	0.451588	0.386099	0.31039	0.219031		72	0.0429689	0.023406	0.0103316	0.0103482		72	0.500202	0.415317	0.321942	0.226751
72.2	0.451919	0.386014	0.311067	0.219463		72.2	0.0428816	0.0231015	0.0105076	0.0102883		72.2	0.500088	0.415165	0.322633	0.226305
72.4	0.4501	0.385716	0.311181	0.218257		72.4	0.0427617	0.0231181	0.0107904	0.00932219		72.4	0.499978	0.416035	0.322796	0.225483
72.6	0.449268	0.386009	0.311748	0.218113		72.6	0.0421443	0.0222176	0.0107903	0.00862739		72.6	0.499386	0.415778	0.323231	0.225195
72.8	0.448674	0.385319	0.312126	0.217671		72.8	0.0416231	0.0223954	0.011265	0.00848916		72.8	0.499128	0.415647	0.323639	0.22558
73	0.448408	0.385671	0.313086	0.217615		73	0.0406119	0.0214779	0.0103614	0.00682099		73	0.499016	0.415539	0.323209	0.22498
73.2	0.447673	0.385632	0.313171	0.217451		73.2	0.0394786	0.0209469	0.0101155	0.00635274		73.2	0.498263	0.414869	0.323158	0.225129
73.4	0.447927	0.38623	0.314227	0.217565		73.4	0.0394389	0.0209995	0.0108606	0.00575574		73.4	0.498526	0.414867	0.324343	0.225112
73.6	0.447842	0.385978	0.314691	0.218168		73.6	0.0388372	0.0201581	0.0106381	0.00486559		73.6	0.49846	0.414326	0.324844	0.225601
73.8	0.448358	0.38652	0.314887	0.218734		73.8	0.0393359	0.0199707	0.0111621	0.00524854		73.8	0.498976	0.415122	0.325155	0.225898
74	0.449119	0.387052	0.31534	0.219272		74	0.0391949	0.0199908	0.0111608	0.00573662		74	0.499601	0.415406	0.325582	0.226902
74.2	0.450129	0.388057	0.315964	0.220066		74.2	0.0392996	0.0197801	0.0115118	0.00618375		74.2	0.499822	0.415628	0.326027	0.227804
74.4	0.45063	0.387347	0.315498	0.220138		74.4	0.0397296	0.0185708	0.0109669	0.00578086		74.4	0.500831	0.415123	0.326307	0.228167
74.6	0.45104	0.388056	0.315822	0.221118		74.6	0.0396772	0.0189399	0.010886	0.0058453		74.6	0.500768	0.415955	0.327025	0.228632
74.8	0.45159	0.387612	0.315544	0.221277		74.8	0.0399893	0.0190539	0.0108912	0.00607738		74.8	0.500722	0.416303	0.327312	0.229054
75	0.452743	0.388452	0.315798	0.222408		75	0.040176	0.0189878	0.0108379	0.00699124		75	0.501134	0.416647	0.327589	0.230315
75.2	0.452782	0.388336	0.315816	0.222273		75.2	0.0405937	0.0190743	0.0105374	0.00673396		75.2	0.501237	0.416789	0.327443	0.230161
75.4	0.453301	0.388077	0.315382	0.222636		75.4	0.0408197	0.0189574	0.0104617	0.00750474		75.4	0.501047	0.416314	0.327193	0.229909
75.6	0.453225	0.387704	0.314956	0.222394		75.6	0.04047	0.0190464	0.00995361	0.00807227		75.6	0.500839	0.416484	0.326696	0.229193
75.8	0.453824	0.388907	0.315265	0.222754		75.8	0.0402793	0.0197898	0.0100775	0.00839249		75.8	0.500989	0.417109	0.326647	0.229544
76	0.453656	0.38913	0.314765	0.222409		76	0.039419	0.019539	0.00879973	0.00800254		76	0.50048	0.416964	0.326307	0.229018
76.2	0.453634	0.388771	0.315048	0.221937		76.2	0.0395693	0.0202509	0.00917854	0.0084458		76.2	0.500818	0.41758	0.326729	0.228648
76.4	0.453264	0.389457	0.315224	0.221568		76.4	0.0397368	0.0205947	0.00948129	0.00841489		76.4	0.501537	0.418592	0.327348	0.229012
76.6	0.454005	0.390065	0.31656	0.22265		76.6	0.0399716	0.020869	0.00992224	0.00902856		76.6	0.501491	0.418343	0.327656	0.229916
76.8	0.454549	0.390242	0.317534	0.222594		76.8	0.0396518	0.0215833	0.0101953	0.00916542		76.8	0.501843	0.418583	0.328452	0.229843
77	0.455142	0.391717	0.317672	0.223387		77	0.0397353	0.0218474	0.0100339	0.00893553		77	0.502159	0.419036	0.328602	0.230585
77.2	0.455435	0.391797	0.317527	0.223097		77.2	0.0400973	0.0224372	0.0100377	0.00964775		77.2	0.502288	0.419118	0.328768	0.231121
77.4	0.455861	0.392067	0.318314	0.223534		77.4	0.0408863	0.0230412	0.0101383	0.00973445		77.4	0.502353	0.419161	0.328824	0.230945
77.6	0.456505	0.392225	0.319438	0.224207		77.6	0.0410283	0.0224685	0.0101677	0.00959873		77.6	0.502235	0.418999	0.329043	0.231101
77.8	0.457151	0.393399	0.319806	0.224154		77.8	0.0418817	0.0236321	0.0112477	0.0102509		77.8	0.503016	0.420532	0.329416	0.231719
78	0.45691	0.393383	0.319935	0.224176		78	0.0411692	0.0239971	0.0113359	0.00991059		78	0.5031	0.420403	0.329561	0.232439
78.2	0.456472	0.393099	0.3199	0.224372		78.2	0.0412396	0.0234044	0.0117758	0.00972657		78.2	0.502987	0.420776	0.329839	0.232971
78.4	0.456021	0.392651	0.320027	0.224046		78.4	0.0407919	0.0221482	0.0109921	0.00883962		78.4	0.503105	0.420486	0.329724	0.232527
78.6	0.456128	0.39249	0.321159	0.225347		78.6	0.040589	0.0217911	0.0112253	0.00887305		78.6	0.502832	0.420501	0.330285	0.232968
78.8	0.456027	0.391927	0.32141	0.225805		78.8	0.0401199	0.0210848	0.0113139	0.00838708		78.8	0.502188	0.41961	0.330104	0.232886
79	0.455843	0.392119	0.321151	0.226111		79	0.0400277	0.0207473	0.0110686	0.0081833		79	0.501733	0.419322	0.329683	0.233003
79.2	0.455093	0.391098	0.320787	0.225422		79.2	0.0391427	0.0198774	0.0104799	0.00742626		79.2	0.500803	0.418018	0.328652	0.231394
79.4	0.455708	0.391218	0.320869	0.225508		79.4	0.0388583	0.0195513	0.0101645	0.00725031		79.4	0.500281	0.417997	0.328024	0.231185
79.6	0.454875	0.391731	0.32097	0.22593		79.6	0.0384699	0.0203486	0.0104631	0.0072914		79.6	0.500036	0.418593	0.328354	0.231415
79.8	0.456044	0.393142	0.322042	0.227167		79.8	0.0387404	0.0209608	0.0109915	0.0072886		79.8	0.500567	0.417966	0.32821	0.231409
80	0.456456	0.392889	0.322595	0.227321		80	0.0388768	0.0204876	0.0107485	0.00646377		80	0.501139	0.417139	0.328242	0.2309
80.2	0.457182	0.394001	0.323653	0.228034		80.2	0.0392886	0.0208506	0.0116465	0.00640526		80.2	0.50218	0.418193	0.32959	0.231327
80.4	0.458335	0.394808	0.324586	0.228477		80.4	0.0400483	0.0206522	0.0121567	0.00634799		80.4	0.503132	0.418199	0.330541	0.231565
80.6	0.459249	0.395165	0.32537	0.229275		80.6	0.0405698	0.0208262	0.0120751	0.00665062		80.6	0.504141	0.418482	0.330915	0.231849
80.8	0.459986	0.396289	0.325756	0.229719		80.8	0.0409228	0.0220369	0.0124426	0.00760702		80.8	0.504456	0.419521	0.331838	0.231745
81	0.460131	0.396545	0.324596	0.229605		81	0.0414115	0.0223174	0.0119369	0.00759741		81	0.504965	0.420097	0.331443	0.231671
81.2	0.459789	0.395794	0.324163	0.228717		81.2	0.0418721	0.0220122	0.0115978	0.00779091		81.2	0.505196	0.420281	0.331169	0.231124
81.4	0.459678	0.395692	0.323609	0.228736		81.4	0.0421231	0.0222158	0.0114855	0.00773859		81.4	0.505448	0.421027	0.331125	0.231087
81.6	0.459153	0.396062	0.323133	0.227986		81.6	0.0415696	0.021432	0.0111553	0.0071408		81.6	0.505224	0.421403	0.330911	0.23093
81.8	0.459133	0.396219	0.321828	0.22713		81.8	0.0415847	0.0217158	0.0107416	0.00724688		81.8	0.505678	0.421694	0.330157	0.230989
82	0.458749	0.395589	0.32146	0.227195		82	0.0408018	0.0217826	0.0103913	0.0079745		82	0.505055	0.42164	0.32988	0.231467
82.2	0.458356	0.395532	0.321043	0.227127		82.2	0.0408857	0.0215783	0.0104439	0.00829779		82.2	0.505018	0.422125	0.329804	0.23195
82.4	0.458646	0.395865	0.32095	0.226886		82.4	0.0408684	0.0210583	0.00974542	0.0080574		82.4	0.505062	0.422104	0.329364	0.231518
82.6	0.458748	0.395559	0.320917	0.227424		82.6	0.0410406	0.0206598	0.010273	0.0086084		82.6	0.505558	0.422611	0.329929	0.233075
82.8	0.458526	0.396253	0.321228	0.227218		82.8	0.0407522	0.0209182	0.0105092	0.00822478		82.8	0.505173	0.423288	0.330494	0.233295
83	0.458516	0.39595	0.320601	0.226456		83	0.0401123	0.0202359	0.00987753	0.00727594		83	0.504837	0.423051	0.330106	0.232682
83.2	0.458875	0.39539	0.321476	0.226646		83.2	0.0402507	0.0201749	0.0104222	0.00767448		83.2	0.504868	0.422628	0.330687	0.233007
83.4	0.459861	0.396574	0.322344	0.227577		83.4	0.0403251	0.020782	0.0110659	0.00792228		83.4	0.505266	0.423129	0.330949	0.233833
83.6	0.458772	0.396199	0.322635	0.227746		83.6	0.0399461	0.020834	0.0119147	0.00749413		83.6	0.505167	0.422595	0.331392	0.233612
83.8	0.459234	0.396419	0.322865	0.227965		83.8	0.0392822	0.0202404	0.0116357	0.00690206		83.8	0.505011	0.421488	0.330193	0.233097
84	0.459074	0.396253	0.322866	0.227411		84	0.0392857	0.0201639	0.0119436	0.00693603		84	0.504955	0.421367	0.33049	0.233442
84.2	0.459014	0.396347	0.32283	0.226569		84.2	0.0386021	0.0198879	0.0122086	0.00649593		84.2	0.504078	0.4209	0.330808	0.232608
84.4	0.458909	0.395746	0.322625	0.226379		84.4	0.0387004	0.0195053	0.0116141	0.00611154		84.4	0.503639	0.420106	0.330192	0.231687
84.6	0.458241	0.395161	0.322071	0.226388		84.6	0.0381695	0.0195763	0.0110482	0.00637917		84.6	0.503074	0.419842	0.32996	0.231638
84.8	0.457354	0.395058	0.321075	0.22625		84.8	0.0374252	0.0196978	0.0104974	0.0068793		84.8	0.501403	0.419326	0.328869	0.231002
85	0.456515	0.393726	0.320124	0.225257		85	0.0367742	0.0194962	0.00987813	0.00625257		85	0.501087	0.418864	0.328373	0.230521
85.2	0.456631	0.393849	0.320531	0.225562		85.2	0.0371686	0.0194764	0.00992076	0.00675225		85.2	0.501029	0.419178	0.328556	0.231148
85.4	0.455932	0.393926	0.320195	0.225883		85.4	0.0365273	0.019492	0.00907941	0.00649612		85.4	0.500367	0.418891	0.327777	0.230946
85.6	0.455504	0.394113	0.31974	0.225904		85.6	0.0365056	0.0194398	0.00855687	0.00664329		85.6	0.499783	0.418329	0.326824	0.230245
85.8	0.457172	0.394835	0.32037	0.226967		85.8	0.037247	0.020506	0.00914829	0.00766183		85.8	0.500361	0.418999	0.327509	0.230843
86	0.457362	0.395007	0.320705	0.227194		86	0.036881	0.0208599	0.0088351	0.00784412		86	0.50073	0.421071	0.328247	0.231807
86.2	0.458098	0.396247	0.321157	0.227835		86.2	0.0375793	0.0216944	0.00926167	0.007674		86.2	0.501555	0.422356	0.328804	0.232341
86.4	0.45873	0.39725	0.321673	0.228204		86.4	0.0380185	0.0217768	0.0092907	0.00759565		86.4	0.501643	0.422894	0.329169	0.232311
86.6	0.459705	0.398255	0.322888	0.229542		86.6	0.0382104	0.0220375	0.00996783	0.00779949		86.6	0.502934	0.424296	0.33103	0.233737
86.8	0.460827	0.398972	0.323464	0.230258		86.8	0.0389746	0.0220996	0.00982955	0.00703161		86.8	0.503175	0.424967	0.331817	0.23385
87	0.461801	0.39925	0.323415	0.231127		87	0.039422	0.0218608	0.0100302	0.00717714		87	0.504087	0.425291	0.331867	0.234662
87.2	0.461811	0.398825	0.323565	0.231142		87.2	0.0400966	0.0216569	0.0100008	0.00685946		87.2	0.505061	0.425445	0.332046	0.235161
87.4	0.462417	0.400156	0.324055	0.231605		87.4	0.0401124	0.0217983	0.0102963	0.00690369		87.4	0.505635	0.426014	0.331943	0.235468
87.6	0.461313	0.400103	0.323512	0.231235		87.6	0.0392825	0.0218312	0.00965918	0.00653269		87.6	0.504356	0.425576	0.331092	0.234735
87.8	0.46233	0.40153	0.323685	0.231629		87.8	0.039525	0.0229156	0.0101469	0.00675234		87.8	0.504373	0.426073	0.330626	0.234848
88	0.463006	0.401947	0.324498	0.231765		88	0.0404731	0.0239646	0.010939	0.00734827		88	0.504365	0.425947	0.330919	0.234722
88.2	0.463079	0.402174	0.324436	0.231549		88.2	0.0400476	0.0231983	0.0108697	0.0062969		88.2	0.502813	0.424748	0.330206	0.234003
88.4	0.463507	0.403088	0.324504	0.231969		88.4	0.0404382	0.0231744	0.0107093	0.00627436		88.4	0.502763	0.424499	0.330213	0.234512
88.6	0.46358	0.403028	0.324708	0.232002		88.6	0.0402516	0.0229452	0.0106775	0.00670441		88.6	0.502878	0.424752	0.330481	0.235256
88.8	0.463652	0.403651	0.325539	0.231935		88.8	0.0402867	0.0235936	0.0112296	0.00699695		88.8	0.502332	0.425065	0.330723	0.235639
89	0.464677	0.403144	0.326548	0.231739		89	0.0407185	0.0239041	0.0121389	0.00691332		89	0.502874	0.424447	0.331336	0.235572
89.2	0.464626	0.402676	0.326341	0.232111		89.2	0.0413074	0.0234434	0.0122177	0.00733775		89.2	0.503022	0.423847	0.33101	0.23557
89.4	0.464085	0.402123	0.325579	0.231425		89.4	0.0411041	0.0233201	0.0124408	0.00717117		89.4	0.503166	0.42348	0.330846	0.234711
89.6	0.464218	0.401419	0.325704	0.230858		89.6	0.0414172	0.0223585	0.0125692	0.00698565		89.6	0.503658	0.42289	0.330881	0.234085
89.8	0.464981	0.401293	0.326395	0.230545		89.8	0.0410698	0.0214644	0.0124221	0.00657959		89.8	0.503841	0.423133	0.331483	0.233976
90	0.464499	0.400331	0.325753	0.229251		90	0.0409441	0.0201944	0.0115452	0.0058043		90	0.503584	0.422466	0.330732	0.233287
90.2	0.464964	0.400669	0.32631	0.229255		90.2	0.0411525	0.0203987	0.0121919	0.00590719		90.2	0.503932	0.421758	0.331088	0.233021
90.4	0.465208	0.400634	0.326527	0.228824		90.4	0.0411647	0.0196566	0.0119815	0.00553086		90.4	0.503985	0.421318	0.332041	0.232478
90.6	0.466051	0.400651	0.326571	0.229046		90.6	0.0414624	0.0189846	0.011355	0.00519112		90.6	0.505135	0.421733	0.332145	0.232827
90.8	0.465928	0.400364	0.325411	0.228255		90.8	0.0418734	0.0186322	0.0108166	0.00493539		90.8	0.505471	0.421263	0.331611	0.23276
91	0.465273	0.399553	0.324725	0.22801		91	0.0414631	0.01833	0.00991068	0.00491344		91	0.506096	0.42105	0.331283	0.233172
91.2	0.465319	0.399517	0.324731	0.228227		91.2	0.0409992	0.0181757	0.00940935	0.00460094		91.2	0.506186	0.421185	0.330804	0.232684
91.4	0.465226	0.400187	0.324835	0.228646		91.4	0.0408179	0.0187482	0.00966912	0.00596275		91.4	0.506116	0.421503	0.33075	0.232964
91.6	0.465275	0.400717	0.32521	0.22937		91.6	0.0412149	0.0203204	0.00997218	0.00713049		91.6	0.50667	0.422725	0.331154	0.23399
91.8	0.466757	0.401663	0.326071	0.230153		91.8	0.0418384	0.0212308	0.0111775	0.00795173		91.8	0.508259	0.423546	0.331774	0.235125
92	0.466844	0.401514	0.326955	0.230964		92	0.0418002	0.0212319	0.0117319	0.0084175		92	0.50904	0.423787	0.332843	0.236152
92.2	0.467188	0.40244	0.326476	0.231439		92.2	0.0416262	0.0214286	0.0114915	0.00854524		92.2	0.509634	0.424491	0.333311	0.237043
92.4	0.467976	0.403316	0.326402	0.23199		92.4	0.0414994	0.0224588	0.0109681	0.00924766		92.4	0.510504	0.425383	0.333213	0.237724
92.6	0.468298	0.403823	0.326816	0.233312		92.6	0.0413006	0.0228016	0.010862	0.00988109		92.6	0.510558	0.425872	0.333099	0.238128
92.8	0.467676	0.403295	0.326654	0.233471		92.8	0.0405667	0.0230136	0.0110115	0.00961117		92.8	0.50911	0.424978	0.332459	0.23776
93	0.46783	0.40315	0.326461	0.234331		93	0.0408261	0.0227234	0.0114427	0.0100617		93	0.509077	0.424632	0.33221	0.237508
93.2	0.466729	0.40253	0.326089	0.234387		93.2	0.0402693	0.0219508	0.0115475	0.009737		93.2	0.509165	0.424726	0.332721	0.237365
93.4	0.466271	0.402863	0.32645	0.234359		93.4	0.0393927	0.021628	0.0121428	0.00935695		93.4	0.508326	0.424481	0.332846	0.237196
93.6	0.465906	0.403407	0.3267	0.234709		93.6	0.0396974	0.0211773	0.0117059	0.00931953		93.6	0.508075	0.424055	0.332681	0.237421
93.8	0.465532	0.403139	0.326822	0.234608		93.8	0.0400899	0.021019	0.0118	0.00911386		93.8	0.507626	0.423356	0.332745	0.237169
94	0.464379	0.402763	0.326669	0.233996		94	0.040021	0.0210443	0.0120109	0.00893153		94	0.506731	0.423297	0.332913	0.237191
94.2	0.463985	0.4032	0.326977	0.23333		94.2	0.0390504	0.0213096	0.0119804	0.00773536		94.2	0.505948	0.423601	0.333178	0.236266
94.4	0.463415	0.403924	0.327188	0.233159		94.4	0.039352	0.0219811	0.0120567	0.00777243		94.4	0.505616	0.424316	0.33425	0.236161
94.6	0.463098	0.403012	0.326451	0.233105		94.6	0.0398922	0.0219891	0.0118075	0.00774445		94.6	0.506122	0.424479	0.3339	0.236319
94.8	0.463536	0.403666	0.326317	0.233328		94.8	0.0401135	0.022687	0.0111923	0.00735506		94.8	0.506005	0.424901	0.333687	0.236384
95	0.463856	0.403387	0.326682	0.233415		95	0.0404492	0.0226811	0.0106091	0.00740856		95	0.505974	0.425375	0.333202	0.236131
95.2	0.463919	0.403825	0.326844	0.233642		95.2	0.0400425	0.0231311	0.010659	0.00784002		95.2	0.50613	0.426669	0.333028	0.236595
95.4	0.463801	0.403144	0.326411	0.233297		95.4	0.040511	0.0231161	0.0105021	0.0085789		95.4	0.506986	0.426905	0.332916	0.237067
95.6	0.464929	0.403203	0.327218	0.23373		95.6	0.0416553	0.0237901	0.0110848	0.00897175		95.6	0.50835	0.427934	0.33385	0.238278
95.8	0.465289	0.403021	0.326711	0.233916		95.8	0.0411071	0.0230048	0.0110749	0.00945739		95.8	0.508729	0.428154	0.333501	0.238699
96	0.465364	0.402975	0.326681	0.234356		96	0.040979	0.0230739	0.0105244	0.00932474		96	0.509882	0.428495	0.334058	0.239065
96.2	0.466827	0.403397	0.326461	0.234664		96.2	0.0410623	0.0230729	0.00973056	0.00968765		96.2	0.51048	0.428529	0.333028	0.239101
96.4	0.46741	0.403981	0.326732	0.235092		96.4	0.0407438	0.0228695	0.00926651	0.00964337		96.4	0.510038	0.428111	0.332207	0.239309
96.6	0.467473	0.404637	0.327508	0.235729		96.6	0.0405101	0.0222655	0.00960715	0.00936099		96.6	0.509889	0.428192	0.332641	0.23929
96.8	0.467547	0.404566	0.32783	0.235362		96.8	0.039988	0.0211884	0.00941035	0.00879478		96.8	0.509465	0.427349	0.332242	0.238956
97	0.468075	0.405219	0.328805	0.235845		97	0.0401774	0.0204295	0.00975395	0.00869026		97	0.509959	0.427366	0.332982	0.239223
97.2	0.467271	0.404961	0.329356	0.235431		97.2	0.0389613	0.0196084	0.00952983	0.00813303		97.2	0.509339	0.4265	0.332859	0.239396
97.4	0.466964	0.405472	0.330152	0.235747		97.4	0.0388128	0.0201168	0.00982375	0.00814536		97.4	0.509024	0.426196	0.332812	0.239855
97.6	0.466829	0.405585	0.330587	0.236136		97.6	0.0391927	0.0201181	0.00943678	0.00833642		97.6	0.509149	0.42626	0.333493	0.240393
97.8	0.466598	0.404974	0.332037	0.235934		97.8	0.0397445	0.020453	0.0105124	0.00786146		97.8	0.509139	0.426131	0.33469	0.240227
98	0.465967	0.405018	0.332024	0.235447		98	0.0391289	0.0210924	0.0103643	0.00788758		98	0.507963	0.426322	0.335062	0.240476
98.2	0.466726	0.405955	0.33268	0.235749		98.2	0.0390692	0.0218494	0.0101285	0.00724538		98.2	0.507659	0.426439	0.335503	0.239509
98.4	0.466871	0.406494	0.332786	0.236497		98.4	0.0392937	0.0227232	0.010883	0.00834327		98.4	0.507983	0.427529	0.336914	0.240448
98.6	0.467135	0.405631	0.332593	0.236407		98.6	0.0389034	0.0224209	0.0104582	0.00745157		98.6	0.507678	0.426949	0.33662	0.240175
98.8	0.467741	0.406371	0.333422	0.236243		98.8	0.0382017	0.0228246	0.00989693	0.00694623		98.8	0.507099	0.427071	0.336308	0.239877
99	0.467633	0.405869	0.334026	0.23641		99	0.0381259	0.0226494	0.010519	0.00734488		99	0.507722	0.427318	0.337074	0.240043
99.2	0.467139	0.405515	0.333548	0.236785		99.2	0.0377149	0.0229226	0.010438	0.00761179		99.2	0.507619	0.427768	0.337342	0.240709
99.4	0.467367	0.405073	0.333069	0.236281		99.4	0.0381642	0.0230302	0.0107502	0.00730792		99.4	0.507626	0.427534	0.336918	0.239589
99.6	0.467559	0.404595	0.332922	0.23604		99.6	0.0385997	0.0231823	0.0114671	0.00728355		99.6	0.507548	0.427437	0.336892	0.239454
99.8	0.466915	0.404954	0.332507	0.236543		99.8	0.0383558	0.023301	0.0116657	0.00805422		99.8	0.507614	0.427276	0.336642	0.239442
100	0.466755	0.405063	0.332422	0.236001		100	0.0378916	0.0229984	0.0116162	0.00742849		100	0.507694	0.426084	0.336742	0.238482
100.2	0.467101	0.405218	0.332233	0.235606		100.2	0.0375655	0.0231004	0.0116429	0.00720035		100.2	0.50795	0.426827	0.337065	0.238648
100.4	0.465852	0.405177	0.331116	0.235018		100.4	0.0371073	0.0231095	0.0109467	0.00669853		100.4	0.506924	0.426164	0.335919	0.237894
100.6	0.46537	0.404625	0.33052	0.234626		100.6	0.0372395	0.0223132	0.0109224	0.00652359		100.6	0.506808	0.425892	0.335424	0.2371
100.8	0.4649	0.404735	0.330323	0.234125		100.8	0.0370725	0.0216149	0.0104231	0.00603211		100.8	0.506852	0.425253	0.3348	0.23652
101	0.464585	0.40447	0.330042	0.234369		101	0.0370545	0.0210685	0.0101378	0.00592629		101	0.506522	0.424656	0.334522	0.236772
101.2	0.465248	0.405295	0.330999	0.234816		101.2	0.0376302	0.0220176	0.0105846	0.00667021		101.2	0.50671	0.425093	0.335135	0.23734
101.4	0.466241	0.405881	0.331808	0.235992		101.4	0.0384138	0.023134	0.0107703	0.00767121		101.4	0.507325	0.42566	0.335696	0.23807
101.6	0.46679	0.405651	0.332034	0.23622		101.6	0.0387531	0.0224362	0.0106562	0.0076537		101.6	0.507102	0.425527	0.335837	0.23813
101.8	0.46732	0.406197	0.332461	0.236856		101.8	0.0397388	0.0234678	0.0108251	0.00771258		101.8	0.507434	0.425502	0.335598	0.238216
102	0.467994	0.407018	0.332311	0.237042		102	0.0397434	0.0239773	0.0104709	0.00836752		102	0.507163	0.426224	0.335818	0.238957
102.2	0.468946	0.408318	0.333112	0.2384		102.2	0.0397226	0.0238491	0.0109344	0.00858974		102.2	0.50705	0.426754	0.336014	0.239356
102.4	0.469218	0.408364	0.333349	0.238768		102.4	0.0394774	0.0237373	0.0111329	0.00910324		102.4	0.507022	0.427037	0.33652	0.240523
102.6	0.46944	0.408248	0.334478	0.239062		102.6	0.0390542	0.0225949	0.0102534	0.00798893		102.6	0.507461	0.426814	0.336876	0.240803
102.8	0.470562	0.40893	0.335321	0.240003		102.8	0.03946	0.0227	0.0103865	0.00850581		102.8	0.508937	0.428211	0.337633	0.24167
103	0.471497	0.409434	0.336106	0.241489		103	0.0401124	0.0220758	0.0105702	0.00926422		103	0.509558	0.428861	0.338217	0.242531
103.2	0.471858	0.409845	0.335346	0.241318		103.2	0.0402713	0.0225105	0.00998565	0.00910781		103.2	0.509267	0.428955	0.337339	0.242588
103.4	0.472197	0.410335	0.335199	0.241588		103.4	0.04009	0.0226608	0.0101408	0.00921257		103.4	0.508717	0.429282	0.336643	0.241793
103.6	0.471865	0.410226	0.335504	0.242187		103.6	0.0401335	0.0215232	0.0100686	0.00920965		103.6	0.508628	0.428624	0.336555	0.242359
103.8	0.471214	0.410069	0.335273	0.242283		103.8	0.0392113	0.0207732	0.00946168	0.00880297		103.8	0.508067	0.4281	0.336639	0.242176
104	0.470559	0.409557	0.33472	0.241137		104	0.0381544	0.0195481	0.00885016	0.00752189		104	0.507507	0.428169	0.336613	0.2411
104.2	0.470325	0.40989	0.334711	0.241069		104.2	0.038353	0.0197982	0.00857218	0.00699452		104.2	0.507691	0.429002	0.336447	0.240836
104.4	0.469542	0.409317	0.333931	0.240697		104.4	0.0379962	0.0186659	0.00759417	0.00618837		104.4	0.506549	0.428205	0.335455	0.239874
104.6	0.469545	0.409463	0.334032	0.240931		104.6	0.0388007	0.0185301	0.00849564	0.00650651		104.6	0.507426	0.428907	0.336089	0.240127
104.8	0.469862	0.409956	0.33471	0.240852		104.8	0.0393495	0.0193224	0.00893411	0.00636406		104.8	0.507733	0.429657	0.337063	0.240693
105	0.470367	0.410009	0.334639	0.240549		105	0.0399776	0.0198831	0.00916877	0.006734		105	0.507845	0.429451	0.337537	0.241143
105.2	0.470683	0.409526	0.33442	0.239702		105.2	0.0402395	0.0203448	0.00898309	0.00680364		105.2	0.507644	0.429331	0.337838	0.240712
105.4	0.470674	0.408518	0.333568	0.23938		105.4	0.0396912	0.0197507	0.00805118	0.0066741		105.4	0.506976	0.428134	0.336739	0.240109
105.6	0.470166	0.407979	0.333007	0.238863		105.6	0.0394256	0.0196499	0.00803696	0.00623442		105.6	0.506968	0.427952	0.336771	0.239834
105.8	0.470251	0.407719	0.332358	0.238833		105.8	0.0400027	0.0203722	0.00802698	0.00634902		105.8	0.507686	0.4278	0.336564	0.239904
106	0.470015	0.407661	0.332311	0.237873		106	0.0395464	0.0207798	0.00799887	0.00634471		106	0.50778	0.42785	0.336512	0.239557
106.2	0.470288	0.408108	0.332221	0.238512		106.2	0.0395272	0.0210045	0.0081204	0.00657789		106.2	0.507939	0.427555	0.335761	0.23919
106.4	0.470473	0.40744	0.332803	0.238501		106.4	0.0396873	0.0216974	0.00873562	0.00663172		106.4	0.508625	0.427183	0.336183	0.238938
106.6	0.47076	0.407945	0.333218	0.239138		106.6	0.0399241	0.0221875	0.00864243	0.00656355		106.6	0.509446	0.428108	0.336249	0.239147
106.8	0.471532	0.40799	0.332813	0.239499		106.8	0.0404207	0.0230468	0.00928956	0.00738227		106.8	0.510751	0.428783	0.336754	0.240297
107	0.471547	0.40769	0.332593	0.239912		107	0.0399708	0.0225897	0.00947659	0.00818307		107	0.509818	0.427714	0.336414	0.240486
107.2	0.471319	0.407649	0.332208	0.239623		107.2	0.0397433	0.0228444	0.0101061	0.00806279		107.2	0.510064	0.428171	0.336637	0.241108
107.4	0.471565	0.408565	0.333337	0.240803		107.4	0.0395599	0.0225224	0.0108844	0.00836518		107.4	0.510187	0.428791	0.337168	0.241517
107.6	0.471458	0.408837	0.334914	0.241395		107.6	0.0394766	0.0217636	0.0114566	0.00807315		107.6	0.510532	0.428916	0.33857	0.242512
107.8	0.471675	0.409622	0.3355	0.241716		107.8	0.0387851	0.0216877	0.0116635	0.00736302		107.8	0.510534	0.430359	0.339127	0.242238
108	0.471715	0.410194	0.336039	0.242161		108	0.0392603	0.0214952	0.0118044	0.00737001		108	0.511315	0.431194	0.339333	0.24248
108.2	0.472096	0.411632	0.33775	0.243605		108.2	0.0398434	0.0218542	0.0124193	0.00784618		108.2	0.511407	0.431892	0.339835	0.242949
108.4	0.471755	0.411929	0.337672	0.243849		108.4	0.0400087	0.0218468	0.0124812	0.00836181		108.4	0.511231	0.432351	0.339941	0.243537
108.6	0.47196	0.412699	0.338699	0.244615		108.6	0.0405232	0.0224457	0.0134404	0.00937145		108.6	0.511975	0.433081	0.340245	0.244433
108.8	0.473006	0.413197	0.339085	0.244825		108.8	0.0410925	0.0227175	0.0132671	0.00923794		108.8	0.511971	0.433439	0.340435	0.244887
109	0.472982	0.413884	0.339021	0.244824		109	0.0410653	0.022716	0.012903	0.0094297		109	0.511975	0.433327	0.340732	0.244737
109.2	0.473396	0.414066	0.338671	0.244727		109.2	0.0407723	0.0225907	0.0122399	0.00914586		109.2	0.511641	0.432797	0.340305	0.244288
109.4	0.474336	0.414336	0.338838	0.245214		109.4	0.0407941	0.0219977	0.0115532	0.00881534		109.4	0.512035	0.432693	0.340588	0.244447
109.6	0.474142	0.414655	0.338658	0.245278		109.6	0.0412233	0.0221464	0.0119074	0.00889064		109.6	0.513446	0.433522	0.341223	0.245136
109.8	0.473958	0.413889	0.337796	0.244761		109.8	0.0410064	0.0215436	0.0110443	0.00844764		109.8	0.514426	0.433558	0.340756	0.245242
110	0.473847	0.414597	0.337829	0.244191		110	0.0407644	0.0220752	0.0105146	0.00808943		110	0.514397	0.433634	0.339957	0.244761
110.2	0.474174	0.414155	0.337363	0.244515		110.2	0.0408356	0.0217716	0.0103769	0.00841242		110.2	0.514523	0.433663	0.339887	0.24496
110.4	0.473528	0.412968	0.336663	0.24352		110.4	0.0399096	0.0210908	0.00962457	0.00751155		110.4	0.513446	0.432908	0.338559	0.244346
110.6	0.473867	0.4127	0.335963	0.243374		110.6	0.0404469	0.0203732	0.00869587	0.00698327		110.6	0.513964	0.433086	0.338482	0.244515
110.8	0.473863	0.41184	0.335457	0.242906		110.8	0.0401179	0.0189717	0.00853242	0.00672456		110.8	0.513771	0.432196	0.338286	0.244814
111	0.473959	0.411996	0.335596	0.243038		111	0.0400867	0.019055	0.00876768	0.00682483		111	0.512531	0.432194	0.338079	0.244276
111.2	0.473771	0.412205	0.336048	0.242563		111.2	0.0407333	0.0190311	0.0093483	0.00637898		111.2	0.513101	0.432367	0.338105	0.244594
111.4	0.473949	0.412674	0.337008	0.242783		111.4	0.0404247	0.019081	0.00929375	0.00594894		111.4	0.511902	0.431812	0.337898	0.243938
111.6	0.474025	0.41295	0.337347	0.242917		111.6	0.0404812	0.0193993	0.0096702	0.00630972		111.6	0.511738	0.432345	0.338103	0.244335
111.8	0.474141	0.412632	0.337365	0.242486		111.8	0.0403157	0.0196748	0.00987417	0.00631781		111.8	0.510695	0.432151	0.337407	0.243285
112	0.474348	0.412103	0.337647	0.241875		112	0.0409957	0.0195138	0.00959946	0.00650748		112	0.510592	0.431089	0.33711	0.243001
112.2	0.473607	0.412323	0.338147	0.24163		112.2	0.0405504	0.0199848	0.00991917	0.00683655		112.2	0.509004	0.43054	0.337168	0.242028
112.4	0.473029	0.411935	0.33755	0.240946		112.4	0.0401643	0.0196982	0.00997403	0.00684423		112.4	0.508937	0.430167	0.336932	0.241929
112.6	0.47314	0.412358	0.338385	0.240581		112.6	0.0398838	0.0196249	0.0105594	0.00613647		112.6	0.508904	0.430215	0.337473	0.241599
112.8	0.473894	0.413008	0.33814	0.240565		112.8	0.0406113	0.0205114	0.0106552	0.00639044		112.8	0.508788	0.430591	0.338218	0.241582
113	0.47389	0.413574	0.339068	0.240519		113	0.0415938	0.0218783	0.0117946	0.0071288		113	0.509635	0.431175	0.339879	0.241996
113.2	0.473775	0.413157	0.339423	0.240117		113.2	0.041986	0.0221503	0.0127441	0.00704476		113.2	0.509693	0.430824	0.340503	0.241621
113.4	0.474199	0.413085	0.339723	0.24019		113.4	0.042305	0.0213212	0.0126911	0.00710815		113.4	0.510493	0.431387	0.341728	0.242378
113.6	0.474235	0.413153	0.339679	0.240469		113.6	0.0425563	0.0216502	0.0132207	0.0078711		113.6	0.511645	0.432458	0.342175	0.243208
113.8	0.474015	0.413285	0.339525	0.240172		113.8	0.0418519	0.0218874	0.0127004	0.00784		113.8	0.512045	0.433029	0.342621	0.243245
114	0.47405	0.41387	0.339451	0.240431		114	0.041748	0.0218503	0.0121671	0.00818856		114	0.511966	0.432741	0.342242	0.242957
114.2	0.473594	0.413395	0.338852	0.240784		114.2	0.0408133	0.0212835	0.0117103	0.0086395		114.2	0.511455	0.432213	0.341524	0.242643
114.4	0.47356	0.413715	0.338915	0.240568		114.4	0.0411729	0.0220247	0.0120379	0.00872027		114.4	0.511528	0.433069	0.341687	0.24283
114.6	0.473515	0.414018	0.339245	0.241586		114.6	0.04113	0.0221083	0.0122902	0.00905865		114.6	0.512193	0.433521	0.342599	0.243687
114.8	0.473208	0.414554	0.339102	0.242035		114.8	0.0404984	0.0220555	0.0120918	0.00915948		114.8	0.511558	0.433662	0.34212	0.243583
115	0.472785	0.414603	0.338841	0.242191		115	0.0398509	0.0221039	0.0118528	0.00900497		115	0.510873	0.43375	0.341909	0.243453
115.2	0.472296	0.414605	0.338651	0.241831		115.2	0.0385234	0.0209574	0.0112479	0.00823875		115.2	0.510336	0.432997	0.340742	0.24338
115.4	0.471872	0.414811	0.33803	0.241744		115.4	0.0382218	0.0207714	0.0106108	0.00799779		115.4	0.509255	0.432751	0.340195	0.243156
115.6	0.47145	0.414684	0.337518	0.242221		115.6	0.0380854	0.0210144	0.0109317	0.00873519		115.6	0.509864	0.432902	0.340182	0.244433
115.8	0.470795	0.413414	0.3372	0.241558		115.8	0.0374827	0.0200994	0.0107577	0.00813555		115.8	0.50878	0.431867	0.340038	0.243976
116	0.470883	0.4136	0.336414	0.241123		116	0.0371223	0.0195238	0.00962524	0.00688657		116	0.509302	0.431816	0.339534	0.2438
116.2	0.46958	0.413105	0.335603	0.241472		116.2	0.0360142	0.0194844	0.00907895	0.00626301		116.2	0.508479	0.431429	0.339113	0.243583
116.4	0.46944	0.412697	0.335214	0.241379		116.4	0.0360578	0.0188433	0.00905145	0.00573491		116.4	0.509239	0.431358	0.33929	0.244254
116.6	0.469564	0.41321	0.335643	0.24127		116.6	0.0367782	0.0194471	0.00968386	0.00576405		116.6	0.509026	0.431189	0.339259	0.244016
116.8	0.470288	0.413046	0.336449	0.242213		116.8	0.0379897	0.0200118	0.0102849	0.00633274		116.8	0.509151	0.431031	0.339373	0.244654
117	0.47025	0.413034	0.337045	0.242663		117	0.0385602	0.0201888	0.0107871	0.00640957		117	0.509316	0.430738	0.339518	0.244877
117.2	0.47131	0.413469	0.337581	0.24367		117.2	0.0390792	0.0197146	0.0111589	0.006313		117.2	0.509279	0.430332	0.339268	0.244162
117.4	0.472088	0.414418	0.337675	0.244385		117.4	0.0394626	0.0200622	0.0113109	0.0067253		117.4	0.509756	0.430923	0.339357	0.244567
117.6	0.473274	0.414875	0.338421	0.24515		117.6	0.0397381	0.0208767	0.0118603	0.0073753		117.6	0.510214	0.431544	0.339645	0.244594
117.8	0.473922	0.415103	0.339017	0.245824		117.8	0.0400116	0.0212694	0.0120404	0.00759683		117.8	0.510805	0.431682	0.340302	0.244447
118	0.474689	0.415076	0.339169	0.246776		118	0.0406026	0.0216462	0.0121234	0.00842455		118	0.511287	0.431642	0.340202	0.244613
118.2	0.475487	0.415272	0.339646	0.247356		118.2	0.0411991	0.0225952	0.0128906	0.00905742		118.2	0.511703	0.432182	0.340642	0.244963
118.4	0.476295	0.415173	0.339979	0.247437		118.4	0.0420976	0.0233851	0.0134021	0.00933453		118.4	0.512587	0.433384	0.341645	0.24575
118.6	0.476594	0.414966	0.33966	0.247655		118.6	0.0417184	0.0228238	0.0127905	0.00901935		118.6	0.512754	0.433302	0.341212	0.245654
118.8	0.477303	0.415005	0.339368	0.247435		118.8	0.0421272	0.0226499	0.0124797	0.00878736		118.8	0.513091	0.433555	0.340977	0.245405
119	0.477445	0.414825	0.33897	0.246898		119	0.0421302	0.0223406	0.0120768	0.00849948		119	0.512955	0.433665	0.340651	0.245723
119.2	0.477806	0.414885	0.338517	0.246535		119.2	0.0425951	0.0225119	0.0118301	0.00839788		119.2	0.513046	0.43368	0.340139	0.246017
119.4	0.477804	0.414679	0.337626	0.246179		119.4	0.043686	0.0230006	0.0116848	0.00879604		119.4	0.513594	0.433604	0.340197	0.246637
119.6	0.478117	0.414406	0.3373	0.246129		119.6	0.0437417	0.0234083	0.0117057	0.00890703		119.6	0.513969	0.433671	0.340111	0.247331
119.8	0.478523	0.414374	0.336819	0.245446		119.8	0.0439695	0.0235644	0.0112997	0.00857769		119.8	0.513827	0.433814	0.33972	0.247204
120	0.478523	0.414374	0.336819	0.245446		120	0.0439695	0.0235644	0.0112997	0.00857769		120	0.513827	0.433814	0.33972	0.247204
120.2	0.476636	0.413308	0.33559	0.24421		120.2	0.0400794	0.02183	0.00994484	0.00709115		120.2	0.509926	0.431277	0.338374	0.245873
120.4	0.474717	0.411897	0.33443	0.243557		120.4	0.0365159	0.0200083	0.00927327	0.00625908		120.4	0.506108	0.428125	0.337603	0.245408
120.6	0.472677	0.410377	0.33345	0.242226		120.6	0.0334821	0.0187252	0.00927641	0.00557777		120.6	0.502115	0.425297	0.336315	0.244394
120.8	0.470334	0.408212	0.332837	0.241027		120.8	0.0305487	0.0171386	0.00939857	0.0050966		120.8	0.497289	0.42225	0.335298	0.243687
121	0.467781	0.406139	0.332024	0.24022		121	0.0275553	0.0160089	0.00924247	0.00494154		121	0.491939	0.418989	0.333412	0.2425
121.2	0.465583	0.404655	0.330694	0.2395		121.2	0.0237642	0.0149483	0.00859777	0.00487314		121.2	0.48637	0.415497	0.331024	0.241179
121.4	0.462683	0.402404	0.329258	0.238543		121.4	0.020933	0.0136041	0.00873179	0.00519601		121.4	0.480871	0.411567	0.328633	0.239532
121.6	0.460533	0.400567	0.327754	0.238038		121.6	0.0182716	0.0120142	0.00803685	0.00485086		121.6	0.475905	0.407876	0.326275	0.238095
121.8	0.458555	0.399247	0.326633	0.237617		121.8	0.0160559	0.0106651	0.00737141	0.00448217		121.8	0.471937	0.404678	0.323915	0.236673
122	0.456293	0.398042	0.325407	0.237141		122	0.0149232	0.010891	0.00725649	0.00498048		122	0.467996	0.402014	0.321589	0.235323
122.2	0.453422	0.395631	0.323427	0.235905		122.2	0.0138631	0.0106726	0.00710803	0.00501013		122.2	0.464077	0.398549	0.319197	0.233691
122.4	0.450185	0.392654	0.321486	0.233717		122.4	0.0132061	0.0100537	0.00760684	0.00468364		122.4	0.459304	0.394625	0.317178	0.231455
122.6	0.447942	0.390828	0.319529	0.232321		122.6	0.0121887	0.00957263	0.0072825	0.00415452		122.6	0.454974	0.391352	0.314695	0.228834
122.8	0.445707	0.389642	0.318577	0.231727		122.8	0.0121323	0.0103324	0.00738137	0.00464482		122.8	0.450984	0.388808	0.312784	0.22671
123	0.443572	0.387445	0.317436	0.229942		123	0.0122518	0.0104066	0.00777506	0.00405527		123	0.44859	0.385951	0.31196	0.224732
123.2	0.441926	0.386011	0.316074	0.22982		123.2	0.0118109	0.0102206	0.00673113	0.0040741		123.2	0.445957	0.383235	0.309964	0.223037
123.4	0.440305	0.38495	0.315013	0.229098		123.4	0.0122425	0.0107887	0.00703272	0.00433651		123.4	0.443034	0.380482	0.308256	0.221584
123.6	0.439006	0.38404	0.314485	0.228522		123.6	0.0128389	0.0116197	0.00794803	0.00524545		123.6	0.440487	0.377971	0.307069	0.219544
123.8	0.437516	0.382544	0.313516	0.228027		123.8	0.013062	0.0115738	0.00803254	0.00532402		123.8	0.437641	0.376007	0.30553	0.218267
124	0.435037	0.381532	0.312298	0.226745		124	0.0124327	0.0115562	0.00729303	0.00490319		124	0.435075	0.374451	0.303875	0.21708
124.2	0.433115	0.380344	0.311201	0.22631		124.2	0.011866	0.0115104	0.00723058	0.00481276		124.2	0.432991	0.372177	0.30274	0.216064
124.4	0.431622	0.378431	0.310597	0.225862		124.4	0.0123324	0.0111226	0.0080788	0.00516394		124.4	0.431465	0.370373	0.302039	0.215984
124.6	0.430368	0.376814	0.310155	0.224467		124.6	0.0129039	0.0112122	0.00893115	0.00549503		124.6	0.429147	0.368465	0.300626	0.214552
124.8	0.428611	0.375028	0.309396	0.223681		124.8	0.0121185	0.0106583	0.00845477	0.00507246		124.8	0.425832	0.36688	0.298874	0.213929
125	0.426806	0.373247	0.307935	0.222966		125	0.0116082	0.0107291	0.00859711	0.0061348		125	0.42346	0.364983	0.296756	0.213271
125.2	0.425714	0.371964	0.306447	0.22192		125.2	0.0105727	0.00980203	0.00780053	0.00603056		125.2	0.421276	0.363252	0.294902	0.21287
125.4	0.423722	0.370132	0.304944	0.220931		125.4	0.0103312	0.00860187	0.0070915	0.0058376		125.4	0.419205	0.361386	0.29247	0.211736
125.6	0.423224	0.36965	0.303098	0.220438		125.6	0.00976055	0.00781339	0.00585441	0.00479422		125.6	0.417528	0.359779	0.290511	0.210876
125.8	0.421391	0.368441	0.302338	0.219856		125.8	0.00897064	0.00754239	0.00554542	0.00484385		125.8	0.415671	0.357986	0.28857	0.209919
126	0.418684	0.36623	0.300354	0.218288		126	0.0085448	0.00771104	0.00517291	0.00499843		126	0.413171	0.355834	0.286863	0.20855
126.2	0.416289	0.36414	0.298335	0.216938		126.2	0.00791267	0.00711527	0.00463521	0.00512929		126.2	0.410756	0.353803	0.285359	0.207787
126.4	0.414924	0.363462	0.296905	0.215981		126.4	0.007902	0.00760465	0.00451229	0.00523936		126.4	0.409138	0.353022	0.284266	0.207081
126.6	0.413863	0.363248	0.296174	0.215848		126.6	0.00759225	0.00799099	0.0037622	0.00463775		126.6	0.408172	0.352866	0.283309	0.20636
126.8	0.413026	0.362609	0.295666	0.215897		126.8	0.00802158	0.00906951	0.00376045	0.00490121		126.8	0.40727	0.352851	0.282394	0.206549
127	0.411865	0.361769	0.29475	0.215191		127	0.00847633	0.00950255	0.00390141	0.00450502		127	0.406316	0.351272	0.28104	0.205016
127.2	0.41003	0.360292	0.293193	0.214349		127.2	0.0085854	0.00924664	0.0033197	0.0044767		127.2	0.404562	0.349423	0.278706	0.203699
127.4	0.409074	0.359767	0.293256	0.213995		127.4	0.00897926	0.00976122	0.00387552	0.00473699		127.4	0.403572	0.349118	0.278496	0.203169
127.6	0.407385	0.359838	0.292759	0.214012		127.6	0.00886951	0.0103585	0.00409806	0.00531884		127.6	0.4021	0.34896	0.277888	0.202667
127.8	0.40541	0.358685	0.291915	0.213006		127.8	0.00770077	0.00952772	0.00400085	0.00434031		127.8	0.400449	0.347987	0.277147	0.201965
128	0.403495	0.357473	0.291739	0.211989		128	0.00678757	0.00907066	0.00416716	0.00443365		128	0.398428	0.346866	0.276246	0.200863
128.2	0.402984	0.356636	0.291314	0.211447		128.2	0.00712641	0.00924394	0.00510736	0.00410622		128.2	0.397758	0.345773	0.275687	0.199826
128.4	0.401168	0.354405	0.29016	0.209912		128.4	0.00628271	0.00788768	0.00526773	0.00329527		128.4	0.395859	0.344652	0.275543	0.199043
128.6	0.400267	0.3538	0.289876	0.208715		128.6	0.00611113	0.00774606	0.00551125	0.00270348		128.6	0.394112	0.343254	0.274842	0.197615
128.8	0.398532	0.352381	0.289051	0.207615		128.8	0.00573474	0.00739889	0.00546511	0.00199249		128.8	0.391942	0.342644	0.273572	0.196859
129	0.397002	0.350824	0.28758	0.206747		129	0.00634031	0.00754679	0.00618608	0.00311023		129	0.390791	0.341426	0.273188	0.196226
129.2	0.395923	0.350099	0.28713	0.205678		129.2	0.00570264	0.00671552	0.00548	0.00271888		129.2	0.389207	0.340331	0.272503	0.195436
129.4	0.395014	0.349506	0.28635	0.205137		129.4	0.00510916	0.00633003	0.00472917	0.00245294		129.4	0.38791	0.338687	0.271201	0.193904
129.6	0.394944	0.348986	0.285832	0.205017		129.6	0.0048446	0.00578739	0.00472631	0.00212961		129.6	0.387263	0.337363	0.271237	0.192813
129.8	0.393836	0.348347	0.285902	0.204623		129.8	0.0043589	0.00505179	0.00417308	0.00161548		129.8	0.385711	0.335831	0.270059	0.191246
130	0.393057	0.348227	0.285182	0.203945		130	0.00430571	0.00507821	0.00393706	0.00175438		130	0.385161	0.335276	0.269878	0.190394
130.2	0.393861	0.349221	0.285065	0.204726		130.2	0.00524528	0.00585743	0.00415896	0.00261985		130.2	0.385123	0.335439	0.269985	0.19105
130.4	0.394842	0.350026	0.285261	0.204731		130.4	0.00621671	0.00725891	0.00443827	0.00299483		130.4	0.385582	0.335746	0.27059	0.191498
130.6	0.395643	0.350403	0.286078	0.20496		130.6	0.00743505	0.00787116	0.00507355	0.00393829		130.6	0.386256	0.335782	0.270737	0.192361
130.8	0.394595	0.349595	0.284863	0.203887		130.8	0.00694774	0.00804941	0.00502526	0.00364541		130.8	0.38475	0.334824	0.269514	0.191389
131	0.393848	0.348672	0.283932	0.203054		131	0.0069698	0.0075241	0.00469343	0.00320518		131	0.383438	0.332695	0.267828	0.189598
131.2	0.393413	0.348106	0.283541	0.202539		131.2	0.00655821	0.00736069	0.004399	0.00323631		131.2	0.38288	0.331991	0.26748	0.189318
131.4	0.392872	0.348519	0.283751	0.202658		131.4	0.0062669	0.00766374	0.00492652	0.00348134		131.4	0.381607	0.331391	0.267453	0.189013
131.6	0.391785	0.348328	0.28279	0.202586		131.6	0.00569004	0.00778249	0.0049559	0.00354627		131.6	0.3798	0.330509	0.266425	0.188548
131.8	0.39118	0.34741	0.282598	0.201732		131.8	0.00600697	0.0082576	0.00616318	0.00405944		131.8	0.378379	0.329719	0.266236	0.187867
132	0.390158	0.346557	0.281789	0.201092		132	0.00617947	0.00840338	0.00598114	0.00394145		132	0.376891	0.3292	0.265004	0.186902
132.2	0.389103	0.345591	0.280959	0.200459		132.2	0.006217	0.00889313	0.00672007	0.00362726		132.2	0.375705	0.328055	0.264584	0.18564
132.4	0.387709	0.345111	0.280985	0.200465		132.4	0.00597537	0.00897204	0.00697223	0.00376144		132.4	0.374248	0.327358	0.26383	0.185174
132.6	0.386369	0.344614	0.280661	0.199607		132.6	0.00643832	0.00939227	0.00744677	0.00369837		132.6	0.372378	0.326764	0.262693	0.183493
132.8	0.384824	0.343563	0.280435	0.19945		132.8	0.00642561	0.00924989	0.00822896	0.00405379		132.8	0.371466	0.326211	0.261699	0.18264
133	0.384199	0.34321	0.280329	0.199343		133	0.00635965	0.00944055	0.00866147	0.00438216		133	0.370544	0.325115	0.261455	0.181579
133.2	0.383578	0.342888	0.280559	0.198864		133.2	0.00614679	0.00856309	0.00808721	0.00418807		133.2	0.37025	0.324035	0.260745	0.180557
133.4	0.383366	0.341884	0.280608	0.197965		133.4	0.00629271	0.0081809	0.00787658	0.00335754		133.4	0.369837	0.32321	0.259761	0.178845
133.6	0.382932	0.340884	0.280439	0.197435		133.6	0.00564159	0.00673229	0.00775504	0.00205848		133.6	0.369573	0.322493	0.258925	0.177233
133.8	0.383088	0.34072	0.280154	0.197097		133.8	0.00566065	0.00655961	0.0074945	0.00169798		133.8	0.368283	0.321441	0.257531	0.176343
134	0.383767	0.340423	0.280549	0.19718		134	0.00622717	0.00646885	0.00795868	0.00231083		134	0.368832	0.32116	0.258256	0.176563
134.2	0.384079	0.339648	0.27994	0.197213		134.2	0.00658641	0.00638329	0.00785548	0.00265624		134.2	0.368821	0.320574	0.257999	0.177248
134.4	0.384581	0.338758	0.279595	0.196381		134.4	0.0069683	0.0065749	0.00774837	0.00288756		134.4	0.369779	0.320665	0.25844	0.178225
134.6	0.383839	0.337467	0.278662	0.19591		134.6	0.00652399	0.00587156	0.00704953	0.00269431		134.6	0.369063	0.319356	0.256691	0.17784
134.8	0.382774	0.33632	0.277229	0.195484		134.8	0.00586863	0.00561812	0.0062631	0.00237124		134.8	0.367782	0.318341	0.255658	0.176993
135	0.383022	0.336172	0.276362	0.195588		135	0.00644067	0.00551746	0.00591884	0.00296663		135	0.367033	0.31724	0.254467	0.176653
135.2	0.381932	0.335693	0.275201	0.194266		135.2	0.00582085	0.00545329	0.00502854	0.00282454		135.2	0.366318	0.31681	0.254008	0.176832
135.4	0.380784	0.335104	0.27379	0.194103		135.4	0.00603816	0.00525724	0.0047357	0.00309505		135.4	0.364648	0.315759	0.253204	0.176785
135.6	0.37959	0.33451	0.272106	0.193539		135.6	0.00531941	0.00527835	0.00362285	0.00295757		135.6	0.36369	0.315188	0.252336	0.176856
135.8	0.378574	0.33401	0.27128	0.192768		135.8	0.00546179	0.00617795	0.0041502	0.00306079		135.8	0.363038	0.314773	0.252453	0.176662
136	0.376974	0.333804	0.269866	0.191877		136	0.00492686	0.00608786	0.00311969	0.00211252		136	0.361963	0.313867	0.251161	0.175935
136.2	0.376243	0.334005	0.269622	0.191546		136.2	0.00493703	0.00631184	0.00358222	0.002378		136.2	0.361263	0.313367	0.251313	0.175935
136.4	0.375017	0.334106	0.269315	0.191298		136.4	0.00469985	0.00620399	0.00362976	0.00226449		136.4	0.360329	0.313357	0.251146	0.176003
136.6	0.374547	0.333724	0.26901	0.190353		136.6	0.00494592	0.00600524	0.00381609	0.00176557		136.6	0.360181	0.313474	0.251189	0.17542
136.8	0.374565	0.334458	0.269952	0.191191		136.8	0.00595781	0.00677179	0.00472051	0.00222763		136.8	0.36043	0.313805	0.251269	0.175577
137	0.374231	0.334197	0.269125	0.1901		137	0.00687472	0.00743278	0.00482751	0.00159393		137	0.359526	0.313568	0.250885	0.174611
137.2	0.373237	0.333534	0.26831	0.188803		137.2	0.00765374	0.00684458	0.00456372	0.00152119		137.2	0.35906	0.313428	0.249941	0.173794
137.4	0.373428	0.332512	0.268105	0.187851		137.4	0.00745969	0.00650829	0.00460149	0.00070324		137.4	0.358393	0.313541	0.248849	0.173047
137.6	0.373386	0.33189	0.2675	0.187876		137.6	0.00656243	0.00539699	0.00366457	0.00018171		137.6	0.357352	0.312816	0.247403	0.171849
137.8	0.373102	0.331682	0.267107	0.187744		137.8	0.00669963	0.00578732	0.00354724	0.00068099		137.8	0.356152	0.312546	0.246936	0.171742
138	0.372242	0.331077	0.266547	0.187137		138	0.0061394	0.00472161	0.0028594	-0.00016288		138	0.355728	0.311606	0.245966	0.170719
138.2	0.371016	0.32977	0.265292	0.18631		138.2	0.00509064	0.00419018	0.00246702	-0.00072243		138.2	0.354136	0.310554	0.244738	0.169993
138.4	0.370165	0.329046	0.264435	0.185635		138.4	0.00520838	0.00469702	0.00186993	-0.00080161		138.4	0.354446	0.310597	0.244041	0.169496
138.6	0.369534	0.32841	0.264147	0.18582		138.6	0.00468201	0.00479252	0.00095596	-0.00077985		138.6	0.353152	0.309456	0.242304	0.168487
138.8	0.369783	0.328586	0.264491	0.186013		138.8	0.00516842	0.00520555	0.00120752	-0.00028999		138.8	0.353194	0.309556	0.242492	0.16792
139	0.369297	0.327317	0.263709	0.185361		139	0.00468746	0.00527196	0.00111032	0.00035726		139	0.352482	0.308705	0.241044	0.166979
139.2	0.36825	0.326158	0.263316	0.185176		139.2	0.00412753	0.00532164	0.00080436	0.00041847		139.2	0.351977	0.307928	0.240785	0.167179
139.4	0.367582	0.325757	0.2627	0.185641		139.4	0.00458597	0.00543908	0.00125433	0.00073213		139.4	0.35118	0.30751	0.24069	0.166666
139.6	0.367053	0.325133	0.262616	0.18528		139.6	0.00366031	0.00522093	0.00155013	0.00056648		139.6	0.351214	0.306664	0.240605	0.166278
139.8	0.366842	0.325153	0.263408	0.18592		139.8	0.00426495	0.00594391	0.00303474	0.00121039		139.8	0.351766	0.30643	0.241761	0.166774
140	0.367299	0.326015	0.264014	0.186514		140	0.00452681	0.00628688	0.00342522	0.00176981		140	0.351916	0.306049	0.241889	0.167121
140.2	0.367502	0.325957	0.264836	0.18674		140.2	0.00513603	0.00664915	0.00485374	0.00258687		140.2	0.352225	0.306043	0.24303	0.167275
140.4	0.367478	0.325579	0.265417	0.186627		140.4	0.00539924	0.00679649	0.00557276	0.00328649		140.4	0.352046	0.305966	0.243216	0.167189
140.6	0.367724	0.32616	0.26571	0.186869		140.6	0.00574066	0.00755094	0.00533244	0.0035665		140.6	0.351672	0.30628	0.242413	0.167034
140.8	0.367181	0.326643	0.265508	0.187199		140.8	0.00667827	0.0086504	0.00614711	0.00460756		140.8	0.351053	0.306661	0.242501	0.167202
141	0.36648	0.325463	0.263727	0.185785		141	0.00646486	0.00813132	0.0059212	0.00420202		141	0.35034	0.30594	0.24173	0.167158
141.2	0.366617	0.325114	0.263466	0.186083		141.2	0.00607686	0.00705846	0.00542243	0.00418434		141.2	0.349579	0.305445	0.240782	0.167089
141.4	0.3667	0.324554	0.262488	0.185656		141.4	0.00624536	0.0067804	0.00504332	0.00383114		141.4	0.349044	0.305521	0.24041	0.167111
141.6	0.365594	0.324059	0.261798	0.185244		141.6	0.00607094	0.00609444	0.00443037	0.00409036		141.6	0.347475	0.304596	0.239613	0.166708
141.8	0.364447	0.32408	0.260493	0.184186		141.8	0.00596095	0.0064821	0.00403373	0.00396701		141.8	0.346336	0.304579	0.238576	0.16652
142	0.364086	0.323762	0.259471	0.183787		142	0.00533902	0.0054523	0.00328941	0.00328303		142	0.345335	0.303681	0.237665	0.165931
142.2	0.363408	0.323154	0.258639	0.182758		142.2	0.00528723	0.00534186	0.00279912	0.00315994		142.2	0.344565	0.303664	0.237344	0.16528
142.4	0.362242	0.322445	0.257537	0.182052		142.4	0.00499574	0.0058211	0.00212845	0.00338647		142.4	0.344409	0.303743	0.236726	0.164757
142.6	0.362074	0.32269	0.25755	0.18185		142.6	0.00503126	0.00626855	0.00252161	0.00385204		142.6	0.343757	0.303973	0.236905	0.164923
142.8	0.361229	0.322336	0.257471	0.181621		142.8	0.00496192	0.00632594	0.00288022	0.00435176		142.8	0.343852	0.304422	0.237341	0.164591
143	0.360643	0.32134	0.257103	0.18167		143	0.00464511	0.00663303	0.00371907	0.00531887		143	0.343327	0.303514	0.237284	0.164267
143.2	0.359813	0.320465	0.256516	0.181445		143.2	0.00447578	0.00608832	0.00331307	0.00461671		143.2	0.342864	0.302995	0.237809	0.164182
143.4	0.360206	0.320447	0.256526	0.181256		143.4	0.00567172	0.00595393	0.0038261	0.00486623		143.4	0.343173	0.302644	0.237639	0.163441
143.6	0.360122	0.320083	0.257056	0.181049		143.6	0.00598012	0.00620176	0.00434863	0.00481155		143.6	0.343847	0.302222	0.238039	0.16321
143.8	0.360176	0.320555	0.258191	0.181654		143.8	0.00669478	0.00694894	0.00545037	0.00542321		143.8	0.344385	0.302127	0.238462	0.163286
144	0.359566	0.320306	0.258077	0.18075		144	0.00641515	0.00744655	0.00551543	0.00564876		144	0.343102	0.301709	0.23772	0.161749
144.2	0.359081	0.320059	0.258003	0.179961		144.2	0.00688372	0.00820519	0.00607923	0.00557007		144.2	0.342946	0.301279	0.237451	0.160487
144.4	0.35903	0.319791	0.257974	0.179885		144.4	0.00603583	0.00745334	0.005591	0.00491711		144.4	0.34227	0.300464	0.236758	0.159584
144.6	0.359343	0.320334	0.257644	0.180106		144.6	0.00537218	0.00824942	0.00498347	0.00421027		144.6	0.341491	0.299921	0.235458	0.158436
144.8	0.358791	0.319568	0.256754	0.179742		144.8	0.0055894	0.00817322	0.00515184	0.00400881		144.8	0.341321	0.299334	0.235351	0.157852
145	0.358415	0.318319	0.255918	0.179092		145	0.00500603	0.00742126	0.00460547	0.00287782		145	0.340722	0.298383	0.234508	0.157343
145.2	0.358708	0.317963	0.256128	0.179765		145.2	0.00571418	0.00745957	0.00459538	0.00271656		145.2	0.340854	0.298278	0.234063	0.157626
145.4	0.358672	0.317211	0.255893	0.178532		145.4	0.00671926	0.00786597	0.00479665	0.00223889		145.4	0.340066	0.298355	0.23321	0.156699
145.6	0.357862	0.317143	0.256513	0.178731		145.6	0.00582326	0.00812155	0.00462919	0.00247189		145.6	0.338863	0.297736	0.232499	0.156519
145.8	0.357948	0.317318	0.256131	0.178641		145.8	0.00620804	0.00888724	0.00477535	0.00287488		145.8	0.338635	0.297818	0.231872	0.156277
146	0.357653	0.316842	0.255694	0.178957		146	0.00563875	0.00796783	0.00439115	0.00294841		146	0.338063	0.297229	0.231994	0.156444
146.2	0.3566	0.315918	0.254957	0.177885		146.2	0.00571574	0.00799639	0.00409271	0.00311624		146.2	0.337642	0.296497	0.231616	0.156326
146.4	0.35593	0.315531	0.254735	0.177221		146.4	0.00531073	0.00774759	0.00427485	0.00279148		146.4	0.33723	0.29611	0.231558	0.156107
146.6	0.354982	0.315183	0.254402	0.176286		146.6	0.00529882	0.00728622	0.00458336	0.00281056		146.6	0.337203	0.296061	0.231699	0.156163
146.8	0.354168	0.31425	0.254094	0.175867		146.8	0.00488004	0.00699619	0.00445051	0.0027015		146.8	0.337089	0.295303	0.231341	0.15592
147	0.354178	0.313987	0.254146	0.175636		147	0.00525748	0.00694402	0.00525474	0.00267287		147	0.336784	0.294944	0.231656	0.155809
147.2	0.353484	0.312856	0.253516	0.17429		147.2	0.00541754	0.00612172	0.00502083	0.002274		147.2	0.337059	0.294092	0.231043	0.155456
147.4	0.35402	0.312906	0.254081	0.174345		147.4	0.00655822	0.00649639	0.00581185	0.00318825		147.4	0.337973	0.293923	0.230954	0.155789
147.6	0.353161	0.312968	0.253733	0.173746		147.6	0.00595955	0.00646504	0.00626534	0.00322691		147.6	0.337417	0.293692	0.230972	0.155675
147.8	0.352859	0.31324	0.253366	0.173144		147.8	0.00532767	0.0062477	0.00636458	0.00301371		147.8	0.336775	0.29402	0.230498	0.155334
148	0.352566	0.3128	0.252654	0.171841		148	0.00568591	0.00578995	0.00613724	0.0026943		148	0.335968	0.293621	0.230129	0.15464
148.2	0.352792	0.313059	0.252213	0.171249		148.2	0.00608089	0.00570239	0.00621621	0.00191554		148.2	0.336427	0.293308	0.23018	0.154308
148.4	0.352088	0.312284	0.251633	0.17057		148.4	0.00571101	0.00525118	0.00591455	0.00159842		148.4	0.336025	0.293033	0.229575	0.153598
148.6	0.351432	0.311688	0.250725	0.169484		148.6	0.00572941	0.00558112	0.00520152	0.00125545		148.6	0.335663	0.292725	0.228665	0.1528
148.8	0.350457	0.310883	0.250861	0.169382		148.8	0.00610038	0.00513274	0.00513143	0.00098344		148.8	0.335173	0.291804	0.228751	0.152209
149	0.349421	0.310065	0.250337	0.169024		149	0.00634372	0.00544075	0.00503116	0.00090817		149	0.33378	0.291169	0.228107	0.151602
149.2	0.349002	0.309411	0.250249	0.169458		149.2	0.00677361	0.00553365	0.00508645	0.00170683		149.2	0.334043	0.290555	0.227922	0.151372
149.4	0.347298	0.308849	0.249428	0.168816		149.4	0.00564366	0.00582326	0.00479346	0.00137403		149.4	0.33196	0.289799	0.22661	0.14958
149.6	0.346435	0.309345	0.24969	0.169829		149.6	0.00508962	0.00614033	0.00505413	0.00204319		149.6	0.331149	0.288862	0.226761	0.149987
149.8	0.346454	0.309005	0.248849	0.170092		149.8	0.00594039	0.00641584	0.0050221	0.00245322		149.8	0.330903	0.288276	0.226514	0.149729
150	0.34624	0.308573	0.248679	0.170828		150	0.00540708	0.00638185	0.00445565	0.0029274		150	0.330317	0.287802	0.22584	0.15023
150.2	0.345594	0.308112	0.248414	0.17074		150.2	0.00490862	0.00641784	0.00402861	0.00304151		150.2	0.329457	0.287259	0.225357	0.150129
150.4	0.34569	0.308548	0.247952	0.170409		150.4	0.00427934	0.00606433	0.00329978	0.00238133		150.4	0.329411	0.287477	0.224416	0.1492
150.6	0.345546	0.308394	0.247531	0.171078		150.6	0.00423204	0.00634269	0.00323218	0.00324486		150.6	0.328816	0.287475	0.224031	0.149759
150.8	0.3457	0.308314	0.247686	0.171886		150.8	0.00414547	0.00664292	0.0031524	0.00341189		150.8	0.328627	0.287077	0.223904	0.150281
151	0.346326	0.30872	0.247911	0.172119		151	0.00440181	0.00653672	0.00331876	0.00349732		151	0.328407	0.287226	0.223688	0.150359
151.2	0.347123	0.308886	0.247615	0.172228		151.2	0.00444439	0.00684324	0.00290867	0.00400409		151.2	0.328796	0.286434	0.223044	0.150182
151.4	0.347685	0.308994	0.247099	0.172495		151.4	0.00379253	0.00654808	0.00250574	0.00411444		151.4	0.328562	0.286527	0.222912	0.150625
151.6	0.347898	0.309556	0.246403	0.172084		151.6	0.00366804	0.00615211	0.00245515	0.00380709		151.6	0.328168	0.286331	0.222687	0.150245
151.8	0.348122	0.309557	0.245787	0.171052		151.8	0.0043454	0.00565673	0.0019584	0.00320213		151.8	0.327763	0.286469	0.221612	0.149753
152	0.348715	0.309401	0.246375	0.170786		152	0.00538798	0.00522214	0.00210221	0.00351879		152	0.328595	0.286067	0.221715	0.149879
152.2	0.348366	0.309272	0.24539	0.169708		152.2	0.0056789	0.00536406	0.00179643	0.00323981		152.2	0.328976	0.286722	0.221618	0.149409
152.4	0.348013	0.308564	0.244854	0.169257		152.4	0.00565092	0.00544888	0.00165235	0.00321062		152.4	0.329234	0.286538	0.221162	0.148764
152.6	0.347063	0.308337	0.243869	0.168641		152.6	0.00546447	0.00521679	0.00153718	0.00270207		152.6	0.328309	0.285842	0.220973	0.147843
152.8	0.34683	0.307929	0.244407	0.169169		152.8	0.00577688	0.00519788	0.0024207	0.00320637		152.8	0.328039	0.285321	0.221389	0.148061
153	0.345733	0.308087	0.243658	0.168598		153	0.00539205	0.00460927	0.0024488	0.00312611		153	0.327485	0.285541	0.221589	0.147665
153.2	0.345625	0.307987	0.244086	0.169091		153.2	0.00534577	0.00402229	0.00258475	0.00339645		153.2	0.328616	0.285588	0.222206	0.147921
153.4	0.344763	0.308119	0.244231	0.168384		153.4	0.00507398	0.00440152	0.00323358	0.00313294		153.4	0.327951	0.285475	0.222292	0.147508
153.6	0.345524	0.308578	0.245636	0.168798		153.6	0.00603495	0.00524299	0.00384387	0.00303225		153.6	0.328889	0.285793	0.223296	0.147879
153.8	0.345431	0.307653	0.245963	0.168019		153.8	0.00692622	0.00580383	0.0043627	0.00329169		153.8	0.329233	0.28584	0.224332	0.148113
154	0.34484	0.307493	0.246506	0.168362		154	0.00697098	0.0061525	0.00483875	0.00372197		154	0.329162	0.28664	0.224766	0.149063
154.2	0.344803	0.307518	0.246584	0.168003		154.2	0.00696518	0.006652	0.00481416	0.00355749		154.2	0.329355	0.287718	0.225324	0.149651
154.4	0.345745	0.308421	0.247323	0.169109		154.4	0.00753008	0.00737583	0.00531607	0.00402389		154.4	0.329974	0.288183	0.22589	0.150328
154.6	0.346734	0.30866	0.248456	0.17077		154.6	0.00770552	0.0082288	0.00602101	0.004714		154.6	0.329773	0.288254	0.226585	0.151843
154.8	0.346507	0.30828	0.248384	0.170117		154.8	0.00716657	0.00840564	0.00571211	0.00390622		154.8	0.328813	0.287453	0.226202	0.150976
155	0.345856	0.308352	0.24779	0.169009		155	0.00719712	0.00929444	0.00592133	0.00391318		155	0.327638	0.287003	0.225266	0.150107
155.2	0.344966	0.307361	0.247015	0.168404		155.2	0.00646924	0.00930865	0.00542564	0.00364888		155.2	0.326682	0.286147	0.224521	0.149259
155.4	0.343714	0.306166	0.245698	0.167564		155.4	0.00597655	0.00887308	0.00544099	0.0033473		155.4	0.325496	0.284492	0.223052	0.14875
155.6	0.342921	0.30612	0.24557	0.166769		155.6	0.00580936	0.0087299	0.00563857	0.00328598		155.6	0.324296	0.283326	0.222388	0.147952
155.8	0.343401	0.30622	0.245132	0.166837		155.8	0.00564052	0.00880418	0.00537246	0.00333546		155.8	0.322975	0.282898	0.221076	0.147316
156	0.343429	0.30574	0.24421	0.166683		156	0.00536522	0.00839365	0.00492721	0.00339228		156	0.323554	0.28224	0.220948	0.146774
156.2	0.342989	0.305528	0.242523	0.166088		156.2	0.00465552	0.00774829	0.00450428	0.00265147		156.2	0.32245	0.281279	0.219043	0.145295
156.4	0.342633	0.305113	0.242117	0.166716		156.4	0.00414943	0.00789083	0.00450766	0.00279234		156.4	0.32173	0.280751	0.218399	0.144888
156.6	0.341812	0.305159	0.241437	0.166399		156.6	0.00415758	0.00744323	0.00480102	0.00291519		156.6	0.320267	0.279999	0.217296	0.14424
156.8	0.342158	0.305606	0.24216	0.166657		156.8	0.00447386	0.00744872	0.00517012	0.00333152		156.8	0.320932	0.280154	0.217209	0.144506
157	0.341942	0.306234	0.242502	0.166151		157	0.00457766	0.00710922	0.00547369	0.00342741		157	0.320418	0.28	0.217053	0.143662
157.2	0.342292	0.305925	0.24273	0.165862		157.2	0.00577393	0.00690911	0.00578161	0.00345945		157.2	0.320686	0.279767	0.216918	0.14334
157.4	0.342115	0.306168	0.242873	0.16541		157.4	0.00626257	0.00768281	0.00576312	0.00323425		157.4	0.320686	0.280463	0.216941	0.1428
157.6	0.342061	0.305288	0.242663	0.165295		157.6	0.00648873	0.00770773	0.00520027	0.00289204		157.6	0.320458	0.279958	0.216861	0.142413
157.8	0.342091	0.30487	0.242459	0.164953		157.8	0.00737896	0.00736692	0.00539368	0.00301509		157.8	0.320721	0.279705	0.216694	0.142656
158	0.341434	0.304475	0.242076	0.165028		158	0.00760868	0.00748027	0.00535088	0.00322086		158	0.321152	0.280581	0.216757	0.143176
158.2	0.342693	0.304733	0.241966	0.16456		158.2	0.00809431	0.00748098	0.00506313	0.00320975		158.2	0.322352	0.281048	0.216837	0.143221
158.4	0.343066	0.305279	0.242208	0.165389		158.4	0.00790697	0.00759681	0.00481872	0.00314979		158.4	0.322212	0.280889	0.21686	0.14267
158.6	0.343365	0.305166	0.242349	0.164659		158.6	0.00812677	0.00820854	0.00475567	0.00268639		158.6	0.321973	0.281084	0.216501	0.141759
158.8	0.342597	0.304553	0.241478	0.163149		158.8	0.00815985	0.00811122	0.00456921	0.00239741		158.8	0.321682	0.28137	0.21597	0.140941
159	0.340836	0.30368	0.240548	0.162008		159	0.00781043	0.00825316	0.00470215	0.00242577		159	0.321236	0.281461	0.21609	0.141186
159.2	0.339698	0.302588	0.239804	0.161771		159.2	0.00769737	0.0079625	0.00435491	0.00218918		159.2	0.320225	0.281132	0.215229	0.14074
159.4	0.339815	0.302549	0.239748	0.161541		159.4	0.0078168	0.00814884	0.00425003	0.00209174		159.4	0.319873	0.280207	0.21493	0.140654
159.6	0.339899	0.302846	0.239936	0.161525		159.6	0.00738353	0.00818961	0.00451743	0.00242544		159.6	0.319489	0.279699	0.215519	0.140481
159.8	0.340057	0.302592	0.239262	0.161482		159.8	0.00740031	0.00812317	0.00402689	0.00219228		159.8	0.318957	0.279094	0.214518	0.139766
160	0.339468	0.301861	0.239265	0.160988		160	0.00700564	0.00723782	0.00423073	0.00185916		160	0.318623	0.278265	0.214686	0.139203
160.2	0.339579	0.302309	0.240866	0.161791		160.2	0.00656088	0.00717957	0.00514628	0.00207191		160.2	0.317957	0.277748	0.214321	0.138774
160.4	0.338807	0.301959	0.241575	0.161926		160.4	0.00704497	0.00802198	0.00576467	0.00286432		160.4	0.31747	0.278136	0.214703	0.13914
160.6	0.338712	0.301864	0.24198	0.161856		160.6	0.00708397	0.00780624	0.00568656	0.00271491		160.6	0.317345	0.277077	0.214095	0.138546
160.8	0.338765	0.302216	0.242869	0.162108		160.8	0.00739397	0.00890618	0.00623375	0.00332675		160.8	0.317211	0.277292	0.214218	0.138352
161	0.337903	0.300722	0.242807	0.161454		161	0.00751268	0.00837131	0.00649956	0.00375776		161	0.31659	0.276525	0.214482	0.138577
161.2	0.33753	0.2997	0.242253	0.161512		161.2	0.00802954	0.00789223	0.00592907	0.00357484		161.2	0.316118	0.27595	0.214007	0.138651
161.4	0.337739	0.299306	0.242475	0.162689		161.4	0.00730606	0.00797544	0.00576849	0.00385325		161.4	0.3159	0.275527	0.213897	0.139019
161.6	0.337822	0.298242	0.241554	0.162023		161.6	0.00726	0.00770392	0.00526026	0.00365379		161.6	0.315537	0.274062	0.213105	0.138331
161.8	0.337396	0.298029	0.241185	0.161886		161.8	0.00773944	0.00740473	0.00545162	0.0041516		161.8	0.315645	0.274072	0.212746	0.13809
162	0.337361	0.297611	0.240625	0.161363		162	0.00764142	0.00723833	0.00540835	0.00456106		162	0.315562	0.273523	0.212749	0.138211
162.2	0.338285	0.298196	0.240466	0.161261		162.2	0.00823246	0.00721322	0.00550176	0.0048268		162.2	0.315952	0.273763	0.212787	0.138251
162.4	0.337938	0.298163	0.240458	0.161729		162.4	0.0078705	0.0074493	0.00569168	0.00560569		162.4	0.315477	0.274169	0.212845	0.139036
162.6	0.337863	0.297554	0.240125	0.161492		162.6	0.00883641	0.00778865	0.00661202	0.00614552		162.6	0.315763	0.274109	0.213271	0.139426
162.8	0.336939	0.296882	0.239002	0.160884		162.8	0.0079225	0.00731696	0.00640608	0.0060419		162.8	0.31541	0.274461	0.213306	0.140114
163	0.335635	0.2959	0.23806	0.160079		163	0.00720575	0.00698668	0.00584994	0.00557129		163	0.314663	0.273541	0.213211	0.140176
163.2	0.335516	0.295853	0.237222	0.160149		163.2	0.00719778	0.00700315	0.00502411	0.00569518		163.2	0.313858	0.273045	0.211663	0.139287
163.4	0.335623	0.296282	0.237388	0.159456		163.4	0.00674222	0.00670279	0.00494443	0.00517919		163.4	0.313545	0.272698	0.211599	0.138904
163.6	0.334632	0.296465	0.236946	0.159789		163.6	0.0061441	0.00685463	0.0054546	0.00589183		163.6	0.313186	0.272502	0.211589	0.138942
163.8	0.33392	0.297071	0.237291	0.159525		163.8	0.00607086	0.00687564	0.0057739	0.00586138		163.8	0.312907	0.273222	0.211299	0.138937
164	0.333871	0.297766	0.237815	0.159631		164	0.00570476	0.00729542	0.00663495	0.00574354		164	0.313078	0.274319	0.211819	0.13874
164.2	0.33419	0.298445	0.238414	0.159914		164.2	0.00637257	0.008319	0.00698864	0.00595782		164.2	0.313878	0.275313	0.212258	0.139113
164.4	0.333824	0.298446	0.23789	0.159466		164.4	0.00644122	0.00906534	0.00625797	0.00551958		164.4	0.313938	0.275558	0.211782	0.138563
164.6	0.333877	0.298856	0.238015	0.159695		164.6	0.006189	0.00909921	0.00558339	0.00498228		164.6	0.314197	0.275417	0.211708	0.137963
164.8	0.333377	0.299024	0.237822	0.159041		164.8	0.00647255	0.00939539	0.00594905	0.00501002		164.8	0.313587	0.275251	0.211622	0.137532
165	0.333016	0.299082	0.237169	0.158627		165	0.00729112	0.00934936	0.00634179	0.0050287		165	0.313931	0.275283	0.211616	0.137783
165.2	0.332795	0.299354	0.23693	0.158685		165.2	0.00703008	0.0089522	0.00566136	0.00450939		165.2	0.312787	0.274373	0.210386	0.136714
165.4	0.33344	0.300191	0.237495	0.158991		165.4	0.00733381	0.0093744	0.00594422	0.00456931		165.4	0.312878	0.274468	0.210485	0.136087
165.6	0.332936	0.299754	0.236604	0.157615		165.6	0.00782374	0.00897159	0.00546574	0.00386588		165.6	0.312748	0.274638	0.210191	0.135214
165.8	0.332193	0.29986	0.236767	0.157803		165.8	0.00769142	0.00885739	0.00533287	0.00468727		165.8	0.312157	0.274243	0.209925	0.134861
166	0.332029	0.300002	0.23663	0.157789		166	0.00748047	0.0084102	0.00443153	0.00477589		166	0.311474	0.272895	0.209258	0.135302
166.2	0.331562	0.299896	0.236444	0.157599		166.2	0.00761141	0.00831832	0.00436587	0.00481547		166.2	0.311138	0.272957	0.209178	0.135166
166.4	0.331515	0.29903	0.236674	0.157369		166.4	0.00697312	0.00773675	0.00411801	0.00474323		166.4	0.310255	0.271482	0.208683	0.135161
166.6	0.331902	0.298203	0.236579	0.15781		166.6	0.00720138	0.00758949	0.00383982	0.00405096		166.6	0.310738	0.270709	0.208741	0.134815
166.8	0.331909	0.297238	0.236374	0.15757		166.8	0.00663624	0.0067776	0.0028329	0.00327069		166.8	0.310073	0.269687	0.208091	0.13411
167	0.331972	0.296613	0.236301	0.157484		167	0.00600459	0.00609688	0.00250496	0.00283159		167	0.309406	0.268356	0.207298	0.133716
167.2	0.331948	0.296636	0.236156	0.157426		167.2	0.00593687	0.00636216	0.00294069	0.00309643		167.2	0.308526	0.268313	0.206671	0.13316
167.4	0.332368	0.297022	0.236765	0.157488		167.4	0.00630662	0.0065523	0.00382752	0.00272709		167.4	0.308849	0.269142	0.20746	0.133895
167.6	0.332803	0.2968	0.23694	0.157882		167.6	0.00634451	0.00646096	0.00423321	0.00309947		167.6	0.309785	0.269678	0.207667	0.134211
167.8	0.33359	0.296387	0.237056	0.157494		167.8	0.00663171	0.00630809	0.00413908	0.00267027		167.8	0.310268	0.270425	0.207685	0.134732
168	0.333708	0.295825	0.236272	0.157096		168	0.00662067	0.00650975	0.00410057	0.00270168		168	0.310927	0.271371	0.207829	0.134814
168.2	0.33441	0.295594	0.236005	0.156927		168.2	0.00716652	0.00648513	0.00400905	0.00234295		168.2	0.311612	0.271763	0.208393	0.135462
168.4	0.334358	0.295809	0.235728	0.156532		168.4	0.00709147	0.00650555	0.00400488	0.00202115		168.4	0.311541	0.271056	0.207535	0.134734
168.6	0.333565	0.295202	0.234822	0.155813		168.6	0.00666243	0.00607119	0.00394139	0.00212224		168.6	0.310835	0.270406	0.207143	0.134886
168.8	0.334015	0.295277	0.234553	0.15531		168.8	0.00752353	0.0062809	0.00483158	0.00256694		168.8	0.310565	0.269902	0.206434	0.134548
169	0.333539	0.295658	0.233678	0.155036		169	0.00810053	0.00702927	0.0057145	0.0031943		169	0.31046	0.270625	0.205983	0.134959
169.2	0.332185	0.294549	0.23264	0.154114		169.2	0.00708959	0.00666699	0.00473969	0.00291354		169.2	0.309732	0.270574	0.205591	0.134799
169.4	0.331591	0.294868	0.232249	0.153856		169.4	0.00746561	0.00714775	0.00503846	0.00368251		169.4	0.309964	0.271229	0.205828	0.134594
169.6	0.33032	0.29439	0.231202	0.153485		169.6	0.00729439	0.00701182	0.00501189	0.00378228		169.6	0.309753	0.271051	0.205542	0.134504
169.8	0.329706	0.294389	0.230567	0.153861		169.8	0.0071258	0.00735914	0.00436493	0.00450763		169.8	0.309081	0.27063	0.204841	0.134206
170	0.328816	0.294042	0.230101	0.153535		170	0.00688224	0.00713668	0.00389858	0.00385348		170	0.307973	0.269771	0.204509	0.133323
170.2	0.328552	0.293833	0.230632	0.153713		170.2	0.0064051	0.00738405	0.00412284	0.00378785		170.2	0.307737	0.269588	0.204729	0.132629
170.4	0.32854	0.293083	0.230845	0.154046		170.4	0.00603124	0.00697308	0.00409793	0.00382577		170.4	0.307417	0.26887	0.20452	0.132189
170.6	0.328291	0.293132	0.231345	0.154691		170.6	0.00582763	0.00716913	0.00476277	0.00373114		170.6	0.30747	0.269582	0.205275	0.132139
170.8	0.32755	0.292579	0.231484	0.154287		170.8	0.00563117	0.00708678	0.0052079	0.00335798		170.8	0.306528	0.26907	0.205405	0.131119
171	0.327136	0.292383	0.23137	0.154324		171	0.00528583	0.00742207	0.00586183	0.00350013		171	0.305743	0.268737	0.205418	0.13084
171.2	0.327264	0.292596	0.231967	0.15421		171.2	0.00565316	0.00782649	0.0063967	0.003642		171.2	0.305855	0.268885	0.205669	0.130137
171.4	0.328101	0.293313	0.233134	0.154546		171.4	0.00624071	0.00824825	0.00664888	0.0035152		171.4	0.306372	0.269663	0.206015	0.130281
171.6	0.328155	0.293042	0.23289	0.154135		171.6	0.00584219	0.0074463	0.00622513	0.00318972		171.6	0.306345	0.269629	0.205801	0.129519
171.8	0.328055	0.292771	0.232977	0.153994		171.8	0.00574632	0.0075403	0.0064973	0.00303536		171.8	0.306289	0.269537	0.205722	0.129597
172	0.327878	0.292381	0.232649	0.15329		172	0.00587818	0.00770286	0.00665802	0.00290124		172	0.306146	0.269103	0.20565	0.12889
172.2	0.328348	0.292628	0.233154	0.153127		172.2	0.00648679	0.00765795	0.0070287	0.00239402		172.2	0.30615	0.268153	0.205577	0.1286
172.4	0.328572	0.292749	0.233149	0.152727		172.4	0.00673653	0.00829638	0.00690469	0.00323619		172.4	0.30583	0.267032	0.204998	0.128454
172.6	0.328679	0.292415	0.2333	0.152725		172.6	0.00666923	0.00811885	0.00632719	0.00355888		172.6	0.305667	0.266438	0.205164	0.128892
172.8	0.32958	0.292637	0.233795	0.152701		172.8	0.00722806	0.00869487	0.00713694	0.00375517		172.8	0.30628	0.267121	0.205816	0.129506
173	0.328831	0.292216	0.232798	0.152426		173	0.00709306	0.00884184	0.0067087	0.0036265		173	0.306042	0.267279	0.205459	0.130114
173.2	0.328293	0.29194	0.232549	0.152479		173.2	0.00694387	0.00882591	0.00614515	0.00377961		173.2	0.305182	0.266861	0.205066	0.12985
173.4	0.32862	0.291852	0.232885	0.152775		173.4	0.00754942	0.00842762	0.00646963	0.00407947		173.4	0.304596	0.266011	0.204813	0.129506
173.6	0.328538	0.291259	0.232534	0.152524		173.6	0.00804019	0.00860184	0.00655782	0.00366723		173.6	0.304001	0.265442	0.204487	0.129598
173.8	0.328757	0.290991	0.23204	0.152695		173.8	0.00859054	0.00865998	0.00625733	0.00380825		173.8	0.303027	0.265362	0.204272	0.12985
174	0.327845	0.290506	0.231925	0.152548		174	0.00843305	0.00867045	0.0054025	0.00308174		174	0.301992	0.265087	0.203865	0.129119
174.2	0.327425	0.290925	0.23246	0.153394		174.2	0.00761641	0.00884015	0.00505057	0.00372596		174.2	0.301623	0.265207	0.204095	0.129568
174.4	0.326642	0.290489	0.231587	0.152804		174.4	0.0079021	0.00830998	0.00494031	0.00316802		174.4	0.301375	0.2651	0.203708	0.129109
174.6	0.32625	0.290779	0.231488	0.152606		174.6	0.00772731	0.00898806	0.00535977	0.00358342		174.6	0.30118	0.265334	0.203682	0.129388
174.8	0.325381	0.290194	0.230712	0.152015		174.8	0.00820752	0.00985091	0.00562942	0.00388705		174.8	0.30122	0.265155	0.203718	0.129407
175	0.325615	0.291081	0.230567	0.152388		175	0.00886009	0.0109498	0.00616496	0.00436594		175	0.300956	0.265302	0.203047	0.129248
175.2	0.325634	0.291874	0.230802	0.151985		175.2	0.00930584	0.0115316	0.00677743	0.00444122		175.2	0.301343	0.265772	0.202501	0.128981
175.4	0.325621	0.2922	0.230592	0.15193		175.4	0.009708	0.0119319	0.00736691	0.00476648		175.4	0.301376	0.265836	0.202045	0.129109
175.6	0.325188	0.292059	0.229692	0.151387		175.6	0.00925259	0.0117875	0.00730837	0.00446992		175.6	0.301459	0.26536	0.201582	0.129057
175.8	0.325001	0.291167	0.229659	0.150948		175.8	0.00913237	0.0112646	0.00754516	0.00408493		175.8	0.302111	0.264748	0.201205	0.129074
176	0.325047	0.290656	0.229125	0.150626		176	0.00962633	0.0108947	0.00661771	0.00420319		176	0.301898	0.264151	0.20071	0.128854
176.2	0.324754	0.290641	0.22943	0.150019		176.2	0.00989742	0.010943	0.00674361	0.00437844		176.2	0.302759	0.263866	0.200709	0.129025
176.4	0.32546	0.290766	0.229302	0.149921		176.4	0.00938031	0.010798	0.00560216	0.00469031		176.4	0.303789	0.264262	0.200837	0.129564
176.6	0.325	0.290146	0.229993	0.149857		176.6	0.00890694	0.0101868	0.00579676	0.00440306		176.6	0.304097	0.263961	0.201272	0.129196
176.8	0.324456	0.288957	0.229452	0.148692		176.8	0.00832129	0.00978826	0.00628287	0.00362199		176.8	0.303983	0.263431	0.200773	0.128163
177	0.324209	0.288226	0.229212	0.148764		177	0.00774496	0.00908371	0.00629743	0.00373601		177	0.303522	0.263027	0.200043	0.127624
177.2	0.324494	0.288393	0.229689	0.148696		177.2	0.00759828	0.00893095	0.00610075	0.0036264		177.2	0.302765	0.263115	0.200015	0.126929
177.4	0.324737	0.287899	0.229477	0.148535		177.4	0.00752994	0.00833583	0.00567792	0.00315557		177.4	0.302437	0.262685	0.199465	0.126384
177.6	0.324575	0.287906	0.228924	0.148347		177.6	0.00738913	0.00868805	0.00534768	0.00308172		177.6	0.302059	0.262965	0.19942	0.126324
177.8	0.324301	0.287458	0.22811	0.148333		177.8	0.00713544	0.00822626	0.00439241	0.0024892		177.8	0.301386	0.262512	0.199006	0.125914
178	0.323969	0.287795	0.228459	0.148867		178	0.00614134	0.0083142	0.0035046	0.00237808		178	0.300669	0.262814	0.199022	0.125272
178.2	0.323758	0.288053	0.228339	0.14882		178.2	0.00604255	0.0083765	0.0036041	0.00271196		178.2	0.299876	0.262512	0.199164	0.124894
178.4	0.323455	0.287621	0.227253	0.148074		178.4	0.00668675	0.0084276	0.00345931	0.00275288		178.4	0.299926	0.262745	0.199128	0.124784
178.6	0.323897	0.287934	0.227385	0.148385		178.6	0.00715047	0.00913047	0.00415542	0.0041656		178.6	0.29983	0.262543	0.199255	0.125289
178.8	0.323242	0.287601	0.227481	0.148447		178.8	0.00785213	0.00989217	0.00454558	0.00454256		178.8	0.299262	0.262683	0.19987	0.1259
179	0.323787	0.288125	0.227525	0.149173		179	0.00804852	0.0101861	0.00440385	0.00487277		179	0.298823	0.262753	0.199288	0.125725
179.2	0.323951	0.288077	0.227757	0.149473		179.2	0.00801527	0.00998686	0.00491551	0.00485199		179.2	0.298841	0.262754	0.199546	0.125915
179.4	0.323429	0.287761	0.227171	0.149459		179.4	0.00795223	0.010183	0.00508306	0.00501883		179.4	0.298096	0.262629	0.19951	0.126094
179.6	0.323102	0.287688	0.226529	0.148832		179.6	0.00731991	0.00987651	0.00412967	0.00439515		179.6	0.297565	0.262179	0.199099	0.126189
179.8	0.322674	0.287297	0.226027	0.14889		179.8	0.00714183	0.00920587	0.00395164	0.00397691		179.8	0.297722	0.262229	0.199231	0.126462
180	0.323527	0.28788	0.22612	0.14936		180	0.00803207	0.00902271	0.00383758	0.00461455		180	0.297815	0.262183	0.199049	0.126463
180.2	0.323584	0.288317	0.226276	0.148956		180.2	0.0080312	0.00948651	0.00453978	0.00483392		180.2	0.298562	0.262578	0.199437	0.126495
180.4	0.323428	0.288099	0.226166	0.149166		180.4	0.00736661	0.00850508	0.00406338	0.00440582		180.4	0.298421	0.262104	0.199364	0.126197
180.6	0.322182	0.287906	0.22638	0.148678		180.6	0.00671772	0.00893591	0.00507541	0.00443632		180.6	0.297297	0.261295	0.19908	0.125567
180.8	0.322156	0.288342	0.226168	0.148716		180.8	0.00686159	0.00864188	0.00492158	0.00413061		180.8	0.29656	0.261094	0.198635	0.124726
181	0.322899	0.288928	0.226607	0.149349		181	0.00649314	0.00871643	0.00544466	0.00457522		181	0.296544	0.261353	0.198893	0.125326
181.2	0.323188	0.289548	0.226714	0.14983		181.2	0.00661676	0.00868682	0.00492616	0.00404104		181.2	0.296544	0.260977	0.198485	0.125313
181.4	0.322544	0.289205	0.22641	0.149607		181.4	0.00597626	0.00814478	0.0048244	0.00384609		181.4	0.296754	0.260628	0.198086	0.125571
181.6	0.32205	0.288796	0.226597	0.149586		181.6	0.00489485	0.00704831	0.0043738	0.00300492		181.6	0.295598	0.259555	0.197688	0.124761
181.8	0.321867	0.288544	0.22673	0.148971		181.8	0.00496634	0.00646792	0.00422705	0.00214416		181.8	0.295228	0.258816	0.197103	0.123869
182	0.321257	0.288788	0.227052	0.149332		182	0.00426279	0.00645049	0.00445313	0.00271553		182	0.294189	0.25863	0.197083	0.123661
182.2	0.320484	0.287729	0.226717	0.148582		182.2	0.00471153	0.00571883	0.0043974	0.00254834		182.2	0.29399	0.257899	0.19667	0.123524
182.4	0.320276	0.287216	0.226656	0.148449		182.4	0.00525417	0.00586385	0.00466422	0.00306447		182.4	0.294047	0.257547	0.197061	0.123876
182.6	0.320352	0.28727	0.227421	0.148216		182.6	0.00539529	0.00600672	0.00490854	0.00338258		182.6	0.293579	0.2569	0.197076	0.12383
182.8	0.319275	0.286546	0.226872	0.14791		182.8	0.00493258	0.00624755	0.00402604	0.00319171		182.8	0.293149	0.25706	0.196968	0.123838
183	0.319376	0.286563	0.226535	0.147673		183	0.00461272	0.00656174	0.00378776	0.00282379		183	0.292774	0.257277	0.196576	0.12309
183.2	0.318855	0.286426	0.225876	0.146716		183.2	0.00436755	0.0073959	0.0037478	0.00192219		183.2	0.292047	0.257252	0.196212	0.121753
183.4	0.317893	0.285513	0.223872	0.146009		183.4	0.00453186	0.00822346	0.0037179	0.00242528		183.4	0.291424	0.256747	0.195485	0.121522
183.6	0.317817	0.285256	0.222734	0.145531		183.6	0.00458869	0.0078747	0.00308865	0.00261267		183.6	0.291756	0.256761	0.194756	0.121611
183.8	0.318377	0.284797	0.222829	0.145673		183.8	0.00526537	0.00746522	0.00354261	0.00300678		183.8	0.292294	0.25637	0.194647	0.121681
184	0.319467	0.285265	0.223028	0.145971		184	0.00569888	0.00732182	0.00360308	0.003525		184	0.29266	0.256551	0.194315	0.121371
184.2	0.318769	0.285376	0.222877	0.145398		184.2	0.00507443	0.00772585	0.00374558	0.00342697		184.2	0.292842	0.257258	0.194558	0.121691
184.4	0.318003	0.285086	0.22273	0.144813		184.4	0.00463526	0.00764231	0.00308816	0.00301014		184.4	0.291855	0.256581	0.194023	0.120944
184.6	0.317656	0.285432	0.222476	0.144506		184.6	0.00450553	0.00830182	0.00348099	0.00361763		184.6	0.291311	0.257007	0.194035	0.121315
184.8	0.318253	0.285557	0.222291	0.145035		184.8	0.00517484	0.00879252	0.00349019	0.00406305		184.8	0.291945	0.257374	0.194194	0.122044
185	0.319205	0.285655	0.223031	0.146025		185	0.00554863	0.00958098	0.00440193	0.00471316		185	0.293185	0.257877	0.194529	0.123425
185.2	0.319888	0.285905	0.223308	0.14696		185.2	0.00542065	0.00982382	0.00411785	0.00494786		185.2	0.293502	0.257701	0.194307	0.123585
185.4	0.320024	0.286186	0.224065	0.147169		185.4	0.00553725	0.00956414	0.00471658	0.00495882		185.4	0.293013	0.257637	0.194701	0.123397
185.6	0.319615	0.285793	0.223891	0.147351		185.6	0.00477711	0.00899915	0.00443044	0.00425586		185.6	0.291451	0.256283	0.194048	0.122051
185.8	0.319896	0.28615	0.223593	0.147153		185.8	0.00561115	0.00949974	0.00505381	0.00459716		185.8	0.292218	0.256678	0.194354	0.122455
186	0.319373	0.286297	0.223687	0.147586		186	0.00452065	0.00907372	0.00470372	0.00472127		186	0.290955	0.255991	0.194417	0.122168
186.2	0.319649	0.286281	0.224004	0.147576		186.2	0.00455491	0.0086295	0.00454995	0.00464437		186.2	0.290552	0.256133	0.194353	0.121926
186.4	0.319964	0.286225	0.223684	0.14727		186.4	0.00508578	0.00916017	0.00481113	0.00552915		186.4	0.290391	0.256284	0.194628	0.121826
186.6	0.320497	0.286329	0.22331	0.146834		186.6	0.00543931	0.00943481	0.00461447	0.00547733		186.6	0.290632	0.256643	0.194208	0.121234
186.8	0.320469	0.285658	0.222555	0.14657		186.8	0.00581294	0.00945583	0.00431485	0.00533361		186.8	0.290851	0.256798	0.193913	0.120469
187	0.319933	0.285403	0.221465	0.145523		187	0.00587484	0.00932245	0.00380431	0.00479154		187	0.290419	0.256322	0.193375	0.119756
187.2	0.319109	0.284556	0.22028	0.144312		187.2	0.00547926	0.00932859	0.00326437	0.00404942		187.2	0.289918	0.255794	0.19213	0.11886
187.4	0.318916	0.284302	0.219206	0.144283		187.4	0.00563259	0.00891591	0.00326075	0.00430804		187.4	0.29087	0.255838	0.192145	0.119934
187.6	0.318797	0.284049	0.218621	0.143939		187.6	0.00565201	0.00799554	0.00249916	0.00407358		187.6	0.292117	0.256254	0.191732	0.120333
187.8	0.318424	0.284118	0.219356	0.143252		187.8	0.00546471	0.00727607	0.00256751	0.00340823		187.8	0.292428	0.256282	0.191984	0.119892
188	0.317605	0.284749	0.219189	0.14267		188	0.00477628	0.00750786	0.0025648	0.00257113		188	0.293229	0.257358	0.192251	0.119774
188.2	0.316588	0.284708	0.21933	0.14192		188.2	0.00408433	0.00726613	0.00247013	0.00216588		188.2	0.293573	0.258019	0.192665	0.120073
188.4	0.316813	0.285033	0.219416	0.141699		188.4	0.00462648	0.00829563	0.0027803	0.00240141		188.4	0.294323	0.258931	0.193108	0.120372
188.6	0.31711	0.284788	0.219842	0.141966		188.6	0.00508037	0.00841361	0.00350345	0.00267602		188.6	0.294574	0.259211	0.19306	0.12112
188.8	0.31763	0.285156	0.220324	0.143008		188.8	0.00605228	0.00942918	0.00440608	0.00315886		188.8	0.295898	0.259519	0.193416	0.122623
189	0.318008	0.285244	0.221303	0.143873		189	0.00713341	0.0100243	0.00567532	0.00350641		189	0.296413	0.259551	0.194235	0.122737
189.2	0.318172	0.285431	0.221593	0.144096		189.2	0.00667444	0.00964669	0.00576661	0.00325632		189.2	0.296016	0.258929	0.194376	0.122685
189.4	0.318461	0.285971	0.222639	0.144686		189.4	0.00779739	0.010161	0.00733731	0.00339291		189.4	0.295263	0.258534	0.194503	0.122561
189.6	0.317919	0.285609	0.222702	0.144792		189.6	0.00751837	0.0102232	0.00753949	0.00341436		189.6	0.294941	0.257392	0.194087	0.121962
189.8	0.317503	0.285157	0.222345	0.144499		189.8	0.00758179	0.00972265	0.007292	0.00357945		189.8	0.294145	0.256549	0.193406	0.121545
190	0.317601	0.285386	0.223504	0.145115		190	0.00723792	0.00943724	0.00722641	0.00373845		190	0.293151	0.255694	0.193692	0.120915
190.2	0.317544	0.284378	0.22338	0.144712		190.2	0.00772643	0.00909494	0.0070174	0.00384179		190.2	0.291982	0.254738	0.192816	0.120359
190.4	0.317847	0.283401	0.222785	0.143849		190.4	0.0087356	0.00901327	0.00715993	0.0041864		190.4	0.292024	0.253746	0.193033	0.119678
190.6	0.317862	0.283181	0.222465	0.143309		190.6	0.00959058	0.0090906	0.00711579	0.00353362		190.6	0.292058	0.253431	0.192632	0.119212
190.8	0.318007	0.283485	0.222191	0.143122		190.8	0.00965856	0.00920874	0.00642299	0.00340174		190.8	0.291746	0.253203	0.192458	0.118846
191	0.31659	0.283251	0.220942	0.142163		191	0.00875957	0.00907897	0.00516139	0.00266715		191	0.290419	0.252215	0.191011	0.117845
191.2	0.315174	0.282135	0.220061	0.141264		191.2	0.0079539	0.00922387	0.00463043	0.00200817		191.2	0.289523	0.251867	0.189874	0.117238
191.4	0.314767	0.281723	0.218893	0.140992		191.4	0.00807739	0.00922136	0.0043651	0.00213415		191.4	0.289543	0.251299	0.190014	0.117354
191.6	0.31396	0.28091	0.218465	0.140717		191.6	0.00807751	0.00875756	0.00441084	0.00228696		191.6	0.288987	0.250975	0.189806	0.116822
191.8	0.314176	0.281328	0.219417	0.14062		191.8	0.00838464	0.00878612	0.00447494	0.00262814		191.8	0.289044	0.251294	0.190317	0.116347
192	0.314103	0.281561	0.218929	0.140316		192	0.00784121	0.00920929	0.00407206	0.00262307		192	0.28861	0.251303	0.189832	0.115906
192.2	0.314504	0.282239	0.219183	0.140764		192.2	0.00795105	0.0094175	0.00415418	0.00328317		192.2	0.288192	0.251751	0.189812	0.116217
192.4	0.315052	0.282264	0.218572	0.140572		192.4	0.00860608	0.0103265	0.00396672	0.0036164		192.4	0.288655	0.252532	0.189533	0.116643
192.6	0.314536	0.281551	0.218405	0.140174		192.6	0.00838774	0.00981206	0.00402418	0.003251		192.6	0.287042	0.251774	0.188608	0.115401
192.8	0.314254	0.281436	0.217994	0.140286		192.8	0.00810825	0.00993664	0.00426182	0.00328628		192.8	0.287007	0.252661	0.189346	0.116006
193	0.314786	0.281717	0.218765	0.141398		193	0.00786884	0.00983366	0.00475452	0.00379623		193	0.287256	0.25334	0.189899	0.116209
193.2	0.315334	0.282566	0.219486	0.142523		193.2	0.00698143	0.0098218	0.00457977	0.00386973		193.2	0.286552	0.254156	0.189938	0.116496
193.4	0.316214	0.28223	0.220164	0.142951		193.4	0.00755822	0.00982275	0.00518534	0.00384583		193.4	0.286234	0.253053	0.189378	0.116071
193.6	0.315404	0.281402	0.220095	0.142415		193.6	0.00659197	0.00906833	0.00484189	0.00320465		193.6	0.286226	0.252723	0.189646	0.115759
193.8	0.314214	0.279997	0.219726	0.14161		193.8	0.0057661	0.00825982	0.00456496	0.00290487		193.8	0.285488	0.25253	0.189765	0.115841
194	0.31482	0.280606	0.220667	0.142009		194	0.00592665	0.00820927	0.00490796	0.00325621		194	0.285895	0.253011	0.190856	0.116573
194.2	0.313984	0.279216	0.219523	0.140695		194.2	0.00609421	0.00812849	0.00448733	0.00315235		194.2	0.28597	0.253444	0.1908	0.117256
194.4	0.313529	0.279202	0.219423	0.139903		194.4	0.00626903	0.0079334	0.00469134	0.00272829		194.4	0.286368	0.253423	0.191251	0.117173
194.6	0.313129	0.279479	0.219654	0.139788		194.6	0.00629725	0.00836679	0.00511948	0.00281439		194.6	0.287068	0.254197	0.191036	0.117591
194.8	0.312988	0.279392	0.219454	0.140009		194.8	0.00640979	0.00870444	0.00494792	0.00344526		194.8	0.286312	0.254041	0.190497	0.117506
195	0.311698	0.278537	0.219208	0.139457		195	0.00587393	0.0090663	0.00480987	0.00358979		195	0.285692	0.253336	0.189741	0.117134
195.2	0.310893	0.277612	0.219049	0.139306		195.2	0.00650233	0.00923939	0.00560014	0.00430458		195.2	0.285678	0.25323	0.189683	0.117543
195.4	0.310864	0.277714	0.219063	0.13948		195.4	0.00666964	0.00919616	0.00612722	0.00461569		195.4	0.285221	0.252194	0.18966	0.117383
195.6	0.311379	0.278126	0.219655	0.14005		195.6	0.00707689	0.00940132	0.00641575	0.00522594		195.6	0.285603	0.252074	0.190347	0.117792
195.8	0.312429	0.278949	0.220273	0.140924		195.8	0.00750118	0.0098681	0.0061456	0.0057308		195.8	0.28618	0.252166	0.190469	0.117677
196	0.31214	0.278529	0.219511	0.140657		196	0.00721163	0.00986019	0.00617366	0.00607518		196	0.285829	0.251729	0.189887	0.118059
196.2	0.312313	0.278959	0.219841	0.140801		196.2	0.00701013	0.0101071	0.00587822	0.00586316		196.2	0.285902	0.25169	0.189949	0.117961
196.4	0.312194	0.278183	0.218578	0.140036		196.4	0.00709924	0.00971759	0.0054877	0.00527218		196.4	0.286048	0.251074	0.189154	0.117229
196.6	0.31227	0.278947	0.218097	0.141061		196.6	0.00652568	0.00942838	0.00459347	0.00525212		196.6	0.285216	0.250278	0.188281	0.116545
196.8	0.312868	0.279923	0.217772	0.142164		196.8	0.00647897	0.00913415	0.0047338	0.00543318		196.8	0.286197	0.251034	0.188717	0.11718
197	0.312741	0.28035	0.217762	0.142817		197	0.00597816	0.00853497	0.00507323	0.0055246		197	0.287008	0.250574	0.188602	0.117103
197.2	0.312686	0.279776	0.217538	0.142356		197.2	0.00565141	0.00875678	0.00491984	0.00474624		197.2	0.286337	0.25033	0.188625	0.116453
197.4	0.312916	0.279283	0.217102	0.141731		197.4	0.00603961	0.00759748	0.00514481	0.00393464		197.4	0.286999	0.249521	0.188214	0.116261
197.6	0.311648	0.278787	0.216691	0.140658		197.6	0.00588826	0.0076343	0.00562758	0.00338922		197.6	0.287137	0.250612	0.18847	0.115992
197.8	0.311161	0.278279	0.216009	0.140143		197.8	0.0059125	0.00683065	0.00540761	0.00333436		197.8	0.287281	0.250478	0.18843	0.115988
198	0.311695	0.278737	0.216578	0.139947		198	0.00703422	0.00701625	0.00638044	0.00344798		198	0.288618	0.25127	0.189483	0.116462
198.2	0.311417	0.278496	0.216423	0.138954		198.2	0.00784635	0.00712735	0.00649455	0.00295627		198.2	0.289352	0.251587	0.189161	0.116326
198.4	0.311466	0.278751	0.216998	0.139097		198.4	0.00804308	0.00709382	0.00691465	0.00276865		198.4	0.289075	0.251168	0.188771	0.116049
198.6	0.311594	0.278823	0.216345	0.138898		198.6	0.00905942	0.00828944	0.00733087	0.00376783		198.6	0.289181	0.252131	0.188545	0.116731
198.8	0.311799	0.278517	0.215864	0.138715		198.8	0.00907435	0.00846108	0.00652102	0.00380591		198.8	0.288401	0.251671	0.187846	0.116706
199	0.311803	0.278308	0.215865	0.138149		199	0.00909851	0.00868215	0.00641986	0.00385204		199	0.288438	0.251312	0.18755	0.116757
199.2	0.312002	0.278894	0.21558	0.138694		199.2	0.00967721	0.0093566	0.00692065	0.00429358		199.2	0.288179	0.252217	0.187838	0.117115
199.4	0.31187	0.279019	0.215713	0.138657		199.4	0.0091729	0.00947645	0.00661672	0.00400489		199.4	0.287097	0.251925	0.188146	0.117274
199.6	0.312049	0.278476	0.215722	0.138763		199.6	0.00843031	0.00892746	0.00642824	0.00423868		199.6	0.28675	0.251734	0.188735	0.117862
199.8	0.311875	0.277701	0.215898	0.138738		199.8	0.00805104	0.00868263	0.00615695	0.00396423		199.8	0.286257	0.250891	0.188086	0.117018
200	0.311778	0.276796	0.215707	0.138223		200	0.00742492	0.00771172	0.00552639	0.00397407		200	0.285244	0.249263	0.187471	0.1168
200.2	0.312076	0.277199	0.216122	0.138339		200.2	0.00785071	0.00783871	0.00505329	0.00389491		200.2	0.285076	0.248548	0.187142	0.116371
200.4	0.311808	0.276484	0.215516	0.1387		200.4	0.00819067	0.00755317	0.00506137	0.00458347		200.4	0.28459	0.247297	0.186451	0.115989
200.6	0.311027	0.277043	0.215159	0.139056		200.6	0.00766511	0.00793313	0.00394575	0.00482431		200.6	0.284241	0.246563	0.185894	0.115889
200.8	0.31053	0.276709	0.21584	0.138405		200.8	0.00759364	0.0076847	0.00506419	0.00478588		200.8	0.284607	0.247237	0.186961	0.116007
201	0.310145	0.276582	0.216407	0.13812		201	0.00719958	0.0076021	0.00508228	0.00476977		201	0.284271	0.246752	0.186835	0.11578
201.2	0.310203	0.27566	0.216675	0.137728		201.2	0.00793773	0.00808339	0.00530352	0.00449604		201.2	0.283253	0.246336	0.186578	0.115367
201.4	0.309481	0.275123	0.216182	0.136919		201.4	0.00820732	0.00745938	0.00537349	0.00399552		201.4	0.282752	0.24575	0.185874	0.114626
201.6	0.308441	0.274405	0.215798	0.135743		201.6	0.00796492	0.00757789	0.00468572	0.00335385		201.6	0.281691	0.245206	0.184721	0.113191
201.8	0.308369	0.274759	0.215919	0.136306		201.8	0.0078346	0.00695217	0.00450334	0.00344003		201.8	0.281302	0.244102	0.184386	0.112932
202	0.308989	0.275194	0.216918	0.136375		202	0.00824536	0.00711407	0.00531642	0.00289468		202	0.281515	0.244212	0.184926	0.112797
202.2	0.308534	0.275031	0.216149	0.136324		202.2	0.00795028	0.00646112	0.00502622	0.00296341		202.2	0.280757	0.243785	0.184268	0.112033
202.4	0.308454	0.274688	0.215415	0.136203		202.4	0.00833236	0.007028	0.00519519	0.00320328		202.4	0.280372	0.244097	0.183943	0.112112
202.6	0.308423	0.275267	0.214701	0.135518		202.6	0.00811919	0.00727645	0.00487571	0.0033661		202.6	0.279641	0.244282	0.18344	0.111692
202.8	0.309114	0.275284	0.214837	0.13552		202.8	0.0069455	0.00652763	0.0045832	0.00259903		202.8	0.27967	0.244091	0.18365	0.11173
203	0.309844	0.276065	0.214868	0.136132		203	0.00759614	0.00654106	0.00487945	0.00276637		203	0.279768	0.244833	0.183667	0.112208
203.2	0.310427	0.276911	0.213981	0.136337		203.2	0.00763798	0.00717899	0.00440455	0.00296733		203.2	0.279958	0.246245	0.183847	0.112535
203.4	0.310469	0.276865	0.214485	0.136691		203.4	0.00692668	0.00662316	0.00416771	0.0031258		203.4	0.279307	0.245538	0.183595	0.112557
203.6	0.310721	0.277409	0.215029	0.137416		203.6	0.00661468	0.00684282	0.00473095	0.00360146		203.6	0.279627	0.245436	0.183656	0.112775
203.8	0.311072	0.277473	0.214888	0.137836		203.8	0.00696799	0.00738844	0.00448637	0.0033232		203.8	0.280103	0.245552	0.183556	0.11244
204	0.311388	0.277984	0.21517	0.138391		204	0.00682035	0.00750863	0.00444834	0.00403609		204	0.279588	0.245807	0.183883	0.11275
204.2	0.311497	0.278447	0.215617	0.138823		204.2	0.00781069	0.00884875	0.00551271	0.00520868		204.2	0.280738	0.246813	0.184515	0.113513
204.4	0.310527	0.278536	0.215953	0.138886		204.4	0.0070027	0.00870412	0.00549151	0.00500514		204.4	0.280934	0.247136	0.185975	0.113636
204.6	0.310041	0.278718	0.215751	0.138211		204.6	0.00721318	0.0091071	0.00499033	0.00432144		204.6	0.281882	0.248266	0.186726	0.114074
204.8	0.309334	0.27809	0.215934	0.137139		204.8	0.00698683	0.00886631	0.00522085	0.00395665		204.8	0.281553	0.248581	0.186898	0.114019
205	0.309187	0.277955	0.216483	0.137238		205	0.00745598	0.00842318	0.00525425	0.00396865		205	0.281497	0.248166	0.186289	0.113692
205.2	0.308974	0.276719	0.216055	0.136368		205.2	0.00784348	0.00834985	0.0049863	0.00332114		205.2	0.281568	0.247779	0.186487	0.113433
205.4	0.308123	0.276321	0.215464	0.135481		205.4	0.00707112	0.00815753	0.00402272	0.00265286		205.4	0.281286	0.24751	0.186361	0.112909
205.6	0.30738	0.275896	0.215087	0.135052		205.6	0.00712158	0.00808287	0.00333123	0.00235938		205.6	0.281057	0.247695	0.186367	0.112497
205.8	0.307595	0.27616	0.215181	0.135702		205.8	0.00714986	0.00782616	0.00376193	0.00274279		205.8	0.28095	0.247538	0.187041	0.112961
206	0.307355	0.275522	0.215154	0.135227		206	0.00698832	0.00793757	0.0040273	0.0026266		206	0.280551	0.247777	0.187267	0.112724
206.2	0.306683	0.274487	0.21417	0.13454		206.2	0.00666201	0.00729594	0.00402333	0.00295426		206.2	0.280225	0.247282	0.186778	0.112156
206.4	0.307408	0.274773	0.214093	0.1343		206.4	0.00737707	0.00855404	0.00438971	0.00339258		206.4	0.280206	0.247729	0.186512	0.112641
206.6	0.307432	0.274878	0.214169	0.13458		206.6	0.00610817	0.00827561	0.00393146	0.0033701		206.6	0.279371	0.247375	0.185905	0.112313
206.8	0.308335	0.275012	0.214183	0.134851		206.8	0.00694353	0.00860434	0.004521	0.00334088		206.8	0.280432	0.247887	0.186275	0.112979
207	0.308784	0.275475	0.213699	0.135321		207	0.00726356	0.0088849	0.00452678	0.00352499		207	0.280777	0.247795	0.185468	0.112574
207.2	0.308864	0.27477	0.213091	0.134683		207.2	0.00720171	0.00945898	0.00464112	0.00368746		207.2	0.280776	0.247657	0.185495	0.112821
207.4	0.309051	0.274966	0.213841	0.136262		207.4	0.00750997	0.00948896	0.00555608	0.00450077		207.4	0.280414	0.247193	0.184907	0.113281
207.6	0.309226	0.27506	0.213816	0.137192		207.6	0.00787416	0.0101186	0.00652563	0.00497499		207.6	0.280765	0.24821	0.18522	0.114253
207.8	0.308813	0.275024	0.213208	0.137223		207.8	0.00758493	0.00974292	0.00676439	0.00477886		207.8	0.280682	0.24882	0.184915	0.114404
208	0.308344	0.274712	0.212798	0.13696		208	0.00738788	0.00997527	0.00714298	0.00535389		208	0.280625	0.248918	0.184886	0.114117
208.2	0.30769	0.274276	0.212088	0.136419		208.2	0.00752301	0.00968822	0.0069219	0.00490336		208.2	0.2812	0.248347	0.184625	0.113698
208.4	0.307318	0.274522	0.212012	0.136194		208.4	0.00715213	0.00932906	0.00668079	0.00436849		208.4	0.281589	0.248454	0.185038	0.113567
208.6	0.307563	0.274024	0.211795	0.135865		208.6	0.00750795	0.00953487	0.00662645	0.00445753		208.6	0.281688	0.248852	0.184284	0.113185
208.8	0.306589	0.273468	0.211453	0.134614		208.8	0.00675218	0.00832173	0.00592528	0.00342232		208.8	0.280837	0.247533	0.182974	0.111874
209	0.307426	0.273769	0.212381	0.135678		209	0.00699035	0.00784563	0.00599333	0.00371877		209	0.281228	0.247155	0.183502	0.112235
209.2	0.307548	0.272974	0.211628	0.13441		209.2	0.00640061	0.00766017	0.00485404	0.00258723		209.2	0.281638	0.246922	0.183755	0.111902
209.4	0.307024	0.272555	0.211488	0.133701		209.4	0.00593176	0.00701211	0.0039208	0.00210883		209.4	0.281178	0.246495	0.183709	0.111436
209.6	0.306389	0.272859	0.211097	0.133013		209.6	0.00619654	0.00725421	0.00361496	0.00193661		209.6	0.280459	0.246805	0.183707	0.110722
209.8	0.306736	0.272842	0.211163	0.133301		209.8	0.00570061	0.00688747	0.00327379	0.0019495		209.8	0.280121	0.245848	0.183184	0.11127
210	0.305807	0.271724	0.210751	0.132163		210	0.00485786	0.00673684	0.00266508	0.00156822		210	0.279732	0.24573	0.182652	0.111239
210.2	0.304672	0.270375	0.209773	0.130981		210.2	0.00461319	0.00576061	0.00213285	0.00093416		210.2	0.278954	0.244124	0.181577	0.110648
210.4	0.303998	0.269884	0.20937	0.130774		210.4	0.00485049	0.00578471	0.00210467	0.00087705		210.4	0.278582	0.243144	0.181186	0.11048
210.6	0.302644	0.268803	0.208888	0.130148		210.6	0.00420573	0.00460423	0.0017808	0.00031873		210.6	0.2781	0.242261	0.180741	0.110341
210.8	0.302312	0.268608	0.209541	0.130101		210.8	0.00450553	0.00421103	0.00214952	0.00030835		210.8	0.278063	0.241951	0.181372	0.110562
211	0.30161	0.26791	0.209589	0.130133		211	0.00381897	0.00366899	0.00210286	6.717e-05		211	0.277163	0.241186	0.180724	0.110298
211.2	0.301262	0.267062	0.209858	0.12981		211.2	0.00450996	0.00353704	0.00267691	8.715e-05		211.2	0.277064	0.241257	0.180722	0.110573
211.4	0.301832	0.267945	0.210844	0.131669		211.4	0.00521125	0.00339711	0.0033237	0.00073637		211.4	0.276741	0.241529	0.180357	0.111101
211.6	0.301935	0.268237	0.21101	0.132326		211.6	0.00642625	0.00392308	0.00424463	0.00171619		211.6	0.277826	0.24282	0.181238	0.112059
211.8	0.301588	0.26859	0.211359	0.132778		211.8	0.00620137	0.00437071	0.00507679	0.00231942		211.8	0.27765	0.242744	0.181408	0.111663
212	0.30145	0.267819	0.211029	0.133128		212	0.00669413	0.00486591	0.00527814	0.00288237		212	0.278146	0.242356	0.181621	0.111375
212.2	0.301773	0.268047	0.211183	0.133355		212.2	0.00711423	0.00566527	0.00550231	0.0031206		212.2	0.277822	0.242318	0.181146	0.110657
212.4	0.302425	0.268916	0.211681	0.133646		212.4	0.00676405	0.00628483	0.00602049	0.00339925		212.4	0.277761	0.242351	0.181141	0.110083
212.6	0.302969	0.268961	0.212262	0.134141		212.6	0.00652248	0.00585183	0.00583802	0.00379367		212.6	0.277406	0.242263	0.180963	0.109481
212.8	0.302721	0.268483	0.212014	0.133343		212.8	0.00555401	0.00522528	0.00541506	0.00271113		212.8	0.276675	0.241297	0.180758	0.108684
213	0.303938	0.269182	0.212956	0.134094		213	0.00581295	0.00567266	0.00561823	0.00328054		213	0.27705	0.241363	0.181191	0.108902
213.2	0.30434	0.269128	0.212438	0.133062		213.2	0.00576474	0.00536998	0.00533419	0.00288767		213.2	0.277726	0.241523	0.180589	0.107971
213.4	0.304814	0.269634	0.212387	0.133467		213.4	0.0059129	0.00494214	0.00526405	0.00333361		213.4	0.277782	0.241581	0.181042	0.10844
213.6	0.304331	0.26997	0.211181	0.133259		213.6	0.00565957	0.00559076	0.0048814	0.00352491		213.6	0.277323	0.241635	0.180497	0.108671
213.8	0.304388	0.269835	0.210714	0.13282		213.8	0.0056353	0.00600904	0.00461982	0.0038629		213.8	0.277705	0.241415	0.18004	0.109452
214	0.303307	0.26927	0.209615	0.131629		214	0.00561156	0.00621652	0.00456305	0.00380281		214	0.277475	0.241468	0.17982	0.109058
214.2	0.303013	0.269006	0.208353	0.131251		214.2	0.00621932	0.00616123	0.00427948	0.00400721		214.2	0.27747	0.24074	0.179154	0.108992
214.4	0.30261	0.268841	0.207977	0.131274		214.4	0.00651664	0.00675448	0.00464384	0.00424904		214.4	0.277508	0.240492	0.178997	0.109492
214.6	0.302317	0.268857	0.207331	0.130936		214.6	0.00625567	0.00693814	0.00363332	0.00450802		214.6	0.277481	0.240488	0.179001	0.110186
214.8	0.302454	0.269463	0.208001	0.131505		214.8	0.00619342	0.00743556	0.00347276	0.00454876		214.8	0.276704	0.240808	0.179553	0.110437
215	0.302047	0.269338	0.207714	0.13124		215	0.00635399	0.0076014	0.00357724	0.00439398		215	0.276703	0.241142	0.179683	0.110238
215.2	0.302307	0.269762	0.207721	0.13136		215.2	0.00690933	0.00795778	0.00351056	0.00441825		215.2	0.277049	0.241507	0.179734	0.110396
215.4	0.30227	0.270471	0.207626	0.13211		215.4	0.00712724	0.0087928	0.00413145	0.00491268		215.4	0.276611	0.241757	0.179438	0.110643
215.6	0.301812	0.270434	0.207125	0.132297		215.6	0.00713882	0.00957509	0.00460842	0.00535394		215.6	0.277114	0.242457	0.179846	0.111412
215.8	0.301402	0.270559	0.207412	0.132285		215.8	0.00651589	0.00992198	0.00518495	0.00494497		215.8	0.276641	0.242426	0.18048	0.110953
216	0.300808	0.27019	0.207382	0.131537		216	0.00653796	0.00943616	0.00516746	0.00456165		216	0.276413	0.242525	0.180481	0.110331
216.2	0.300632	0.270621	0.207197	0.13083		216.2	0.00577729	0.00901454	0.00451947	0.00356757		216.2	0.275292	0.242177	0.179937	0.109302
216.4	0.300915	0.271205	0.207746	0.131364		216.4	0.00540263	0.00858506	0.00435473	0.00329007		216.4	0.275265	0.242132	0.179902	0.109214
216.6	0.300963	0.270212	0.207757	0.130832		216.6	0.00583457	0.00760563	0.00502273	0.00289223		216.6	0.275364	0.242164	0.180079	0.108966
216.8	0.301724	0.269931	0.20799	0.130467		216.8	0.00577345	0.00695195	0.00519019	0.00189569		216.8	0.275446	0.241537	0.179619	0.108105
217	0.302985	0.270756	0.208954	0.131297		217	0.00636382	0.00681023	0.00531045	0.00235735		217	0.276027	0.241802	0.179795	0.108322
217.2	0.302712	0.269951	0.208372	0.131155		217.2	0.00569142	0.00605157	0.00491109	0.00229806		217.2	0.275648	0.241353	0.179372	0.108522
217.4	0.302385	0.27027	0.208256	0.131464		217.4	0.00460452	0.00521931	0.00414034	0.00207889		217.4	0.274761	0.241165	0.179626	0.109066
217.6	0.303232	0.27126	0.20858	0.132239		217.6	0.00460738	0.00577232	0.00386105	0.00244415		217.6	0.274476	0.241286	0.179226	0.109171
217.8	0.303479	0.270875	0.208706	0.131991		217.8	0.00516427	0.00630943	0.0040938	0.0028329		217.8	0.274942	0.241176	0.17966	0.109303
218	0.303745	0.269974	0.208721	0.132015		218	0.00534054	0.00560501	0.00402201	0.00288849		218	0.274542	0.240826	0.179967	0.109255
218.2	0.304352	0.269973	0.208989	0.132198		218.2	0.00586453	0.0062197	0.00401434	0.00344868		218.2	0.275369	0.241426	0.18062	0.109652
218.4	0.304457	0.269597	0.209579	0.132514		218.4	0.00509348	0.00635922	0.00370457	0.00339541		218.4	0.274705	0.240715	0.181148	0.109445
218.6	0.304938	0.269499	0.209338	0.132202		218.6	0.00462106	0.00607957	0.00276033	0.00338264		218.6	0.274839	0.24075	0.18175	0.109268
218.8	0.304838	0.270008	0.209979	0.132699		218.8	0.00423584	0.00618714	0.00296289	0.00335344		218.8	0.273947	0.240914	0.182001	0.109031
219	0.304273	0.269762	0.209966	0.132906		219	0.00398366	0.00621362	0.00239942	0.00371369		219	0.27385	0.241021	0.181975	0.108824
219.2	0.304037	0.27015	0.210336	0.133165		219.2	0.00402165	0.00655299	0.00289133	0.00426174		219.2	0.273967	0.240627	0.182008	0.108981
219.4	0.303496	0.270853	0.210265	0.133151		219.4	0.00427248	0.00734228	0.00351066	0.00469912		219.4	0.274749	0.241377	0.182438	0.109219
219.6	0.30334	0.271013	0.210321	0.133048		219.6	0.00417874	0.0074553	0.00322834	0.00448991		219.6	0.275155	0.242324	0.182875	0.109675
219.8	0.303409	0.271708	0.210659	0.132841		219.8	0.00533267	0.00807213	0.00385906	0.00477909		219.8	0.275283	0.242787	0.182846	0.108908
220	0.303027	0.271724	0.209924	0.13232		220	0.0051836	0.00805369	0.00327771	0.00483282		220	0.274386	0.242517	0.181927	0.108266
220.2	0.302837	0.27174	0.209005	0.132393		220.2	0.00555184	0.00831928	0.00282346	0.00427765		220.2	0.274667	0.242395	0.180956	0.108437
220.4	0.30283	0.271019	0.208521	0.132333		220.4	0.00595231	0.00816586	0.00284741	0.00397517		220.4	0.275767	0.242391	0.180459	0.108533
220.6	0.302612	0.270287	0.208335	0.131283		220.6	0.00591542	0.00751942	0.00374111	0.00348813		220.6	0.27598	0.241384	0.180031	0.10795
220.8	0.302817	0.270462	0.208757	0.131532		220.8	0.00540677	0.00772744	0.00386612	0.00336557		220.8	0.275844	0.240796	0.179391	0.108114
221	0.302697	0.27066	0.208587	0.131482		221	0.00513818	0.00787909	0.00388226	0.00361273		221	0.275225	0.240822	0.179049	0.10852
221.2	0.302574	0.270916	0.208601	0.131361		221.2	0.00459202	0.00742212	0.00377576	0.00298656		221.2	0.274476	0.240072	0.178118	0.108339
221.4	0.301846	0.270352	0.207708	0.130991		221.4	0.00400978	0.00702665	0.0032895	0.00286251		221.4	0.273875	0.239677	0.177683	0.108109
221.6	0.302717	0.270313	0.207581	0.131463		221.6	0.00491674	0.00719685	0.00384886	0.00385706		221.6	0.273778	0.239487	0.17727	0.108396
221.8	0.302439	0.269107	0.207162	0.130527		221.8	0.00503045	0.0067171	0.00410399	0.00360347		221.8	0.27378	0.238904	0.177624	0.108427
222	0.302348	0.269212	0.207437	0.129779		222	0.00514392	0.00649459	0.00398854	0.00362975		222	0.273419	0.239218	0.177908	0.108299
222.2	0.302574	0.269846	0.207694	0.129757		222.2	0.0053906	0.00723412	0.00416329	0.0038155		222.2	0.273361	0.239801	0.178314	0.108108
222.4	0.302914	0.269302	0.20719	0.129587		222.4	0.00484622	0.00658127	0.00347607	0.00322594		222.4	0.272823	0.239348	0.178233	0.107652
222.6	0.302329	0.269034	0.20626	0.128979		222.6	0.00513452	0.00618572	0.00322878	0.00289788		222.6	0.27238	0.238995	0.177808	0.107203
222.8	0.301961	0.269276	0.205769	0.128848		222.8	0.00549965	0.00606878	0.00321871	0.00306672		222.8	0.271839	0.238488	0.177456	0.106647
223	0.301616	0.269113	0.205461	0.129044		223	0.00624062	0.00636376	0.00328423	0.00358171		223	0.271849	0.238848	0.177689	0.106851
223.2	0.301547	0.269483	0.206462	0.129093		223.2	0.00656339	0.00654418	0.00456622	0.00374506		223.2	0.271564	0.238643	0.17844	0.106594
223.4	0.30151	0.269277	0.205994	0.128856		223.4	0.0071456	0.00694711	0.00424693	0.00365216		223.4	0.271572	0.239098	0.177932	0.106484
223.6	0.301986	0.26846	0.206501	0.128932		223.6	0.00790078	0.00741405	0.00495954	0.00418991		223.6	0.271635	0.23876	0.178225	0.106364
223.8	0.301562	0.268738	0.206695	0.129121		223.8	0.00755224	0.00797686	0.00519263	0.00408058		223.8	0.271267	0.239082	0.178005	0.105947
224	0.300696	0.268131	0.205804	0.129219		224	0.00659694	0.00796734	0.00445969	0.00380884		224	0.270749	0.239115	0.178164	0.106448
224.2	0.300254	0.267352	0.205792	0.129526		224.2	0.00634226	0.00772047	0.00425945	0.0036655		224.2	0.270979	0.238053	0.178037	0.106245
224.4	0.30005	0.267326	0.206786	0.129813		224.4	0.00545058	0.00714751	0.00441288	0.0033634		224.4	0.270618	0.237827	0.178361	0.106037
224.6	0.300409	0.267244	0.207529	0.129583		224.6	0.00533502	0.00735316	0.00568695	0.00327282		224.6	0.270006	0.237443	0.178615	0.105269
224.8	0.300144	0.266841	0.207533	0.129971		224.8	0.00479283	0.00707545	0.00580147	0.00293999		224.8	0.269725	0.237225	0.178736	0.105547
225	0.300532	0.266859	0.207787	0.130549		225	0.00502984	0.00699396	0.00555054	0.00319505		225	0.269529	0.237068	0.178199	0.105292
225.2	0.300518	0.266871	0.208327	0.130847		225.2	0.00563865	0.00768874	0.00669329	0.00356611		225.2	0.270074	0.23768	0.178886	0.105978
225.4	0.299421	0.265145	0.207723	0.130614		225.4	0.0055004	0.00752362	0.0065229	0.00366528		225.4	0.270355	0.237885	0.178817	0.10654
225.6	0.29955	0.265611	0.207848	0.131335		225.6	0.00596431	0.00723847	0.00658912	0.00451428		225.6	0.270865	0.23811	0.179026	0.107168
225.8	0.299101	0.265007	0.207957	0.130632		225.8	0.00595019	0.00747399	0.00647472	0.0041402		225.8	0.270986	0.238248	0.178864	0.107298
226	0.298506	0.264899	0.207543	0.129716		226	0.0058921	0.00743511	0.00581383	0.00377507		226	0.271202	0.238307	0.178411	0.106666
226.2	0.298517	0.264797	0.207009	0.129919		226.2	0.00597555	0.00786499	0.00537112	0.00410085		226.2	0.271362	0.239069	0.17775	0.10718
226.4	0.298473	0.264779	0.205771	0.129475		226.4	0.0060129	0.00743935	0.00432164	0.00369502		226.4	0.271962	0.239005	0.176531	0.106794
226.6	0.298463	0.265185	0.205138	0.128683		226.6	0.00650557	0.00741233	0.00406305	0.00381709		226.6	0.272333	0.238552	0.175697	0.106448
226.8	0.298334	0.265776	0.204585	0.128299		226.8	0.00692884	0.00760575	0.00366735	0.00404404		226.8	0.272744	0.238292	0.174429	0.105899
227	0.298079	0.265892	0.204772	0.128682		227	0.00674197	0.00794908	0.00370791	0.00397757		227	0.272206	0.23818	0.173892	0.10602
227.2	0.298393	0.265723	0.20548	0.128172		227.2	0.00670683	0.00793637	0.00420776	0.00369449		227.2	0.272286	0.237612	0.174039	0.105487
227.4	0.29797	0.26498	0.205049	0.127326		227.4	0.0068693	0.00797364	0.00417704	0.00369427		227.4	0.272538	0.237452	0.173761	0.104998
227.6	0.298181	0.265766	0.206046	0.127305		227.6	0.0064412	0.00820727	0.00490354	0.00430371		227.6	0.272331	0.237701	0.174439	0.105441
227.8	0.29771	0.266247	0.205993	0.127435		227.8	0.00484101	0.00787718	0.00454306	0.00410945		227.8	0.271528	0.237943	0.174174	0.105532
228	0.29812	0.266591	0.206263	0.127835		228	0.00463857	0.00775805	0.00426367	0.00418607		228	0.270594	0.237597	0.174615	0.104868
228.2	0.298392	0.266655	0.206764	0.127622		228.2	0.00406417	0.00700002	0.00379961	0.00368102		228.2	0.270005	0.236891	0.174714	0.104093
228.4	0.299182	0.26752	0.207614	0.127803		228.4	0.0040123	0.00674439	0.00400276	0.00309724		228.4	0.269006	0.237146	0.174687	0.103426
228.6	0.298799	0.266742	0.207088	0.126959		228.6	0.00443855	0.006648	0.00453298	0.00263129		228.6	0.26914	0.236897	0.175569	0.103148
228.8	0.297858	0.266439	0.20678	0.126442		228.8	0.00483942	0.0063061	0.004554	0.00253788		228.8	0.268803	0.23675	0.175501	0.103125
229	0.297703	0.265772	0.206834	0.12626		229	0.00508355	0.00593738	0.00406823	0.00274204		229	0.268443	0.236317	0.175064	0.102751
229.2	0.297364	0.265073	0.20605	0.125735		229.2	0.00543768	0.00574215	0.00445657	0.00258691		229.2	0.268498	0.236648	0.175367	0.102997
229.4	0.296882	0.264246	0.205744	0.126218		229.4	0.00540931	0.00514189	0.00423191	0.00256174		229.4	0.268304	0.236168	0.175327	0.103217
229.6	0.29617	0.264189	0.204406	0.126308		229.6	0.00567626	0.00570468	0.00345184	0.00289883		229.6	0.268761	0.236354	0.175247	0.103478
229.8	0.296921	0.264506	0.204647	0.126331		229.8	0.0058047	0.00602351	0.00365645	0.00296173		229.8	0.268872	0.236467	0.174999	0.103284
230	0.297172	0.264838	0.204502	0.126496		230	0.00633696	0.00572619	0.00299757	0.00343834		230	0.269663	0.236091	0.174605	0.103461
230.2	0.297143	0.26542	0.203745	0.126721		230.2	0.00646675	0.0066023	0.00295025	0.00401624		230.2	0.269831	0.237145	0.174505	0.104524
230.4	0.297242	0.265924	0.203179	0.126645		230.4	0.00676467	0.00641115	0.00255756	0.00370404		230.4	0.269558	0.23604	0.17372	0.103811
230.6	0.297218	0.265621	0.203108	0.126631		230.6	0.00687602	0.00679225	0.00270196	0.00372		230.6	0.270139	0.235771	0.173491	0.104039
230.8	0.297161	0.265868	0.202625	0.126701		230.8	0.006836	0.00732977	0.00242323	0.00357471		230.8	0.269496	0.235484	0.1728	0.10379
231	0.297541	0.265539	0.203214	0.127211		231	0.0067854	0.00715814	0.00252684	0.00333649		231	0.269573	0.235429	0.173394	0.104549
231.2	0.297364	0.265253	0.203162	0.127176		231.2	0.0067677	0.00777342	0.00246046	0.00343908		231.2	0.269553	0.235236	0.173446	0.104067
231.4	0.297572	0.265142	0.203866	0.12791		231.4	0.00631019	0.00808637	0.00296829	0.0037593		231.4	0.268839	0.235153	0.173478	0.104074
231.6	0.29742	0.264453	0.204349	0.128429		231.6	0.0055594	0.00778781	0.00342885	0.00415158		231.6	0.268217	0.234483	0.173646	0.104817
231.8	0.297148	0.263794	0.204211	0.128401		231.8	0.0048603	0.0075273	0.00302257	0.00350267		231.8	0.268373	0.234063	0.173094	0.104353
232	0.297062	0.263722	0.204135	0.12829		232	0.00506833	0.0075917	0.00235915	0.00278544		232	0.267813	0.234133	0.172878	0.103727
232.2	0.297205	0.263635	0.204054	0.127868		232.2	0.00514925	0.0078131	0.00215917	0.00251019		232.2	0.267776	0.233858	0.172679	0.104119
232.4	0.297122	0.263498	0.204273	0.127786		232.4	0.0059552	0.00879812	0.0027871	0.00325063		232.4	0.267576	0.233866	0.172717	0.104246
232.6	0.295795	0.262769	0.20371	0.126146		232.6	0.00584936	0.00881272	0.00301382	0.00285385		232.6	0.268092	0.233832	0.173262	0.104389
232.8	0.295024	0.262217	0.202761	0.125124		232.8	0.00543037	0.0080654	0.00224518	0.00277198		232.8	0.267349	0.233931	0.172337	0.103284
233	0.295384	0.261839	0.20317	0.125383		233	0.00553863	0.00770226	0.00187913	0.00292456		233	0.267607	0.234063	0.172329	0.103422
233.2	0.294983	0.262215	0.202943	0.124972		233.2	0.0055291	0.00796434	0.00190617	0.00269274		233.2	0.267922	0.234613	0.172989	0.103394
233.4	0.294739	0.262201	0.203802	0.124955		233.4	0.00639246	0.00833836	0.00300918	0.00322514		233.4	0.268289	0.234967	0.173749	0.103413
233.6	0.294769	0.26256	0.204298	0.124399		233.6	0.00715468	0.00893517	0.00375668	0.00388096		233.6	0.269345	0.235757	0.174398	0.103987
233.8	0.29515	0.263001	0.204683	0.124182		233.8	0.00729899	0.00880004	0.00472974	0.00491187		233.8	0.268844	0.235774	0.174647	0.103824
234	0.294144	0.262483	0.204478	0.123585		234	0.00758683	0.0091402	0.00561459	0.00534935		234	0.269037	0.235864	0.174826	0.103794
234.2	0.29389	0.263147	0.204592	0.123459		234.2	0.00698517	0.0100762	0.0067275	0.00569509		234.2	0.268211	0.237151	0.175536	0.103553
234.4	0.293527	0.26335	0.205158	0.123482		234.4	0.00715191	0.0103316	0.00738498	0.00567035		234.4	0.268397	0.237417	0.175402	0.102985
234.6	0.293262	0.26317	0.205105	0.123613		234.6	0.00657126	0.0106891	0.0074224	0.00549681		234.6	0.268147	0.23813	0.175337	0.103032
234.8	0.294161	0.264618	0.20596	0.124147		234.8	0.00748111	0.0117335	0.00821949	0.00603368		234.8	0.268436	0.238972	0.176136	0.103283
235	0.293981	0.264705	0.206284	0.124568		235	0.00703349	0.0110001	0.00760684	0.00491129		235	0.268287	0.238592	0.176068	0.102707
235.2	0.293698	0.26512	0.206399	0.125421		235.2	0.00642566	0.011651	0.0079486	0.00477204		235.2	0.267433	0.238157	0.175925	0.101684
235.4	0.29419	0.265653	0.207049	0.125983		235.4	0.00650242	0.0122796	0.00816253	0.00428555		235.4	0.267297	0.238636	0.176042	0.101829
235.6	0.293771	0.265609	0.20706	0.125988		235.6	0.00647262	0.0120764	0.00845983	0.00375277		235.6	0.26719	0.238184	0.176193	0.101845
235.8	0.294536	0.266515	0.206574	0.125844		235.8	0.00634597	0.0126313	0.00794753	0.00303602		235.8	0.267703	0.238674	0.176067	0.101957
236	0.295422	0.266907	0.207306	0.12648		236	0.00710108	0.0125598	0.0083811	0.00290634		236	0.267359	0.238203	0.176582	0.101711
236.2	0.295579	0.266387	0.206753	0.126461		236.2	0.00694259	0.0124434	0.00745137	0.00287422		236.2	0.266864	0.237409	0.175977	0.101724
236.4	0.295772	0.266056	0.206301	0.126117		236.4	0.00701667	0.0125701	0.0071724	0.0029158		236.4	0.266665	0.237146	0.175852	0.101962
236.6	0.295428	0.265868	0.205524	0.12582		236.6	0.00617505	0.0117157	0.00617025	0.0020308		236.6	0.266246	0.236365	0.175121	0.101491
236.8	0.295427	0.264924	0.204517	0.125754		236.8	0.00611513	0.0107983	0.00502078	0.0015379		236.8	0.266122	0.23619	0.174661	0.101106
237	0.295568	0.264242	0.205154	0.126521		237	0.00682678	0.0103065	0.00508423	0.00206848		237	0.266353	0.235366	0.17512	0.101677
237.2	0.29494	0.263268	0.204275	0.126164		237.2	0.00598436	0.00898431	0.00403883	0.00178977		237.2	0.265958	0.234024	0.174898	0.101768
237.4	0.294286	0.261367	0.203578	0.125549		237.4	0.00591487	0.00818018	0.00411984	0.00229461		237.4	0.265446	0.232843	0.174305	0.101651
237.6	0.294096	0.260908	0.203045	0.125518		237.6	0.00575455	0.00841969	0.00442326	0.00312774		237.6	0.265075	0.232447	0.174228	0.102572
237.8	0.293175	0.260236	0.201291	0.125169		237.8	0.00483834	0.00812724	0.00341684	0.00355407		237.8	0.264135	0.231507	0.173387	0.102606
238	0.292608	0.259435	0.200684	0.124472		238	0.00434483	0.00810364	0.0032734	0.00346226		238	0.264443	0.231579	0.173165	0.102816
238.2	0.292493	0.259932	0.200084	0.124413		238.2	0.00326542	0.00769343	0.00203646	0.00313262		238.2	0.264182	0.231332	0.172452	0.102693
238.4	0.291868	0.259377	0.19882	0.124054		238.4	0.00291582	0.007176	0.00106058	0.00289479		238.4	0.263921	0.230603	0.170939	0.102314
238.6	0.292969	0.260162	0.199162	0.124965		238.6	0.00342622	0.00734204	0.00111156	0.00360208		238.6	0.264171	0.229936	0.17099	0.102579
238.8	0.294226	0.261368	0.199981	0.125472		238.8	0.00462495	0.00810699	0.00162393	0.00399177		238.8	0.265818	0.230992	0.171434	0.103294
239	0.294393	0.261847	0.19979	0.125675		239	0.00477876	0.00789409	0.00111213	0.00352568		239	0.266428	0.230958	0.171285	0.103359
239.2	0.295108	0.262697	0.200927	0.12676		239.2	0.00499767	0.00898848	0.00182581	0.00462407		239.2	0.267875	0.232352	0.172774	0.10456
239.4	0.296357	0.263938	0.201667	0.127466		239.4	0.00608365	0.00990601	0.00221717	0.00513306		239.4	0.268669	0.233563	0.172948	0.105456
239.6	0.297655	0.264724	0.20318	0.128004		239.6	0.00667928	0.0100872	0.00340251	0.00572576		239.6	0.269379	0.234168	0.174275	0.105607
239.8	0.298777	0.265328	0.203533	0.127818		239.8	0.00760146	0.0105054	0.00373131	0.00581899		239.8	0.270086	0.235047	0.174846	0.105646
240	0.29936	0.265755	0.205156	0.128329		240	0.008898	0.0104899	0.00452132	0.0064764		240	0.270147	0.234705	0.174716	0.104801
240.2	0.298839	0.265333	0.204876	0.128201		240.2	0.0095966	0.0106867	0.00373467	0.00660182		240.2	0.269903	0.234434	0.174068	0.104566
240.4	0.298776	0.265971	0.205539	0.12791		240.4	0.0101274	0.0115094	0.0055155	0.0065731		240.4	0.270193	0.23477	0.174876	0.104476
240.6	0.298149	0.26587	0.205384	0.127499		240.6	0.0100939	0.011469	0.005999	0.00637871		240.6	0.270153	0.234945	0.174832	0.10399
240.8	0.296883	0.264958	0.204862	0.126455		240.8	0.0100616	0.0113111	0.00633565	0.00576821		240.8	0.269795	0.234882	0.174998	0.103166
241	0.295666	0.2644	0.205122	0.126529		241	0.00988432	0.0110841	0.00672004	0.00639537		241	0.269838	0.234874	0.175013	0.103456
241.2	0.29523	0.263889	0.204259	0.126039		241.2	0.00929924	0.0111741	0.00659606	0.00633781		241.2	0.269204	0.234352	0.174173	0.103401
241.4	0.293331	0.263023	0.203757	0.125194		241.4	0.00851505	0.0107464	0.00627852	0.00615692		241.4	0.267878	0.233705	0.173585	0.102951
241.6	0.292367	0.262797	0.203328	0.124642		241.6	0.00817997	0.0104103	0.00610839	0.00588056		241.6	0.266982	0.232975	0.173296	0.102972
241.8	0.290782	0.261709	0.202217	0.122816		241.8	0.00741612	0.00964747	0.00538631	0.00511783		241.8	0.266115	0.232278	0.172348	0.102028
242	0.289969	0.260916	0.201467	0.122366		242	0.00714459	0.00870051	0.00467288	0.00480491		242	0.265686	0.231714	0.171708	0.101787
242.2	0.289369	0.260655	0.200953	0.121929		242.2	0.00680117	0.00804838	0.00426061	0.00443671		242.2	0.265026	0.230768	0.170888	0.101204
242.4	0.290007	0.259777	0.200944	0.122235		242.4	0.00737713	0.00730024	0.00462902	0.00501988		242.4	0.265028	0.230466	0.1707	0.101557
242.6	0.291004	0.259876	0.201733	0.122606		242.6	0.00827313	0.00736481	0.00589207	0.00535965		242.6	0.265536	0.23028	0.171411	0.101948
242.8	0.291445	0.259496	0.20164	0.122755		242.8	0.00802353	0.00736227	0.00590685	0.00526089		242.8	0.265492	0.230502	0.171536	0.102389
243	0.291836	0.259593	0.202048	0.123087		243	0.00776129	0.00740386	0.00635477	0.00578253		243	0.26561	0.230104	0.172059	0.103073
243.2	0.292717	0.259491	0.202134	0.12379		243.2	0.00685997	0.0074314	0.00643159	0.00607713		243.2	0.265841	0.230668	0.172288	0.103334
243.4	0.293541	0.25951	0.202078	0.12391		243.4	0.00730566	0.00730232	0.00629477	0.00574458		243.4	0.26501	0.230048	0.171479	0.103176
243.6	0.294168	0.259148	0.202143	0.123745		243.6	0.00734238	0.00709197	0.00621279	0.00567892		243.6	0.264423	0.22961	0.171476	0.102231
243.8	0.293955	0.259244	0.201709	0.123751		243.8	0.00768265	0.00702528	0.00578412	0.00559892		243.8	0.26426	0.229209	0.171121	0.102382
244	0.294606	0.259941	0.202672	0.124387		244	0.00859804	0.00773759	0.00618791	0.00591286		244	0.264171	0.228985	0.17073	0.101989
244.2	0.294359	0.259829	0.202626	0.124271		244.2	0.00854043	0.00785949	0.00640069	0.00507576		244.2	0.263741	0.228674	0.1712	0.10158
244.4	0.293605	0.259873	0.202541	0.123965		244.4	0.00830892	0.00877065	0.0073147	0.00537888		244.4	0.263751	0.22947	0.171657	0.101293
244.6	0.293968	0.260821	0.202352	0.124256		244.6	0.0083279	0.0092934	0.00708668	0.00522187		244.6	0.264338	0.229566	0.171388	0.101142
244.8	0.293898	0.261443	0.202429	0.124952		244.8	0.00799072	0.00983652	0.00672261	0.00521736		244.8	0.264984	0.229931	0.17182	0.101369
245	0.29447	0.261824	0.202245	0.125233		245	0.00811569	0.00978177	0.0066414	0.00573798		245	0.265732	0.230271	0.171802	0.10211
245.2	0.294697	0.261644	0.201893	0.125387		245.2	0.00800036	0.00998982	0.0062973	0.00560584		245.2	0.265411	0.230105	0.171656	0.10154
245.4	0.293451	0.261269	0.201721	0.12491		245.4	0.00751109	0.00905826	0.00574742	0.00525609		245.4	0.264839	0.229993	0.171814	0.100941
245.6	0.293281	0.261015	0.201592	0.124217		245.6	0.00756431	0.00894726	0.00517403	0.00514484		245.6	0.264468	0.229795	0.171177	0.100029
245.8	0.29229	0.260766	0.201418	0.123553		245.8	0.00725397	0.00895187	0.00510015	0.00512966		245.8	0.26399	0.230458	0.170917	0.09989
246	0.291839	0.260586	0.200842	0.123583		246	0.00710736	0.00869546	0.00455417	0.00545305		246	0.263889	0.230104	0.171077	0.100353
246.2	0.291542	0.260112	0.200852	0.122878		246.2	0.0068123	0.00873628	0.00511019	0.00510086		246.2	0.263973	0.230836	0.171623	0.100643
246.4	0.291366	0.260067	0.20064	0.122894		246.4	0.0059917	0.00812832	0.00477324	0.00502548		246.4	0.263973	0.230786	0.171551	0.100655
246.6	0.290932	0.260221	0.199935	0.122635		246.6	0.00510026	0.00815922	0.0044432	0.00491813		246.6	0.263236	0.230179	0.170441	0.100277
246.8	0.291282	0.261003	0.200054	0.12328		246.8	0.0042379	0.00848241	0.00394068	0.00509759		246.8	0.263532	0.230502	0.1702	0.100998
247	0.29087	0.260851	0.200031	0.123306		247	0.0033476	0.00772486	0.00329994	0.00493842		247	0.263759	0.230713	0.16984	0.101515
247.2	0.290741	0.260689	0.199308	0.123195		247.2	0.00318682	0.00729804	0.00291015	0.0041933		247.2	0.264292	0.231224	0.169348	0.101668
247.4	0.289783	0.259548	0.19868	0.122375		247.4	0.00332061	0.00691624	0.00271151	0.00394795		247.4	0.263301	0.230179	0.168641	0.101453
247.6	0.289999	0.259892	0.198358	0.122392		247.6	0.0031521	0.00703924	0.00217048	0.0040672		247.6	0.263236	0.230252	0.167902	0.101419
247.8	0.289589	0.260087	0.198579	0.122471		247.8	0.00347895	0.00733885	0.00259397	0.00437332		247.8	0.263598	0.230277	0.167764	0.102338
248	0.29067	0.260665	0.199515	0.122122		248	0.00372067	0.0073334	0.00240379	0.00353871		248	0.263731	0.229987	0.16718	0.10143
248.2	0.290403	0.260534	0.199624	0.122447		248.2	0.00332786	0.00720174	0.00233108	0.00324061		248.2	0.264034	0.229795	0.168206	0.101677
248.4	0.290204	0.260834	0.199999	0.122464		248.4	0.00356747	0.00774391	0.00233253	0.00306177		248.4	0.263693	0.229726	0.168348	0.101378
248.6	0.292289	0.26253	0.20076	0.123321		248.6	0.0041099	0.00823497	0.00244703	0.00303074		248.6	0.264897	0.230052	0.169162	0.102085
248.8	0.293185	0.262558	0.200809	0.123259		248.8	0.00480448	0.00837761	0.00305671	0.00297943		248.8	0.264744	0.230435	0.169787	0.102243
249	0.293926	0.262919	0.201075	0.123131		249	0.0055164	0.00845431	0.00377445	0.00286824		249	0.264595	0.230494	0.169827	0.101875
249.2	0.294871	0.263121	0.201321	0.123531		249.2	0.00623928	0.00855757	0.00382303	0.00231256		249.2	0.264354	0.230229	0.169879	0.100819
249.4	0.295164	0.263545	0.201904	0.123354		249.4	0.00674078	0.00862016	0.00447257	0.0026573		249.4	0.263795	0.230251	0.170415	0.100529
249.6	0.29466	0.262914	0.201829	0.122394		249.6	0.00711752	0.00866324	0.00460217	0.00258349		249.6	0.262634	0.229334	0.169977	0.0991351
249.8	0.294115	0.261928	0.201641	0.121927		249.8	0.00703204	0.00815569	0.00511648	0.00238026		249.8	0.262176	0.228693	0.170412	0.098942
250	0.293872	0.261446	0.201231	0.121366		250	0.00657086	0.00806672	0.00452387	0.00167298		250	0.261528	0.228044	0.170405	0.0980887
250.2	0.293038	0.260807	0.20065	0.120792		250.2	0.00634254	0.00811463	0.0044006	0.00142703		250.2	0.260798	0.228162	0.170278	0.0978601
250.4	0.292614	0.260707	0.200344	0.120425		250.4	0.00594563	0.00785735	0.00412561	0.00150243		250.4	0.260937	0.228048	0.17023	0.0974443
250.6	0.291729	0.259908	0.199288	0.120019		250.6	0.0052481	0.00771499	0.00303488	0.00118249		250.6	0.26047	0.227504	0.168984	0.0973033
250.8	0.290829	0.25975	0.199537	0.120133		250.8	0.00559122	0.00822001	0.00359895	0.00203061		250.8	0.260963	0.228498	0.169706	0.0978403
251	0.289406	0.25857	0.198901	0.119619		251	0.00515131	0.0076116	0.00307531	0.00189172		251	0.260562	0.228117	0.169448	0.0972674
251.2	0.288834	0.258331	0.197947	0.118983		251.2	0.00483278	0.00763894	0.00313706	0.00138108		251.2	0.260408	0.227762	0.169165	0.0969203
251.4	0.287456	0.257279	0.196862	0.11794		251.4	0.00424012	0.00742227	0.00277281	0.00142293		251.4	0.259682	0.227054	0.168161	0.0961055
251.6	0.28731	0.257441	0.196704	0.118039		251.6	0.00400037	0.00755939	0.00270617	0.00157734		251.6	0.259829	0.227033	0.16742	0.0960968
251.8	0.286692	0.256682	0.196567	0.117766		251.8	0.00370852	0.00684548	0.00271593	0.00163151		251.8	0.260065	0.226763	0.167146	0.0965202
252	0.287015	0.257035	0.196984	0.118139		252	0.00398132	0.00675781	0.00237713	0.00186378		252	0.260488	0.226678	0.166971	0.096619
252.2	0.286798	0.257242	0.196455	0.118527		252.2	0.00397414	0.00698421	0.00213669	0.00237646		252.2	0.260249	0.226674	0.167763	0.096866
252.4	0.286786	0.257628	0.196301	0.11818		252.4	0.00450491	0.00716592	0.00212615	0.00253412		252.4	0.260268	0.226656	0.167772	0.0965494
252.6	0.287549	0.258028	0.196305	0.118368		252.6	0.00563735	0.00800288	0.00314789	0.00385111		252.6	0.261816	0.227932	0.16838	0.09759
252.8	0.287733	0.258031	0.196216	0.118312		252.8	0.00623936	0.00803322	0.00388527	0.00397707		252.8	0.261651	0.227401	0.168236	0.0970562
253	0.28823	0.258665	0.196652	0.118927		253	0.0069995	0.00783216	0.00422682	0.00441035		253	0.262071	0.227217	0.16833	0.0967847
253.2	0.28817	0.258118	0.196164	0.118818		253.2	0.00686612	0.00754307	0.00393248	0.00391214		253.2	0.261862	0.226946	0.168247	0.0964423
253.4	0.288277	0.258333	0.19685	0.11922		253.4	0.00709238	0.00781504	0.00454412	0.00457975		253.4	0.261672	0.227133	0.168966	0.0962985
253.6	0.288052	0.257321	0.196498	0.118883		253.6	0.0068674	0.00704341	0.00428142	0.00420436		253.6	0.260966	0.226057	0.168874	0.0957112
253.8	0.288435	0.257412	0.196619	0.119478		253.8	0.0064595	0.00677427	0.0042971	0.00407169		253.8	0.261318	0.226458	0.169319	0.09624
254	0.288194	0.257563	0.196146	0.119329		254	0.00589773	0.00726146	0.00391495	0.00354473		254	0.2604	0.226215	0.168754	0.0954457
254.2	0.286931	0.257011	0.195704	0.119049		254.2	0.00505981	0.00733477	0.00382888	0.00357003		254.2	0.259554	0.225945	0.168531	0.0956456
254.4	0.28669	0.257135	0.195385	0.119654		254.4	0.00460497	0.00730384	0.00357385	0.00410011		254.4	0.259531	0.226429	0.168172	0.0961651
254.6	0.285991	0.257114	0.195086	0.120043		254.6	0.00344501	0.00728117	0.00292779	0.00374225		254.6	0.258729	0.226155	0.167317	0.0958443
254.8	0.286393	0.257579	0.195276	0.120619		254.8	0.00304433	0.00746952	0.00297814	0.00328256		254.8	0.259199	0.227159	0.167992	0.0961894
255	0.286862	0.25699	0.194919	0.121099		255	0.00257887	0.0070129	0.00207186	0.0030129		255	0.259462	0.226746	0.167397	0.0964993
255.2	0.287128	0.257852	0.195438	0.121637		255.2	0.00182458	0.00690757	0.00243627	0.00238687		255.2	0.259491	0.227396	0.167809	0.0967035
255.4	0.287011	0.257708	0.196019	0.121957		255.4	0.00209239	0.00721538	0.0033265	0.00313928		255.4	0.259766	0.228307	0.168111	0.0968371
255.6	0.288046	0.257716	0.197088	0.122554		255.6	0.00305093	0.00736109	0.00447797	0.00384672		255.6	0.260655	0.228615	0.168504	0.0974793
255.8	0.288214	0.257629	0.19774	0.123266		255.8	0.00325159	0.00717081	0.00464086	0.00435756		255.8	0.261216	0.228681	0.168972	0.0986164
256	0.288363	0.257554	0.197565	0.122947		256	0.00372585	0.00724633	0.00468698	0.00471725		256	0.261487	0.227959	0.168591	0.0983661
256.2	0.288625	0.257974	0.197442	0.122312		256.2	0.0038918	0.00741215	0.0046436	0.00475246		256.2	0.260927	0.227912	0.168505	0.097565
256.4	0.288326	0.257876	0.197874	0.12194		256.4	0.00447075	0.0077117	0.00490505	0.00489638		256.4	0.261605	0.228037	0.168485	0.0976271
256.6	0.288173	0.25736	0.197486	0.120799		256.6	0.00546138	0.007974	0.00627254	0.00529579		256.6	0.262017	0.228564	0.168511	0.0981235
256.8	0.288318	0.257161	0.19741	0.120396		256.8	0.0050883	0.0075147	0.00599451	0.00472778		256.8	0.261569	0.227932	0.168065	0.097585
257	0.28839	0.256716	0.196755	0.119948		257	0.00551991	0.00767511	0.0057015	0.00495659		257	0.26123	0.227957	0.167373	0.0975866
257.2	0.288383	0.25678	0.196346	0.119836		257.2	0.00550751	0.00846606	0.00534176	0.00506406		257.2	0.26089	0.228077	0.166746	0.0976274
257.4	0.288648	0.257704	0.196589	0.120658		257.4	0.00700905	0.00929049	0.00641593	0.00646969		257.4	0.260626	0.228145	0.167207	0.0983384
257.6	0.288603	0.257218	0.195546	0.119719		257.6	0.00719949	0.00861206	0.00631541	0.00575073		257.6	0.260512	0.227375	0.166665	0.0980345
257.8	0.288654	0.257436	0.195086	0.119932		257.8	0.00783228	0.00866125	0.00657598	0.00563662		257.8	0.26064	0.227368	0.166381	0.0978349
258	0.288656	0.257534	0.19472	0.119448		258	0.00844925	0.00866669	0.00611859	0.00492639		258	0.259873	0.226697	0.165103	0.0967695
258.2	0.287851	0.257513	0.194806	0.119233		258.2	0.00865773	0.00870208	0.00621139	0.00482542		258.2	0.259858	0.226768	0.164903	0.097087
258.4	0.288867	0.257604	0.194368	0.119364		258.4	0.00932479	0.00805304	0.00558192	0.00427258		258.4	0.260398	0.226674	0.164107	0.097006
258.6	0.288738	0.256703	0.194397	0.119205		258.6	0.00884859	0.00704049	0.00487253	0.0034711		258.6	0.260021	0.225977	0.164385	0.0970058
258.8	0.289865	0.256301	0.193876	0.119121		258.8	0.00942768	0.00717254	0.00413042	0.00335536		258.8	0.260619	0.225994	0.164506	0.0975031
259	0.290097	0.255796	0.194104	0.118935		259	0.0100938	0.00718858	0.0046663	0.00408669		259	0.260967	0.2254	0.164798	0.0974491
259.2	0.290051	0.255947	0.19496	0.118793		259.2	0.00996432	0.00680503	0.00541211	0.00383819		259.2	0.260427	0.225367	0.165776	0.0967421
259.4	0.290111	0.25586	0.19604	0.118944		259.4	0.00967888	0.00683293	0.00518998	0.0041575		259.4	0.260089	0.22524	0.165648	0.0966569
259.6	0.289358	0.255051	0.196072	0.11845		259.6	0.0088768	0.00618186	0.00471915	0.00389279		259.6	0.259846	0.224859	0.165729	0.0965771
259.8	0.28903	0.255748	0.196634	0.119008		259.8	0.00776344	0.00654721	0.00474364	0.00375207		259.8	0.259033	0.224712	0.166171	0.0968661
260	0.288347	0.255485	0.196446	0.118005		260	0.00701871	0.0058753	0.00402822	0.00348461		260	0.258173	0.224456	0.165934	0.0963526
260.2	0.288116	0.256137	0.196802	0.117702		260.2	0.00671116	0.00653986	0.00433103	0.00359802		260.2	0.258117	0.225517	0.166319	0.0962479
260.4	0.28648	0.255639	0.196685	0.117062		260.4	0.00523178	0.00630138	0.00357701	0.00305376		260.4	0.257752	0.225552	0.166054	0.0962893
260.6	0.285997	0.256227	0.196084	0.116803		260.6	0.00493705	0.0062785	0.00372958	0.00284097		260.6	0.257285	0.226031	0.16607	0.0966083
260.8	0.286445	0.257227	0.196303	0.117411		260.8	0.00410085	0.00701461	0.00360808	0.00342239		260.8	0.256949	0.226407	0.166235	0.0965045
261	0.286551	0.257373	0.195568	0.117333		261	0.00396982	0.00746831	0.00301635	0.00370184		261	0.256482	0.226897	0.16563	0.0961076
261.2	0.286789	0.25859	0.195729	0.117871		261.2	0.00465127	0.00879106	0.00364232	0.00458202		261.2	0.256414	0.22694	0.1651	0.0960876
261.4	0.285781	0.258246	0.195601	0.118008		261.4	0.00440961	0.00863653	0.00419058	0.00478026		261.4	0.255974	0.226573	0.165375	0.0961184
261.6	0.285784	0.257856	0.195294	0.117003		261.6	0.00414387	0.0078835	0.00387324	0.00317994		261.6	0.256289	0.226524	0.164875	0.09493
261.8	0.286139	0.258046	0.195415	0.117526		261.8	0.00497983	0.00804298	0.00390786	0.00288895		261.8	0.256491	0.226689	0.164493	0.0946062
262	0.286203	0.25756	0.195438	0.117218		262	0.0059841	0.00789619	0.00372177	0.00283619		262	0.257272	0.227164	0.16418	0.0941787
262.2	0.286216	0.257384	0.195578	0.117267		262.2	0.00678545	0.00820986	0.00398751	0.00357089		262.2	0.25775	0.226521	0.163981	0.0942703
262.4	0.287128	0.257205	0.195965	0.117755		262.4	0.00716361	0.0077749	0.00349111	0.00348309		262.4	0.257741	0.225781	0.163622	0.0939802
262.6	0.285996	0.256226	0.195174	0.11719		262.6	0.00706293	0.00785416	0.00360292	0.00396535		262.6	0.257117	0.225209	0.163874	0.0939891
262.8	0.28608	0.256229	0.194814	0.117136		262.8	0.00774061	0.00830688	0.00378153	0.00448323		262.8	0.258276	0.225085	0.163826	0.0940737
263	0.285183	0.255787	0.195102	0.116444		263	0.00772973	0.00817418	0.00436084	0.00441024		263	0.258448	0.224464	0.164381	0.0933226
263.2	0.284568	0.254838	0.194722	0.116265		263.2	0.00754821	0.00814432	0.00374872	0.00418538		263.2	0.258118	0.223641	0.164249	0.0930696
263.4	0.284	0.254921	0.194564	0.116279		263.4	0.00688346	0.00894786	0.00336865	0.00397811		263.4	0.257638	0.223871	0.163821	0.0933191
263.6	0.28319	0.254081	0.193888	0.115767		263.6	0.00606512	0.00872891	0.00355155	0.00384073		263.6	0.257495	0.223611	0.164304	0.0929819
263.8	0.282999	0.254609	0.194158	0.115936		263.8	0.00591891	0.0094652	0.00419909	0.00340941		263.8	0.257014	0.223629	0.164882	0.0932265
264	0.282258	0.253661	0.193637	0.11574		264	0.00573827	0.00929592	0.00370882	0.00326745		264	0.256738	0.223242	0.165066	0.0930894
264.2	0.282024	0.253939	0.193446	0.115848		264.2	0.00543558	0.010034	0.00338822	0.00298888		264.2	0.256732	0.223471	0.164525	0.0931044
264.4	0.281683	0.253985	0.19378	0.116215		264.4	0.00446662	0.00946715	0.00275913	0.00244907		264.4	0.256092	0.223005	0.164194	0.0932209
264.6	0.282454	0.254858	0.193976	0.117428		264.6	0.00453743	0.00967309	0.00274455	0.00277966		264.6	0.255694	0.222675	0.16435	0.0937539
264.8	0.283786	0.25502	0.194646	0.117888		264.8	0.00459418	0.0101002	0.0037904	0.00344502		264.8	0.255584	0.22263	0.164831	0.0934275
265	0.284369	0.255233	0.194666	0.117779		265	0.00399062	0.00971019	0.00293707	0.00263384		265	0.255298	0.222451	0.163966	0.0933026
265.2	0.284505	0.255556	0.194695	0.118237		265.2	0.00378335	0.00972784	0.00302531	0.00325204		265.2	0.254881	0.221655	0.163162	0.0936296
265.4	0.284531	0.254962	0.194285	0.118627		265.4	0.0032072	0.00890059	0.00246358	0.00288575		265.4	0.254947	0.22158	0.162864	0.0941335
265.6	0.286085	0.255907	0.194884	0.118574		265.6	0.00478896	0.00872088	0.00327787	0.00267169		265.6	0.256021	0.222642	0.163143	0.094452
265.8	0.286897	0.255156	0.194663	0.119073		265.8	0.00543417	0.00799449	0.00310563	0.00248919		265.8	0.256108	0.222572	0.163003	0.0947564
266	0.28752	0.255285	0.195008	0.11939		266	0.00671057	0.00813159	0.0032975	0.00369333		266	0.256902	0.223497	0.163385	0.0957532
266.2	0.28797	0.256313	0.195997	0.120564		266.2	0.00711487	0.00815806	0.0036015	0.00474413		266.2	0.257132	0.223688	0.163669	0.0965424
266.4	0.287738	0.25638	0.196379	0.121138		266.4	0.00708627	0.00773501	0.00340598	0.00453391		266.4	0.257191	0.223775	0.163726	0.0969106
266.6	0.286228	0.255682	0.194918	0.120265		266.6	0.00679792	0.00696899	0.00346659	0.0048296		266.6	0.257493	0.224102	0.164145	0.0974473
266.8	0.286103	0.256014	0.19454	0.120271		266.8	0.00684288	0.00684147	0.00326057	0.00492625		266.8	0.258639	0.225138	0.165188	0.0983796
267	0.285709	0.255513	0.19375	0.119156		267	0.00742699	0.00773378	0.00366783	0.00523356		267	0.259268	0.225832	0.165712	0.0983073
267.2	0.284852	0.255041	0.192969	0.118655		267.2	0.00711563	0.00799691	0.00355701	0.00492395		267.2	0.2586	0.225789	0.165331	0.0978197
267.4	0.284657	0.255018	0.192324	0.117958		267.4	0.00688721	0.0086546	0.00441799	0.00498569		267.4	0.258779	0.226453	0.165616	0.0977973
267.6	0.283678	0.254124	0.191837	0.11802		267.6	0.00645191	0.00901399	0.00489377	0.00520743		267.6	0.259614	0.226551	0.166321	0.0980583
267.8	0.283966	0.254032	0.19159	0.118125		267.8	0.00681286	0.00950008	0.00516355	0.00494837		267.8	0.259774	0.226753	0.166674	0.0982658
268	0.284378	0.253544	0.191142	0.118118		268	0.00688997	0.00991785	0.00516923	0.00502771		268	0.259491	0.226761	0.166453	0.0980832
268.2	0.284621	0.253219	0.190747	0.117543		268.2	0.0060514	0.00912747	0.00430997	0.00436858		268.2	0.259039	0.226251	0.165481	0.0975179
268.4	0.28462	0.253105	0.191329	0.117056		268.4	0.00571074	0.00966379	0.00444376	0.00385491		268.4	0.259475	0.226722	0.166207	0.0974782
268.6	0.284706	0.253351	0.191953	0.117645		268.6	0.00536005	0.0104253	0.00491009	0.00422072		268.6	0.25882	0.226471	0.166505	0.0974604
268.8	0.285483	0.25347	0.192453	0.117671		268.8	0.00523898	0.0101784	0.0052746	0.0039363		268.8	0.258653	0.226321	0.165722	0.0966711
269	0.285717	0.25358	0.192674	0.11767		269	0.00443309	0.00989844	0.0050451	0.00327442		269	0.258007	0.225871	0.164499	0.0962431
269.2	0.285563	0.252974	0.192555	0.117579		269.2	0.00430216	0.00988607	0.00492864	0.00309439		269.2	0.257688	0.224907	0.163747	0.0955162
269.4	0.286763	0.253041	0.193234	0.117671		269.4	0.00447343	0.00997965	0.00507412	0.00222139		269.4	0.257287	0.224445	0.163703	0.0943908
269.6	0.286959	0.25308	0.19422	0.11729		269.6	0.00467947	0.00911824	0.00595659	0.00161287		269.6	0.256661	0.224081	0.163841	0.093737
269.8	0.286795	0.252854	0.194733	0.117643		269.8	0.00392456	0.00872983	0.00501842	0.00099506		269.8	0.255021	0.222753	0.163116	0.0930224
270	0.286535	0.253824	0.19577	0.118446		270	0.00372257	0.00885894	0.00496215	0.00200336		270	0.254373	0.222606	0.163032	0.0935926
270.2	0.28681	0.254125	0.196301	0.119178		270.2	0.00344219	0.00809613	0.00448204	0.00193353		270.2	0.254301	0.221941	0.162669	0.0938263
270.4	0.286241	0.254363	0.196249	0.11869		270.4	0.00280901	0.00799004	0.00388504	0.00125458		270.4	0.253205	0.221154	0.162003	0.0932355
270.6	0.286332	0.254514	0.195909	0.118057		270.6	0.00290396	0.00799944	0.00429199	0.00157429		270.6	0.253249	0.221598	0.162526	0.0936678
270.8	0.285742	0.25436	0.195585	0.117145		270.8	0.00245126	0.00810375	0.00381233	0.00152598		270.8	0.253436	0.222271	0.162939	0.0938277
271	0.285365	0.25401	0.195402	0.116331		271	0.00342115	0.00820626	0.0043848	0.002374		271	0.253601	0.221727	0.162442	0.0932708
271.2	0.284914	0.253808	0.195549	0.116669		271.2	0.00302804	0.00782611	0.00412732	0.00260693		271.2	0.253028	0.221438	0.162972	0.0932146
271.4	0.284845	0.253391	0.194678	0.116714		271.4	0.00399144	0.00825234	0.00418959	0.00313123		271.4	0.25433	0.221785	0.163732	0.0944978
271.6	0.284431	0.252843	0.193731	0.116371		271.6	0.00480392	0.00824217	0.00408666	0.00312198		271.6	0.255169	0.222264	0.164302	0.0952308
271.8	0.285134	0.253159	0.193344	0.116243		271.8	0.00520655	0.00810178	0.00359714	0.00282111		271.8	0.255072	0.222895	0.164541	0.0953983
272	0.285109	0.25356	0.193663	0.116584		272	0.0052788	0.00845452	0.00373027	0.00340591		272	0.255026	0.223779	0.165147	0.096136
272.2	0.285111	0.253484	0.193597	0.116281		272.2	0.00476794	0.00772434	0.00314483	0.0030774		272.2	0.255471	0.224074	0.165659	0.0965181
272.4	0.28551	0.254542	0.194457	0.116731		272.4	0.00589919	0.00894753	0.003965	0.00361796		272.4	0.25643	0.225559	0.166721	0.0975668
272.6	0.286287	0.255216	0.195104	0.117936		272.6	0.00617621	0.0090587	0.00450821	0.00454636		272.6	0.256627	0.225865	0.166579	0.0981502
272.8	0.285993	0.254173	0.194754	0.117943		272.8	0.00590142	0.00789863	0.00410326	0.00458246		272.8	0.256545	0.225236	0.165562	0.0978522
273	0.286509	0.254464	0.195099	0.117942		273	0.00620673	0.00822336	0.00500292	0.00459444		273	0.256809	0.225686	0.166137	0.0977827
273.2	0.286456	0.255019	0.19475	0.117891		273.2	0.00661659	0.00836167	0.00473924	0.00449375		273.2	0.257076	0.225746	0.16629	0.0977577
273.4	0.287124	0.255189	0.195268	0.118328		273.4	0.00661317	0.00786627	0.00506884	0.00389894		273.4	0.256313	0.224876	0.166408	0.0968611
273.6	0.286143	0.255214	0.194939	0.117998		273.6	0.00619388	0.0077334	0.00502363	0.00405386		273.6	0.256068	0.224633	0.165917	0.0968444
273.8	0.286369	0.255992	0.195543	0.118103		273.8	0.00584174	0.00792561	0.0051504	0.00393536		273.8	0.255943	0.2241	0.166038	0.0969536
274	0.286133	0.256342	0.195781	0.118264		274	0.00607206	0.00800453	0.00563369	0.00439833		274	0.25592	0.224125	0.165515	0.097143
274.2	0.286219	0.256005	0.195773	0.117516		274.2	0.00549255	0.00779803	0.00611713	0.00407895		274.2	0.255624	0.223378	0.165089	0.0971812
274.4	0.286098	0.256657	0.196495	0.117501		274.4	0.00490649	0.00756774	0.00606407	0.00366108		274.4	0.254901	0.222575	0.164619	0.0965061
274.6	0.286203	0.25598	0.196509	0.117127		274.6	0.00465715	0.00739444	0.00630483	0.00381078		274.6	0.255072	0.222035	0.164629	0.0968375
274.8	0.286322	0.255441	0.197011	0.117008		274.8	0.00477834	0.00730498	0.00613663	0.00395295		274.8	0.255083	0.221482	0.16465	0.0964243
275	0.286506	0.255048	0.196985	0.117319		275	0.0055711	0.00724355	0.00614792	0.00408713		275	0.255506	0.221142	0.164488	0.0963131
275.2	0.286024	0.254614	0.196786	0.117992		275.2	0.00543546	0.00772924	0.00603875	0.00409058		275.2	0.255311	0.221073	0.16522	0.0962331
275.4	0.286167	0.254928	0.19688	0.117701		275.4	0.00620989	0.00851617	0.00677274	0.00372545		275.4	0.255364	0.220865	0.16536	0.0954822
275.6	0.286168	0.254772	0.196807	0.117196		275.6	0.00554964	0.00861216	0.00683365	0.00284641		275.6	0.255122	0.220754	0.165633	0.0948463
275.8	0.285802	0.25437	0.197329	0.117598		275.8	0.00522758	0.00853002	0.00680037	0.00263054		275.8	0.255303	0.220889	0.166276	0.0946306
276	0.286515	0.254951	0.198411	0.118522		276	0.00566007	0.00904393	0.00726208	0.00290565		276	0.255772	0.221064	0.166937	0.0948674
276.2	0.286803	0.254874	0.198411	0.118738		276.2	0.00603097	0.00907187	0.00705818	0.00266119		276.2	0.256851	0.221725	0.167833	0.0953179
276.4	0.287621	0.255689	0.198679	0.119296		276.4	0.0077128	0.0104227	0.00755907	0.00312395		276.4	0.257727	0.222969	0.167895	0.0956191
276.6	0.287697	0.254799	0.198555	0.119424		276.6	0.00827456	0.0108484	0.00718446	0.00352937		276.6	0.25767	0.223096	0.167487	0.0956169
276.8	0.287046	0.253461	0.197712	0.119182		276.8	0.00801843	0.0102446	0.00646308	0.00295531		276.8	0.257176	0.222582	0.167296	0.0951914
277	0.287665	0.254305	0.197496	0.119614		277	0.00901283	0.0108534	0.00699116	0.00331295		277	0.257696	0.223559	0.167384	0.0954732
277.2	0.287376	0.253877	0.196562	0.119466		277.2	0.009261	0.0102215	0.00630811	0.00303174		277.2	0.257329	0.223088	0.166646	0.0948057
277.4	0.28666	0.252889	0.195879	0.11896		277.4	0.0088774	0.00976491	0.00602355	0.00278965		277.4	0.256516	0.222176	0.165811	0.0941791
277.6	0.286205	0.252839	0.195086	0.118019		277.6	0.00859114	0.00922524	0.00564424	0.00264631		277.6	0.256633	0.222061	0.16507	0.094157
277.8	0.286754	0.253164	0.195155	0.118061		277.8	0.00916986	0.00913275	0.00619752	0.00318105		277.8	0.25636	0.222038	0.1651	0.0949701
278	0.286549	0.253454	0.19512	0.118111		278	0.00924567	0.00892382	0.00589414	0.00370827		278	0.255673	0.221871	0.16375	0.0951673
278.2	0.286277	0.252864	0.194576	0.117373		278.2	0.00897426	0.00858473	0.00633256	0.00403008		278.2	0.255273	0.221902	0.163788	0.0958064
278.4	0.28635	0.25275	0.193808	0.117312		278.4	0.0084659	0.00808297	0.00496487	0.00395787		278.4	0.254508	0.22078	0.162267	0.0952943
278.6	0.286191	0.252451	0.193292	0.116866		278.6	0.00832129	0.00863623	0.00501537	0.00421276		278.6	0.254137	0.220974	0.162124	0.0951619
278.8	0.286934	0.252885	0.193346	0.116987		278.8	0.00881869	0.00881307	0.00473974	0.00483263		278.8	0.253944	0.221161	0.161465	0.0953628
279	0.286501	0.253074	0.192719	0.11689		279	0.00870856	0.00926007	0.00497234	0.00548144		279	0.253854	0.221809	0.160889	0.0954729
279.2	0.286169	0.253609	0.19274	0.117124		279.2	0.00829654	0.00958389	0.00531331	0.00592342		279.2	0.252851	0.22204	0.160804	0.0948025
279.4	0.285818	0.254	0.19266	0.116085		279.4	0.00781957	0.00979728	0.00567721	0.00553787		279.4	0.252387	0.22218	0.160475	0.0942043
279.6	0.284629	0.253874	0.19293	0.116168		279.6	0.00670599	0.00950127	0.00560946	0.00580028		279.6	0.25247	0.221698	0.160676	0.0946165
279.8	0.283187	0.253586	0.193242	0.115897		279.8	0.00610699	0.00969073	0.00580253	0.00587662		279.8	0.252499	0.222142	0.16131	0.0945853
280	0.284058	0.254449	0.193943	0.116424		280	0.00681975	0.0101326	0.00609085	0.00592002		280	0.252889	0.222655	0.161812	0.0945315
280.2	0.283081	0.254623	0.19413	0.11585		280.2	0.00673877	0.0108818	0.00648919	0.00615351		280.2	0.253104	0.223874	0.163083	0.0950481
280.4	0.283097	0.254973	0.194042	0.11537		280.4	0.00733979	0.0118367	0.00715016	0.00622848		280.4	0.252502	0.224425	0.163063	0.0946502
280.6	0.282905	0.25471	0.194035	0.115447		280.6	0.00676009	0.0118993	0.00650549	0.00582546		280.6	0.252091	0.223733	0.162905	0.0944131
280.8	0.282658	0.254894	0.194254	0.116115		280.8	0.00613105	0.011211	0.00603312	0.00583076		280.8	0.252575	0.223722	0.163566	0.0948826
281	0.282853	0.25497	0.194535	0.116283		281	0.00670533	0.010948	0.00629673	0.00618535		281	0.253457	0.223799	0.163881	0.0949316
281.2	0.282812	0.253951	0.194076	0.115938		281.2	0.0069481	0.0106133	0.00645718	0.00610579		281.2	0.253514	0.223647	0.164331	0.0948786
281.4	0.282645	0.253664	0.19392	0.11627		281.4	0.00672136	0.010203	0.00682046	0.00604929		281.4	0.253883	0.223486	0.164215	0.0953845
281.6	0.283318	0.253835	0.194828	0.116795		281.6	0.00707047	0.00988647	0.00743507	0.00594265		281.6	0.254471	0.223428	0.164847	0.095414
281.8	0.283789	0.253527	0.194542	0.117489		281.8	0.00757928	0.00993847	0.00774333	0.00615995		281.8	0.255062	0.223757	0.165827	0.0966257
282	0.283931	0.253525	0.193918	0.11751		282	0.0074841	0.00978348	0.00744058	0.00578536		282	0.254856	0.223746	0.164984	0.0964903
282.2	0.283599	0.252648	0.193236	0.117407		282.2	0.00706798	0.0095422	0.00706269	0.00513509		282.2	0.254514	0.223242	0.165152	0.0958761
282.4	0.283543	0.251926	0.192614	0.116932		282.4	0.00652489	0.00869572	0.00569197	0.00414509		282.4	0.253768	0.221852	0.16406	0.0950248
282.6	0.283963	0.2526	0.192749	0.117391		282.6	0.00733623	0.00941097	0.00579381	0.00443356		282.6	0.254003	0.222822	0.163998	0.0950363
282.8	0.284502	0.25256	0.19294	0.116918		282.8	0.00751051	0.00936222	0.00587449	0.00446197		282.8	0.253635	0.222561	0.163631	0.0947402
283	0.284268	0.253167	0.193013	0.116976		283	0.00733407	0.00938678	0.00592608	0.0037813		283	0.253658	0.2229	0.163584	0.0942753
283.2	0.283241	0.252325	0.192345	0.116235		283.2	0.00691515	0.00881475	0.0054817	0.00296474		283.2	0.252717	0.221966	0.162844	0.0933054
283.4	0.28226	0.252179	0.19202	0.11522		283.4	0.0065887	0.00884947	0.00552202	0.00264879		283.4	0.252228	0.221506	0.162905	0.0932294
283.6	0.282059	0.252439	0.192274	0.115514		283.6	0.00581531	0.00874803	0.00499489	0.00267923		283.6	0.251629	0.220934	0.162458	0.0931886
283.8	0.281358	0.252421	0.191793	0.114682		283.8	0.00574202	0.00873684	0.00479635	0.00197422		283.8	0.250845	0.22127	0.162393	0.0922938
284	0.281438	0.252505	0.191126	0.113795		284	0.00628763	0.00870355	0.00434107	0.00181984		284	0.24991	0.220835	0.161754	0.0916411
284.2	0.280372	0.252812	0.190086	0.112868		284.2	0.00569946	0.00922521	0.00411671	0.00206493		284.2	0.249553	0.221161	0.161714	0.0919821
284.4	0.28102	0.253785	0.190025	0.113308		284.4	0.00573265	0.00978664	0.00396659	0.00236633		284.4	0.249725	0.221909	0.161615	0.0922914
284.6	0.280591	0.253811	0.189328	0.112945		284.6	0.00531827	0.00968549	0.00268462	0.00230467		284.6	0.249809	0.221452	0.16114	0.0926044
284.8	0.281088	0.253622	0.189336	0.112658		284.8	0.00582898	0.00959214	0.00244113	0.00281588		284.8	0.250636	0.222484	0.161344	0.0927449
285	0.281028	0.252869	0.189313	0.112311		285	0.00571961	0.00956827	0.00266472	0.00299773		285	0.251011	0.222469	0.161267	0.0925986
285.2	0.28058	0.252676	0.189846	0.112798		285.2	0.00573743	0.00976002	0.00341144	0.00392414		285.2	0.251121	0.222305	0.161663	0.0931646
285.4	0.280335	0.252692	0.189883	0.113102		285.4	0.0048567	0.00894806	0.00346196	0.00383861		285.4	0.250988	0.221686	0.160908	0.0926894
285.6	0.281357	0.252978	0.190885	0.113996		285.6	0.0047774	0.00881285	0.00391199	0.00440642		285.6	0.251096	0.221156	0.161268	0.0923635
285.8	0.281519	0.253054	0.189703	0.114259		285.8	0.0040785	0.00839537	0.0030772	0.00418246		285.8	0.251106	0.220889	0.161116	0.0924906
286	0.281263	0.252711	0.189843	0.114636		286	0.00316668	0.00821173	0.00278836	0.00374394		286	0.250276	0.22088	0.160455	0.0917309
286.2	0.280812	0.252449	0.190388	0.114788		286.2	0.00317516	0.00845993	0.00263731	0.00321409		286.2	0.251036	0.221011	0.161162	0.0914833
286.4	0.281144	0.252409	0.19054	0.114753		286.4	0.00337318	0.00835661	0.00249651	0.00344498		286.4	0.251446	0.221031	0.161019	0.0915086
286.6	0.280702	0.252244	0.190496	0.114716		286.6	0.00300803	0.00874181	0.00310101	0.00377239		286.6	0.251303	0.221131	0.161738	0.0913637
286.8	0.28048	0.251531	0.191004	0.114217		286.8	0.00299984	0.00819647	0.00437059	0.00308396		286.8	0.251808	0.220496	0.163039	0.0911361
287	0.279439	0.251282	0.190095	0.113993		287	0.00315837	0.00746653	0.00420633	0.00228853		287	0.252263	0.220314	0.162698	0.0909478
287.2	0.279018	0.250306	0.189854	0.113716		287.2	0.00370192	0.0075043	0.00435383	0.00256031		287.2	0.251647	0.219529	0.163022	0.0906035
287.4	0.279159	0.251038	0.18994	0.114335		287.4	0.00430568	0.00832816	0.00460242	0.00292392		287.4	0.251275	0.220374	0.163548	0.0913282
287.6	0.279322	0.251581	0.190271	0.11509		287.6	0.00405122	0.0083209	0.00428141	0.00276426		287.6	0.250918	0.220287	0.163268	0.0913367
287.8	0.278854	0.251594	0.190657	0.114847		287.8	0.00450765	0.00792615	0.00471814	0.00265228		287.8	0.250819	0.220073	0.163672	0.0908139
288	0.279452	0.251707	0.190516	0.114836		288	0.00521903	0.00841024	0.00490133	0.00303388		288	0.250762	0.220177	0.16337	0.091189
288.2	0.279985	0.252251	0.190418	0.115374		288.2	0.00518816	0.00818118	0.00499032	0.00281657		288.2	0.251149	0.220184	0.163572	0.0916892
288.4	0.280901	0.252764	0.190337	0.115647		288.4	0.00610391	0.00881871	0.00460112	0.0035864		288.4	0.25125	0.221268	0.163589	0.0928058
288.6	0.280202	0.251736	0.189608	0.114601		288.6	0.00662338	0.00855759	0.00400367	0.00317674		288.6	0.250973	0.220867	0.163396	0.09262
288.8	0.281056	0.251411	0.190051	0.114859		288.8	0.00696509	0.00848152	0.00458432	0.00361187		288.8	0.250912	0.221027	0.163288	0.0924696
289	0.281582	0.251825	0.191203	0.115397		289	0.00734816	0.00878294	0.00523453	0.00414537		289	0.250805	0.220801	0.16311	0.0928548
289.2	0.281489	0.251959	0.192136	0.115582		289.2	0.00749871	0.00894888	0.00559304	0.00478344		289.2	0.249751	0.219781	0.162828	0.092544
289.4	0.281371	0.251494	0.191148	0.11509		289.4	0.00691082	0.00853493	0.00494389	0.00435456		289.4	0.248865	0.219226	0.161545	0.0915781
289.6	0.282653	0.252064	0.191772	0.115773		289.6	0.00743253	0.00884513	0.005082	0.00485099		289.6	0.249683	0.219322	0.161585	0.0922622
289.8	0.28203	0.251631	0.191077	0.114979		289.8	0.00629779	0.00857061	0.00431533	0.00418742		289.8	0.249634	0.219173	0.161431	0.0925927
290	0.282095	0.250709	0.190963	0.114591		290	0.00648631	0.00864781	0.00420718	0.00419113		290	0.249603	0.218817	0.16113	0.0932589
290.2	0.28202	0.250782	0.19086	0.114093		290.2	0.0071409	0.00875775	0.00431495	0.00416831		290.2	0.249851	0.218542	0.161271	0.09347
290.4	0.281901	0.249678	0.190071	0.113559		290.4	0.00733944	0.00838358	0.00447505	0.00514782		290.4	0.249963	0.217838	0.161039	0.0940993
290.6	0.281089	0.248948	0.189499	0.112888		290.6	0.00780208	0.00890498	0.00546346	0.00605058		290.6	0.250445	0.218422	0.161416	0.09477
290.8	0.281127	0.248942	0.189199	0.112724		290.8	0.00839752	0.00878279	0.0057663	0.00555665		290.8	0.250919	0.217394	0.160914	0.094409
291	0.280947	0.248675	0.188589	0.112495		291	0.00833287	0.00837675	0.00520359	0.00515511		291	0.251085	0.217131	0.160387	0.0936913
291.2	0.281287	0.249434	0.18932	0.112906		291.2	0.00838115	0.00891486	0.00528747	0.00497584		291.2	0.250653	0.217467	0.161009	0.0932432
291.4	0.281717	0.250674	0.189916	0.114191		291.4	0.0087442	0.0097108	0.00593816	0.00556084		291.4	0.250882	0.218186	0.161218	0.0939204
291.6	0.281654	0.251009	0.190033	0.11398		291.6	0.00834199	0.00903418	0.00588848	0.00565813		291.6	0.251565	0.218276	0.161158	0.0937016
291.8	0.282028	0.250622	0.189569	0.11399		291.8	0.00874584	0.0085779	0.00576154	0.00571379		291.8	0.252479	0.217936	0.160455	0.0932882
292	0.282701	0.250873	0.188851	0.114354		292	0.00909876	0.00917542	0.00539101	0.00605875		292	0.252785	0.218148	0.160423	0.0938709
292.2	0.282724	0.251634	0.188966	0.11499		292.2	0.00945638	0.00955354	0.00540804	0.00659024		292.2	0.253182	0.218041	0.160629	0.0942348
292.4	0.283157	0.251731	0.188953	0.115085		292.4	0.0100023	0.0102668	0.00579429	0.00746172		292.4	0.253327	0.219318	0.160954	0.0945294
292.6	0.283158	0.251876	0.189539	0.115676		292.6	0.00981258	0.0105643	0.00626459	0.00716935		292.6	0.253378	0.220015	0.161796	0.0941646
292.8	0.283565	0.252659	0.190168	0.11639		292.8	0.00927531	0.0109981	0.00647128	0.00761721		292.8	0.252838	0.219808	0.161515	0.0938877
293	0.283816	0.253187	0.190865	0.116528		293	0.00939745	0.0118456	0.00672796	0.00779039		293	0.252996	0.220736	0.161252	0.0939753
293.2	0.282786	0.252373	0.189963	0.115967		293.2	0.00849828	0.0118533	0.0056887	0.00720082		293.2	0.251884	0.220371	0.16063	0.0931285
293.4	0.282374	0.252253	0.18984	0.115875		293.4	0.00741445	0.0109552	0.00511664	0.00680401		293.4	0.251797	0.220283	0.160589	0.0927984
293.6	0.283039	0.252617	0.19079	0.115966		293.6	0.0074164	0.0108479	0.00562224	0.00740583		293.6	0.252817	0.221035	0.161757	0.0937372
293.8	0.282697	0.252343	0.190898	0.115195		293.8	0.00647165	0.0103933	0.0058351	0.00718455		293.8	0.251748	0.220605	0.161788	0.0930582
294	0.282855	0.251563	0.190422	0.1144		294	0.00643755	0.00951606	0.00557955	0.00619178		294	0.251147	0.219803	0.161391	0.092574
294.2	0.282036	0.251649	0.190473	0.113846		294.2	0.00654698	0.00920166	0.00577271	0.00602212		294.2	0.251478	0.22086	0.161554	0.0926952
294.4	0.281484	0.250438	0.189743	0.112869		294.4	0.0062102	0.00883466	0.00531968	0.00570863		294.4	0.251318	0.220545	0.160981	0.0924358
294.6	0.280625	0.250009	0.189047	0.112604		294.6	0.0058376	0.00846385	0.00530567	0.00545165		294.6	0.250721	0.220301	0.160464	0.0917285
294.8	0.280043	0.249055	0.188342	0.111515		294.8	0.00471526	0.00732028	0.00439504	0.00313442		294.8	0.249889	0.218838	0.16028	0.0900326
295	0.279704	0.248128	0.18804	0.110673		295	0.00460209	0.00667842	0.00387663	0.00211099		295	0.25016	0.219199	0.160784	0.089169
295.2	0.278563	0.248192	0.187748	0.110178		295.2	0.00426749	0.00677379	0.00422089	0.00198486		295.2	0.24923	0.219251	0.161143	0.0889082
295.4	0.278334	0.247573	0.187456	0.10967		295.4	0.004028	0.00636431	0.00428823	0.00207148		295.4	0.249209	0.218533	0.160821	0.0887538
295.6	0.278627	0.247497	0.187047	0.109178		295.6	0.00434478	0.0064676	0.00427609	0.002072		295.6	0.249952	0.218712	0.160351	0.0881663
295.8	0.278099	0.246696	0.186288	0.109172		295.8	0.00448379	0.00659629	0.00403063	0.00218596		295.8	0.249607	0.217774	0.159725	0.0880144
296	0.277975	0.24672	0.186423	0.109124		296	0.00523178	0.00723403	0.00438017	0.00243554		296	0.24908	0.217532	0.159838	0.0882852
296.2	0.27757	0.247022	0.186885	0.109157		296.2	0.00564424	0.00809792	0.00483792	0.0022865		296.2	0.249083	0.217301	0.159407	0.0879554
296.4	0.276498	0.245606	0.186398	0.108512		296.4	0.00496767	0.00712001	0.00458495	0.0014667		296.4	0.247672	0.216262	0.158359	0.0875363
296.6	0.276634	0.246052	0.186302	0.109201		296.6	0.00488904	0.00728307	0.00378994	0.00135292		296.6	0.247446	0.216178	0.157523	0.0879754
296.8	0.276206	0.24686	0.186333	0.109809		296.8	0.00424695	0.00777726	0.00313405	0.00144429		296.8	0.246754	0.216037	0.156476	0.0879532
297	0.277009	0.247272	0.186354	0.11041		297	0.00405881	0.00837477	0.00312217	0.00147529		297	0.24705	0.21672	0.156099	0.0879981
297.2	0.276518	0.247195	0.186667	0.110998		297.2	0.00343136	0.00837854	0.0029382	0.0014194		297.2	0.246657	0.216867	0.156137	0.0879754
297.4	0.276525	0.247927	0.187859	0.111995		297.4	0.00317841	0.0086412	0.00406473	0.00264048		297.4	0.246624	0.217455	0.156974	0.0887604
297.6	0.27664	0.248055	0.188136	0.112047		297.6	0.00306456	0.00856587	0.00410876	0.00282783		297.6	0.246542	0.217609	0.157127	0.0890295
297.8	0.276907	0.248581	0.188185	0.112036		297.8	0.00330961	0.00881632	0.00435938	0.00279273		297.8	0.246283	0.217602	0.156884	0.0887501
298	0.277203	0.248518	0.187856	0.111971		298	0.00360711	0.00836102	0.00395207	0.00241198		298	0.246835	0.217665	0.157001	0.0891228
298.2	0.277281	0.248812	0.187925	0.112101		298.2	0.00427545	0.00865382	0.00404643	0.00322185		298.2	0.24728	0.218368	0.157318	0.089809
298.4	0.277834	0.248191	0.18774	0.11204		298.4	0.00435369	0.00809144	0.00385764	0.00292556		298.4	0.24694	0.217482	0.157552	0.089465
298.6	0.278125	0.247766	0.187472	0.111949		298.6	0.00489331	0.00781908	0.00419852	0.00328518		298.6	0.247352	0.217432	0.158285	0.0897473
298.8	0.27885	0.247374	0.187894	0.111291		298.8	0.00503185	0.00761786	0.0040377	0.00263322		298.8	0.248066	0.217617	0.159359	0.0897603
299	0.279615	0.247096	0.188314	0.111189		299	0.0058006	0.00734887	0.00437946	0.00297746		299	0.248626	0.217529	0.160083	0.0899997
299.2	0.279971	0.246767	0.188696	0.111072		299.2	0.005717	0.00701378	0.00502767	0.00330778		299.2	0.248557	0.217188	0.160514	0.0902719
299.4	0.281347	0.246507	0.189203	0.110912		299.4	0.00638797	0.00669934	0.00533696	0.00327417		299.4	0.249272	0.21688	0.160545	0.0901064
299.6	0.282403	0.246479	0.189599	0.111217		299.6	0.00733294	0.00666982	0.00581746	0.0035942		299.6	0.249829	0.216813	0.160831	0.09034
299.8	0.282026	0.245264	0.189232	0.110506		299.8	0.00737776	0.0057772	0.00576869	0.00322307		299.8	0.249226	0.215633	0.160492	0.0903518
	Binding signals of LDB1-SSBP2 with BCL9WT-Pygo2 (nm)						Binding signals of LDB1-SSBP2 with BCL9△HD1 (nm)						Binding signals of LDB1-SSBP2 with BCL9△HD3-Pygo2 (nm)

## Sheet: Figure 2b
Fig 2b. Functional tests of the Pygo-ChiLS interaction (GST pull-down assay)
SDS-PAGE GEL

## Sheet: Figure 2c
Fig 2c. Binding affinities of three Pygo2 fragments for ChiLS (BLI assay)
	Pygo2(35-84) concentration								Pygo2(58-84) concentration								Pygo2(66-81) concentration
Time (s)	10 μM	3 μM	1 μM	0.3 μM	0.1μM	0.03 μM		Time (s)	10 μM	3 μM	1 μM	0.3 μM	0.1μM	0.03 μM		Time (s)	10 μM	3 μM	1 μM	0.3 μM	0.1μM
0.01	0.379584	0.209764	0.121051	0.094038	0.04088	0.01229		0.01	0.232899	0.137655	0.068174	0.062422	0.027713	0.012693		0.01	0.042173	0.014463	0.009998	0.011656	0.006531
0.21	0.466581	0.260644	0.137944	0.099307	0.043683	0.013901		0.21	0.278349	0.168054	0.078654	0.067656	0.030027	0.014514		0.21	0.045718	0.016616	0.011473	0.012685	0.007846
0.41	0.560285	0.31817	0.157973	0.105593	0.046587	0.016131		0.41	0.327324	0.201742	0.090824	0.073602	0.032577	0.01639		0.41	0.049424	0.018674	0.012244	0.013667	0.008571
0.61	0.658197	0.381411	0.181612	0.113962	0.050163	0.017805		0.61	0.37799	0.237702	0.104925	0.080632	0.034827	0.017955		0.61	0.053398	0.021229	0.013378	0.015236	0.009788
0.81	0.756729	0.448947	0.208698	0.122739	0.054178	0.020064		0.81	0.428115	0.275482	0.120191	0.088041	0.037912	0.020095		0.81	0.057209	0.024134	0.01496	0.016453	0.010688
1.01	0.853008	0.518798	0.237413	0.133374	0.058649	0.022906		1.01	0.477097	0.313271	0.13604	0.095865	0.040851	0.022119		1.01	0.060989	0.02696	0.016043	0.017072	0.011525
1.21	0.944307	0.588947	0.268711	0.144809	0.062943	0.025162		1.21	0.523407	0.351149	0.152572	0.104399	0.044095	0.024		1.21	0.06501	0.029681	0.017375	0.017731	0.012238
1.41	1.02733	0.656855	0.300979	0.156795	0.068143	0.027231		1.41	0.565178	0.386447	0.169434	0.113351	0.047503	0.02544		1.41	0.068808	0.031606	0.018626	0.018167	0.013402
1.61	1.09922	0.720498	0.334096	0.169243	0.072912	0.029715		1.61	0.60065	0.418624	0.186097	0.121858	0.050413	0.027503		1.61	0.071691	0.03336	0.019614	0.018243	0.014082
1.81	1.15615	0.777997	0.366116	0.181866	0.077838	0.032053		1.81	0.628413	0.446354	0.201569	0.12957	0.053525	0.029298		1.81	0.074296	0.034576	0.020553	0.019151	0.01452
2.01	1.19457	0.825712	0.396918	0.193868	0.082255	0.034025		2.01	0.646015	0.468554	0.215586	0.136927	0.055964	0.031115		2.01	0.076181	0.035152	0.021231	0.019655	0.014769
2.21	1.21244	0.862395	0.424829	0.205851	0.08652	0.03591		2.21	0.652841	0.482919	0.227667	0.143838	0.058113	0.032364		2.21	0.077067	0.034597	0.022053	0.019207	0.014706
2.41	1.2251	0.892484	0.451164	0.218106	0.090813	0.037585		2.41	0.658694	0.494043	0.238973	0.150897	0.060729	0.034101		2.41	0.077888	0.035173	0.022568	0.01928	0.014742
2.61	1.23718	0.917454	0.476827	0.229567	0.095219	0.038441		2.61	0.664032	0.503469	0.249001	0.157221	0.063389	0.034851		2.61	0.079061	0.036094	0.023437	0.019374	0.014558
2.81	1.2508	0.93879	0.499614	0.239879	0.099127	0.039151		2.81	0.670466	0.511077	0.257629	0.163223	0.065236	0.036033		2.81	0.079875	0.035944	0.023656	0.019772	0.014617
3.01	1.26422	0.957887	0.521127	0.250143	0.103173	0.040452		3.01	0.676419	0.519042	0.265861	0.169061	0.066915	0.036817		3.01	0.080244	0.035596	0.023372	0.019965	0.014415
3.21	1.27646	0.974945	0.541152	0.26104	0.107406	0.041701		3.21	0.681708	0.526389	0.273064	0.175054	0.069484	0.037573		3.21	0.080696	0.035569	0.023505	0.019933	0.013758
3.41	1.28741	0.98929	0.559378	0.271756	0.111499	0.043464		3.41	0.687093	0.531158	0.278894	0.179961	0.07214	0.03811		3.41	0.081172	0.035755	0.023292	0.019792	0.013737
3.61	1.29822	1.00204	0.576581	0.282037	0.116032	0.044501		3.61	0.692358	0.536288	0.284388	0.184892	0.07441	0.038134		3.61	0.081808	0.035134	0.02363	0.019914	0.013704
3.81	1.30839	1.01445	0.59225	0.291594	0.119782	0.045456		3.81	0.695847	0.541268	0.289692	0.189848	0.076017	0.039001		3.81	0.082509	0.034761	0.024241	0.019515	0.013923
4.01	1.31764	1.02607	0.606809	0.300713	0.124414	0.046349		4.01	0.699929	0.545511	0.294471	0.194549	0.078421	0.039686		4.01	0.082566	0.034551	0.023845	0.018932	0.014168
4.21	1.32645	1.03555	0.620262	0.309799	0.127918	0.047617		4.21	0.703219	0.548775	0.298999	0.198891	0.080131	0.040983		4.21	0.08272	0.034902	0.023903	0.018789	0.013612
4.41	1.33543	1.04486	0.632201	0.318813	0.132246	0.048993		4.41	0.706989	0.552512	0.303119	0.203555	0.082262	0.04153		4.41	0.082633	0.034833	0.024102	0.018915	0.012877
4.61	1.34384	1.05446	0.644197	0.327927	0.136775	0.049404		4.61	0.710454	0.556001	0.307721	0.207613	0.084286	0.041451		4.61	0.083015	0.034995	0.024443	0.019148	0.012772
4.81	1.35191	1.06266	0.655426	0.336748	0.141319	0.051462		4.81	0.713377	0.559759	0.310908	0.211131	0.086598	0.042401		4.81	0.082638	0.03553	0.02412	0.018539	0.012378
5.01	1.35887	1.07048	0.665339	0.346194	0.14534	0.053265		5.01	0.716651	0.562691	0.313754	0.215548	0.088257	0.042563		5.01	0.082663	0.035652	0.023054	0.017687	0.012519
5.21	1.36608	1.07717	0.675261	0.354948	0.149625	0.05425		5.21	0.720677	0.565865	0.316868	0.21956	0.090724	0.043292		5.21	0.082695	0.03585	0.022806	0.017554	0.01258
5.41	1.37317	1.08424	0.684513	0.363475	0.154417	0.055479		5.41	0.724539	0.568723	0.320393	0.222828	0.092704	0.043412		5.41	0.082603	0.035388	0.022403	0.01733	0.012717
5.61	1.37985	1.09102	0.693398	0.37191	0.158619	0.057023		5.61	0.727886	0.571878	0.323256	0.225657	0.094054	0.044335		5.61	0.082171	0.035333	0.021973	0.017148	0.01288
5.81	1.38576	1.09733	0.701397	0.379893	0.163359	0.05871		5.81	0.731731	0.575069	0.325883	0.228147	0.096028	0.045153		5.81	0.081712	0.035376	0.022321	0.018022	0.01247
6.01	1.39158	1.10298	0.708966	0.38794	0.167338	0.060216		6.01	0.735036	0.577534	0.328244	0.231794	0.097434	0.046032		6.01	0.08181	0.035567	0.022509	0.017884	0.012534
6.21	1.39766	1.10907	0.715605	0.395587	0.171543	0.062411		6.21	0.738618	0.57951	0.330725	0.235134	0.099056	0.046905		6.21	0.081338	0.034986	0.022699	0.017631	0.012512
6.41	1.40313	1.1151	0.722203	0.402559	0.175457	0.063689		6.41	0.741729	0.582071	0.333507	0.237845	0.100966	0.047402		6.41	0.081738	0.034895	0.023137	0.018257	0.012466
6.61	1.40809	1.12115	0.72813	0.408546	0.178781	0.064713		6.61	0.74435	0.584242	0.335209	0.24066	0.101871	0.047395		6.61	0.081697	0.035173	0.023006	0.018203	0.01233
6.81	1.41359	1.12717	0.733505	0.414376	0.181901	0.065722		6.81	0.747329	0.587095	0.337112	0.243284	0.102327	0.047511		6.81	0.081904	0.034898	0.022627	0.018708	0.012277
7.01	1.41826	1.13215	0.738511	0.420437	0.184915	0.067305		7.01	0.74964	0.59033	0.33868	0.245448	0.102548	0.047621		7.01	0.082355	0.03453	0.021859	0.018516	0.012161
7.21	1.42242	1.13665	0.743504	0.42681	0.18861	0.06841		7.21	0.75211	0.592638	0.340261	0.247599	0.104176	0.047785		7.21	0.082536	0.035138	0.022117	0.018582	0.012787
7.41	1.42647	1.14095	0.749051	0.432313	0.191706	0.069552		7.41	0.754044	0.593793	0.342176	0.249812	0.104762	0.047732		7.41	0.083206	0.0348	0.021753	0.018421	0.012938
7.61	1.43094	1.1458	0.753485	0.437641	0.19451	0.070394		7.61	0.756034	0.595959	0.343489	0.252341	0.104894	0.047451		7.61	0.0837	0.033947	0.022071	0.018958	0.013002
7.81	1.43522	1.15037	0.758299	0.443183	0.197668	0.072349		7.81	0.757115	0.59791	0.345217	0.254185	0.105933	0.048829		7.81	0.083907	0.033694	0.022537	0.018535	0.01292
8.01	1.43968	1.15484	0.762257	0.448673	0.201283	0.073686		8.01	0.759195	0.599195	0.346585	0.256479	0.106617	0.049024		8.01	0.084154	0.034232	0.022863	0.018355	0.013191
8.21	1.44408	1.15848	0.765828	0.453387	0.204726	0.074478		8.21	0.760791	0.601232	0.346861	0.258536	0.10789	0.049773		8.21	0.084961	0.034404	0.023049	0.018576	0.013471
8.41	1.44814	1.16245	0.769448	0.457654	0.208806	0.0754		8.41	0.762802	0.603326	0.348181	0.259916	0.1093	0.049592		8.41	0.085209	0.034079	0.023575	0.018807	0.013394
8.61	1.45244	1.16605	0.773561	0.462293	0.211933	0.076666		8.61	0.765214	0.605489	0.350015	0.261175	0.110419	0.049694		8.61	0.085909	0.034132	0.023172	0.019322	0.013418
8.81	1.45663	1.16848	0.77759	0.467634	0.215195	0.079083		8.81	0.76727	0.607174	0.351273	0.263521	0.111259	0.050782		8.81	0.085484	0.034567	0.022538	0.018928	0.013447
9.01	1.45941	1.17186	0.781042	0.471937	0.217966	0.080082		9.01	0.769179	0.608542	0.351894	0.26529	0.112476	0.051414		9.01	0.086201	0.034924	0.022193	0.018925	0.013538
9.21	1.46367	1.17478	0.784564	0.476198	0.221493	0.081159		9.21	0.771616	0.610397	0.353662	0.265997	0.113947	0.052629		9.21	0.085848	0.035206	0.022594	0.018593	0.012841
9.41	1.4677	1.17851	0.788644	0.479832	0.224519	0.081882		9.41	0.773615	0.612318	0.35574	0.266696	0.114821	0.052396		9.41	0.085771	0.035392	0.022962	0.018375	0.01237
9.61	1.47089	1.18181	0.792151	0.483965	0.227382	0.082682		9.61	0.775268	0.61371	0.356554	0.268127	0.115818	0.052732		9.61	0.085508	0.035883	0.023186	0.018276	0.012438
9.81	1.47456	1.18475	0.795707	0.487507	0.230092	0.084431		9.81	0.777558	0.61527	0.358008	0.269513	0.116629	0.053683		9.81	0.085509	0.036661	0.023891	0.018408	0.011955
10.01	1.47806	1.18781	0.798345	0.490856	0.232763	0.085613		10.01	0.779524	0.61664	0.358692	0.271143	0.117121	0.054103		10.01	0.08611	0.036666	0.023475	0.017924	0.011957
10.21	1.48085	1.1912	0.801326	0.49358	0.235377	0.086728		10.21	0.781272	0.618247	0.359963	0.272771	0.117433	0.054333		10.21	0.0857	0.036663	0.023705	0.0179	0.011881
10.41	1.48371	1.19465	0.804407	0.497127	0.238071	0.087588		10.41	0.782717	0.619722	0.36123	0.274547	0.118251	0.05469		10.41	0.086029	0.036809	0.023775	0.017953	0.011405
10.61	1.48649	1.19809	0.807371	0.4999	0.240442	0.089019		10.61	0.784085	0.621345	0.362491	0.276105	0.118587	0.05535		10.61	0.085563	0.037282	0.023662	0.017709	0.01112
10.81	1.48944	1.20114	0.809627	0.503597	0.243338	0.089948		10.81	0.785936	0.62317	0.363394	0.27735	0.119002	0.056201		10.81	0.086513	0.037262	0.023985	0.017855	0.011159
11.01	1.492	1.20382	0.811503	0.506801	0.246121	0.091664		11.01	0.786971	0.624534	0.364398	0.278395	0.119737	0.056826		11.01	0.086855	0.036808	0.023974	0.017993	0.011587
11.21	1.49412	1.2064	0.814046	0.510083	0.248796	0.092066		11.21	0.788388	0.625813	0.36516	0.279346	0.120858	0.057145		11.21	0.08658	0.036927	0.023938	0.018068	0.012042
11.41	1.4965	1.20935	0.816257	0.512846	0.251532	0.09326		11.41	0.789148	0.626443	0.366126	0.280806	0.121744	0.057568		11.41	0.087402	0.036137	0.023721	0.018228	0.011519
11.61	1.49981	1.21219	0.818783	0.516119	0.254037	0.094455		11.61	0.790378	0.62738	0.36668	0.281736	0.122603	0.058005		11.61	0.0873	0.036321	0.024999	0.017767	0.011867
11.81	1.50236	1.21386	0.820642	0.519293	0.256788	0.095869		11.81	0.791802	0.62812	0.366834	0.282731	0.123783	0.059122		11.81	0.087028	0.036379	0.025434	0.017506	0.012452
12.01	1.50505	1.21574	0.822497	0.522782	0.259153	0.09642		12.01	0.792755	0.629244	0.367309	0.28428	0.124568	0.058988		12.01	0.087286	0.036602	0.025184	0.01802	0.013116
12.21	1.50674	1.21734	0.824484	0.525538	0.26192	0.097185		12.21	0.793726	0.630227	0.367123	0.285278	0.125836	0.059447		12.21	0.087659	0.036675	0.02519	0.018131	0.013626
12.41	1.50875	1.21908	0.826561	0.528161	0.264518	0.098015		12.41	0.7948	0.63119	0.36828	0.286135	0.126533	0.059205		12.41	0.086766	0.036747	0.025264	0.018466	0.013582
12.61	1.51093	1.22165	0.828708	0.531551	0.266918	0.099893		12.61	0.796141	0.633321	0.369264	0.287584	0.127688	0.0596		12.61	0.086789	0.037292	0.025015	0.018532	0.013698
12.81	1.51239	1.2243	0.831106	0.534077	0.269049	0.101083		12.81	0.796241	0.634637	0.37056	0.28851	0.128058	0.060266		12.81	0.086638	0.037596	0.025292	0.017304	0.014229
13.01	1.51437	1.2267	0.832473	0.536562	0.27073	0.101442		13.01	0.797354	0.63539	0.370816	0.288708	0.128886	0.060552		13.01	0.086823	0.03781	0.025316	0.017294	0.014887
13.21	1.5176	1.22937	0.834946	0.538869	0.272824	0.102011		13.21	0.798577	0.636703	0.372229	0.289019	0.129382	0.060557		13.21	0.086263	0.038172	0.02562	0.016941	0.014712
13.41	1.51999	1.23137	0.837687	0.541079	0.274705	0.102232		13.41	0.799616	0.637241	0.373794	0.28936	0.129412	0.059816		13.41	0.086366	0.038176	0.025817	0.017306	0.014894
13.61	1.52231	1.23409	0.839456	0.543757	0.2772	0.10305		13.61	0.801	0.638256	0.374584	0.289872	0.129896	0.059489		13.61	0.086518	0.038721	0.025829	0.017079	0.01493
13.81	1.52514	1.23612	0.841612	0.544993	0.279572	0.104686		13.81	0.802754	0.639705	0.376127	0.290727	0.130077	0.059587		13.81	0.086934	0.038457	0.02609	0.016985	0.014578
14.01	1.52633	1.23804	0.843236	0.546812	0.281661	0.104882		14.01	0.803418	0.640602	0.376727	0.291442	0.129979	0.058771		14.01	0.086769	0.038438	0.025552	0.016669	0.014421
14.21	1.52779	1.24026	0.845355	0.548527	0.283286	0.105891		14.21	0.804058	0.640993	0.377861	0.291881	0.130185	0.058509		14.21	0.086668	0.039273	0.025299	0.016992	0.015114
14.41	1.53011	1.24205	0.846966	0.550273	0.285841	0.107761		14.41	0.805367	0.6424	0.378379	0.29219	0.131065	0.058996		14.41	0.087501	0.039235	0.024449	0.017394	0.014799
14.61	1.53319	1.24441	0.848555	0.551569	0.287819	0.109265		14.61	0.807247	0.643408	0.37917	0.291937	0.131359	0.059485		14.61	0.087192	0.038977	0.024072	0.017447	0.015202
14.81	1.53524	1.24616	0.849392	0.553572	0.28976	0.109868		14.81	0.808542	0.644212	0.379719	0.292382	0.131688	0.05978		14.81	0.08742	0.038916	0.023935	0.017774	0.015347
15.01	1.53762	1.24787	0.849985	0.55472	0.291637	0.111534		15.01	0.809421	0.645394	0.380112	0.29196	0.131828	0.060139		15.01	0.088021	0.038792	0.023359	0.018262	0.015491
15.21	1.5395	1.2495	0.851631	0.555798	0.2935	0.111734		15.21	0.81108	0.64652	0.380715	0.292213	0.132218	0.060186		15.21	0.088488	0.038998	0.023501	0.01844	0.01583
15.41	1.54167	1.25115	0.852613	0.557714	0.295461	0.113135		15.41	0.811521	0.647452	0.381508	0.293435	0.132454	0.060874		15.41	0.089422	0.039092	0.023953	0.018871	0.015726
15.61	1.5434	1.25275	0.854465	0.559511	0.296948	0.114701		15.61	0.812096	0.648669	0.382522	0.293746	0.132618	0.06207		15.61	0.089592	0.039587	0.024986	0.018915	0.016309
15.81	1.54503	1.25396	0.85555	0.561273	0.29854	0.11569		15.81	0.812597	0.649802	0.383314	0.294773	0.133151	0.063052		15.81	0.090214	0.039104	0.024309	0.019762	0.016292
16.01	1.54623	1.25525	0.857506	0.563082	0.300143	0.116876		16.01	0.812508	0.650778	0.384227	0.295797	0.134051	0.063188		16.01	0.089591	0.038916	0.023404	0.020104	0.016358
16.21	1.54665	1.25682	0.858944	0.564063	0.301803	0.118299		16.21	0.812799	0.651065	0.384615	0.296533	0.134587	0.06449		16.21	0.088751	0.038851	0.023162	0.019943	0.016837
16.41	1.5488	1.25917	0.860405	0.565603	0.303475	0.119448		16.41	0.813675	0.652804	0.385018	0.297013	0.135365	0.064964		16.41	0.088078	0.038659	0.023207	0.019961	0.017069
16.61	1.55068	1.2619	0.861681	0.567451	0.304892	0.120919		16.61	0.814828	0.654172	0.385828	0.297555	0.13591	0.065728		16.61	0.087818	0.038514	0.023484	0.019803	0.017142
16.81	1.55217	1.26385	0.863329	0.56901	0.306156	0.122005		16.81	0.81528	0.654778	0.386886	0.297962	0.136323	0.066928		16.81	0.087869	0.03879	0.023931	0.019413	0.017536
17.01	1.55431	1.26569	0.864076	0.571519	0.30813	0.123035		17.01	0.816926	0.654771	0.386945	0.299134	0.137088	0.067681		17.01	0.0876	0.039075	0.024078	0.019577	0.017571
17.21	1.55595	1.26785	0.866051	0.573366	0.309783	0.123473		17.21	0.817931	0.655772	0.387584	0.299942	0.137402	0.067465		17.21	0.087339	0.039188	0.0243	0.019236	0.016812
17.41	1.55695	1.26917	0.867768	0.575195	0.311616	0.124323		17.41	0.818339	0.655669	0.388914	0.300332	0.137859	0.06804		17.41	0.086767	0.038454	0.025158	0.019223	0.016279
17.61	1.55831	1.27209	0.868704	0.576808	0.31425	0.124936		17.61	0.819551	0.656789	0.38893	0.301073	0.13901	0.06767		17.61	0.086748	0.03849	0.025477	0.019048	0.015424
17.81	1.55986	1.27379	0.870348	0.577735	0.316127	0.12546		17.81	0.820574	0.657351	0.389222	0.30211	0.139328	0.068094		17.81	0.086484	0.037544	0.026113	0.01872	0.014821
18.01	1.56119	1.27505	0.871323	0.578853	0.317726	0.12555		18.01	0.82113	0.65775	0.389159	0.302275	0.139045	0.067318		18.01	0.085574	0.038531	0.025929	0.018361	0.014917
18.21	1.56285	1.27583	0.872851	0.579853	0.318888	0.126768		18.21	0.822598	0.658527	0.38981	0.301896	0.138974	0.067178		18.21	0.085537	0.0389	0.026039	0.018889	0.014161
18.41	1.56491	1.27721	0.873739	0.580798	0.320823	0.127594		18.41	0.82396	0.659491	0.390155	0.302785	0.139578	0.06792		18.41	0.085938	0.038336	0.026307	0.018888	0.012398
18.61	1.56719	1.27828	0.875076	0.5825	0.321531	0.128514		18.61	0.825043	0.659719	0.391248	0.302985	0.139066	0.067925		18.61	0.085802	0.037903	0.026502	0.019096	0.011917
18.81	1.56856	1.2792	0.876267	0.583953	0.322656	0.128986		18.81	0.825898	0.661177	0.392351	0.303669	0.138801	0.067635		18.81	0.087202	0.038269	0.027021	0.019319	0.011528
19.01	1.5709	1.28043	0.876945	0.584789	0.324534	0.129798		19.01	0.826649	0.662119	0.393145	0.303286	0.138773	0.067939		19.01	0.088613	0.038435	0.027332	0.020037	0.011086
19.21	1.57234	1.28139	0.878083	0.586561	0.326131	0.129012		19.21	0.827065	0.663426	0.393753	0.304311	0.139025	0.067446		19.21	0.089448	0.038283	0.027945	0.020103	0.011237
19.41	1.5733	1.28302	0.879036	0.588039	0.327709	0.129655		19.41	0.827374	0.664686	0.39456	0.305058	0.13887	0.068011		19.41	0.090672	0.038318	0.027432	0.020355	0.0109
19.61	1.57569	1.28425	0.880952	0.589099	0.329002	0.129927		19.61	0.828141	0.665391	0.396164	0.304972	0.139423	0.068128		19.61	0.091014	0.038223	0.02688	0.020842	0.010883
19.81	1.57752	1.28558	0.88247	0.590482	0.33023	0.129654		19.81	0.828532	0.666324	0.397011	0.30556	0.139824	0.068095		19.81	0.090858	0.037831	0.025919	0.020532	0.010708
20.01	1.57853	1.28682	0.883725	0.591623	0.331669	0.129645		20.01	0.829288	0.66705	0.397375	0.305948	0.140659	0.068042		20.01	0.089457	0.037725	0.025433	0.020016	0.010954
20.21	1.57947	1.28869	0.884303	0.592247	0.332939	0.130802		20.21	0.82983	0.667746	0.397303	0.306108	0.141384	0.068513		20.21	0.08889	0.038152	0.025369	0.019588	0.01132
20.41	1.58147	1.29048	0.885506	0.59335	0.334723	0.131661		20.41	0.830997	0.668674	0.397869	0.305953	0.142434	0.067902		20.41	0.088361	0.038445	0.025723	0.019843	0.011815
20.61	1.58226	1.29189	0.887131	0.594375	0.336205	0.132622		20.61	0.831378	0.668937	0.398637	0.3066	0.143033	0.06822		20.61	0.088082	0.038613	0.025516	0.02	0.011974
20.81	1.58372	1.2934	0.888175	0.596051	0.338025	0.133398		20.81	0.831796	0.669254	0.398661	0.307471	0.144334	0.068389		20.81	0.088211	0.039373	0.025191	0.01945	0.012843
21.01	1.58462	1.29482	0.888894	0.597696	0.339818	0.133903		21.01	0.832318	0.669004	0.398564	0.308806	0.145119	0.068636		21.01	0.087401	0.039128	0.025556	0.01918	0.013695
21.21	1.58516	1.29642	0.890644	0.598959	0.34074	0.134234		21.21	0.831797	0.66923	0.399069	0.309365	0.145584	0.068224		21.21	0.086574	0.038537	0.025179	0.019047	0.013345
21.41	1.58606	1.29768	0.892028	0.600068	0.34257	0.135179		21.41	0.831806	0.670014	0.399864	0.309736	0.146537	0.068654		21.41	0.086234	0.038798	0.025583	0.019349	0.013927
21.61	1.58748	1.29982	0.893131	0.601074	0.344588	0.13672		21.61	0.833327	0.671332	0.39974	0.310661	0.146944	0.068156		21.61	0.086651	0.038658	0.025685	0.019453	0.014018
21.81	1.58894	1.30043	0.893557	0.601453	0.346067	0.13758		21.81	0.834692	0.672064	0.400185	0.311168	0.147083	0.068466		21.81	0.085818	0.038777	0.025467	0.01893	0.014108
22.01	1.5895	1.30187	0.894501	0.602879	0.347285	0.138648		22.01	0.835615	0.672857	0.40055	0.311843	0.147432	0.067767		22.01	0.085156	0.039347	0.025268	0.019063	0.013849
22.21	1.59054	1.30304	0.895252	0.604059	0.348117	0.140158		22.21	0.836325	0.67358	0.40115	0.312323	0.147067	0.068396		22.21	0.085959	0.03955	0.025502	0.018869	0.013588
22.41	1.59201	1.30442	0.895692	0.606119	0.349804	0.142073		22.41	0.837085	0.67399	0.401368	0.314602	0.147868	0.069321		22.41	0.086825	0.03953	0.025384	0.018213	0.013528
22.61	1.59326	1.30488	0.896588	0.607981	0.349886	0.143033		22.61	0.838144	0.675096	0.401964	0.315545	0.147117	0.068393		22.61	0.087655	0.040293	0.024851	0.018181	0.014048
22.81	1.59467	1.3054	0.897172	0.608631	0.350975	0.143887		22.81	0.838985	0.676336	0.402093	0.316287	0.147505	0.06843		22.81	0.088581	0.041077	0.024252	0.018264	0.01405
23.01	1.5966	1.30663	0.897697	0.60946	0.351875	0.143688		23.01	0.839668	0.676891	0.402465	0.316958	0.147432	0.068274		23.01	0.088916	0.041131	0.023229	0.018495	0.014217
23.21	1.59719	1.30791	0.898342	0.610469	0.352484	0.144002		23.21	0.840839	0.678162	0.40229	0.317662	0.147785	0.067652		23.21	0.08958	0.040485	0.023223	0.018339	0.014181
23.41	1.59855	1.30936	0.899866	0.61109	0.354048	0.144734		23.41	0.842553	0.678851	0.403027	0.318506	0.147875	0.06773		23.41	0.090381	0.040273	0.022244	0.018445	0.015014
23.61	1.60066	1.31013	0.90049	0.611874	0.355494	0.144656		23.61	0.843257	0.679497	0.403628	0.318805	0.148475	0.067557		23.61	0.090718	0.040011	0.021968	0.018559	0.014917
23.81	1.60153	1.31184	0.901341	0.612964	0.35621	0.145079		23.81	0.843757	0.680717	0.403437	0.319434	0.148398	0.06792		23.81	0.090638	0.039848	0.021953	0.017482	0.014542
24.01	1.60198	1.31366	0.902179	0.613228	0.357358	0.145797		24.01	0.84446	0.681066	0.403589	0.319608	0.148728	0.067736		24.01	0.091131	0.03988	0.022463	0.017581	0.014325
24.21	1.60259	1.31534	0.902687	0.613204	0.358464	0.146955		24.21	0.84473	0.681629	0.403361	0.319866	0.148638	0.068379		24.21	0.091446	0.0399	0.02296	0.018149	0.014269
24.41	1.6029	1.31655	0.904284	0.614072	0.359565	0.147759		24.41	0.845506	0.681837	0.404067	0.319446	0.148907	0.069118		24.41	0.091638	0.039319	0.023822	0.018769	0.013862
24.61	1.604	1.31811	0.90536	0.614973	0.360285	0.14828		24.61	0.845829	0.6826	0.404478	0.320088	0.149035	0.069873		24.61	0.092545	0.039035	0.024106	0.018978	0.013771
24.81	1.60558	1.3186	0.905815	0.615149	0.360896	0.148578		24.81	0.845913	0.682834	0.405001	0.319868	0.14919	0.069827		24.81	0.092743	0.038494	0.024437	0.018844	0.014231
25.01	1.60582	1.31932	0.90742	0.61586	0.361977	0.14926		25.01	0.845903	0.682938	0.406031	0.319903	0.149374	0.070327		25.01	0.092208	0.038353	0.025075	0.019092	0.013964
25.21	1.60711	1.32054	0.908887	0.616641	0.3627	0.150283		25.21	0.844975	0.683764	0.407233	0.319452	0.149318	0.070832		25.21	0.091897	0.037749	0.02517	0.019199	0.013233
25.41	1.60868	1.32107	0.910083	0.616971	0.363754	0.151011		25.41	0.845569	0.684604	0.408685	0.318949	0.149587	0.071342		25.41	0.092287	0.038007	0.025575	0.019164	0.013322
25.61	1.60937	1.3225	0.911153	0.617125	0.364892	0.151467		25.61	0.846077	0.68507	0.408847	0.319275	0.149263	0.071176		25.61	0.092651	0.037594	0.025821	0.018796	0.013429
25.81	1.61049	1.32327	0.911808	0.617274	0.36575	0.151015		25.81	0.846765	0.686184	0.409109	0.318977	0.149343	0.071477		25.81	0.091662	0.037862	0.025418	0.018453	0.013003
26.01	1.61156	1.3242	0.913287	0.618728	0.366514	0.151095		26.01	0.847272	0.686086	0.409349	0.31916	0.149541	0.071225		26.01	0.09138	0.038738	0.025678	0.018649	0.012478
26.21	1.61315	1.32467	0.913771	0.619054	0.367287	0.152083		26.21	0.847867	0.686992	0.409739	0.319154	0.148925	0.07214		26.21	0.091474	0.039325	0.025051	0.018132	0.012686
26.41	1.61357	1.32427	0.9149	0.620612	0.36816	0.152583		26.41	0.848356	0.687524	0.410498	0.320201	0.149364	0.072043		26.41	0.090479	0.039694	0.024313	0.018013	0.012082
26.61	1.61465	1.32503	0.916008	0.621159	0.368435	0.15255		26.61	0.849282	0.688556	0.411698	0.320945	0.149226	0.072065		26.61	0.090219	0.04044	0.023776	0.018597	0.011897
26.81	1.61555	1.32579	0.916751	0.621147	0.36987	0.153525		26.81	0.85026	0.689642	0.412175	0.321562	0.149829	0.072387		26.81	0.089528	0.040635	0.023675	0.019102	0.011783
27.01	1.61639	1.32708	0.91801	0.622167	0.370467	0.153438		27.01	0.851089	0.69013	0.413069	0.321984	0.149762	0.072183		27.01	0.088959	0.040068	0.023978	0.018879	0.011994
27.21	1.61733	1.32804	0.918693	0.623196	0.371285	0.154283		27.21	0.852517	0.691117	0.41377	0.322108	0.150459	0.072099		27.21	0.088686	0.039584	0.024271	0.018946	0.012256
27.41	1.61783	1.32915	0.919519	0.624026	0.372799	0.154502		27.41	0.852717	0.691808	0.414165	0.322862	0.150487	0.072508		27.41	0.088802	0.0398	0.024023	0.01902	0.0132
27.61	1.61903	1.32982	0.920116	0.624714	0.373697	0.155317		27.61	0.85312	0.692112	0.414477	0.323562	0.151023	0.073017		27.61	0.088753	0.040381	0.02502	0.019274	0.012492
27.81	1.61997	1.33147	0.920916	0.625859	0.373943	0.156419		27.81	0.853937	0.693238	0.414382	0.32407	0.150695	0.073647		27.81	0.089131	0.040965	0.025436	0.019665	0.011951
28.01	1.62034	1.33327	0.921894	0.626491	0.374958	0.156556		28.01	0.854709	0.693784	0.415217	0.324904	0.151169	0.073582		28.01	0.089387	0.041468	0.026275	0.020554	0.011958
28.21	1.62102	1.33469	0.922003	0.627293	0.376009	0.157249		28.21	0.855003	0.69525	0.414874	0.325604	0.151448	0.074064		28.21	0.089108	0.041395	0.026814	0.021044	0.012246
28.41	1.62177	1.3364	0.922614	0.627773	0.376467	0.158197		28.41	0.856025	0.696293	0.415138	0.325671	0.152231	0.074347		28.41	0.08969	0.041762	0.027506	0.020975	0.012589
28.61	1.62308	1.338	0.922746	0.628259	0.376621	0.159382		28.61	0.856213	0.697173	0.415735	0.326255	0.152082	0.074318		28.61	0.090301	0.041707	0.027604	0.021173	0.013682
28.81	1.62376	1.33852	0.923474	0.628602	0.377421	0.160372		28.81	0.855944	0.696711	0.41638	0.326036	0.152056	0.074268		28.81	0.090483	0.041798	0.027622	0.020629	0.014673
29.01	1.62448	1.34042	0.924196	0.629978	0.379207	0.161599		29.01	0.856527	0.696709	0.416561	0.326138	0.153392	0.075183		29.01	0.090722	0.041307	0.02763	0.019908	0.0146
29.21	1.62586	1.34208	0.923875	0.630214	0.379467	0.16171		29.21	0.855801	0.697443	0.416271	0.326302	0.153652	0.075449		29.21	0.091013	0.040702	0.02712	0.019074	0.014634
29.41	1.62744	1.34258	0.923919	0.630188	0.380482	0.161205		29.41	0.856441	0.697279	0.416117	0.326979	0.154093	0.075155		29.41	0.09162	0.041152	0.026705	0.018418	0.015034
29.61	1.62833	1.34319	0.924432	0.630777	0.381232	0.16126		29.61	0.857089	0.697275	0.415562	0.327548	0.154719	0.074963		29.61	0.091578	0.040877	0.026284	0.017835	0.015718
29.81	1.62999	1.34409	0.925348	0.631872	0.381588	0.161713		29.81	0.858054	0.698216	0.41558	0.32727	0.155119	0.075171		29.81	0.091357	0.040915	0.026101	0.01851	0.015074
30.01	1.63093	1.34387	0.925407	0.633406	0.382159	0.162014		30.01	0.858281	0.697484	0.415514	0.327694	0.155422	0.074813		30.01	0.091336	0.04115	0.025798	0.018541	0.01451
30.21	1.63224	1.34425	0.925741	0.633992	0.382838	0.162907		30.21	0.859086	0.698089	0.415548	0.328039	0.155197	0.074902		30.21	0.091415	0.040288	0.025344	0.018009	0.014745
30.41	1.63339	1.34456	0.926535	0.635202	0.383696	0.163651		30.41	0.859696	0.697809	0.416432	0.328615	0.155189	0.074952		30.41	0.091025	0.040291	0.025588	0.018182	0.014006
30.61	1.63441	1.3457	0.927179	0.636006	0.38483	0.16445		30.61	0.860465	0.698447	0.417011	0.329566	0.155755	0.075335		30.61	0.091541	0.040418	0.025295	0.018755	0.013386
30.81	1.63505	1.34653	0.927875	0.635897	0.38529	0.164626		30.81	0.861264	0.69883	0.417324	0.328772	0.155888	0.074764		30.81	0.091018	0.039624	0.02513	0.018431	0.012878
31.01	1.63628	1.34739	0.928855	0.637122	0.385023	0.164767		31.01	0.861714	0.699168	0.4178	0.328564	0.155846	0.074699		31.01	0.090938	0.038606	0.025023	0.018189	0.012605
31.21	1.63721	1.34824	0.929793	0.638153	0.385571	0.165472		31.21	0.861739	0.700436	0.418567	0.32904	0.155796	0.074886		31.21	0.090833	0.038137	0.025071	0.018386	0.012421
31.41	1.6373	1.34859	0.930889	0.638176	0.387007	0.165546		31.41	0.861287	0.701204	0.418864	0.329382	0.156602	0.07492		31.41	0.090955	0.038572	0.024645	0.018828	0.011716
31.61	1.63891	1.34898	0.932236	0.638751	0.38797	0.16589		31.61	0.862238	0.701591	0.420305	0.329809	0.157158	0.074555		31.61	0.090838	0.039098	0.024559	0.019665	0.011257
31.81	1.64007	1.34952	0.933239	0.638843	0.388822	0.165838		31.81	0.862757	0.702496	0.420694	0.330104	0.156828	0.07373		31.81	0.091288	0.039221	0.023961	0.020627	0.010752
32.01	1.64107	1.35009	0.934463	0.639624	0.389671	0.165848		32.01	0.863663	0.703298	0.421037	0.331457	0.157568	0.072996		32.01	0.091086	0.039039	0.024101	0.021189	0.011134
32.21	1.64182	1.35103	0.935025	0.639586	0.390239	0.166638		32.21	0.864186	0.70437	0.421137	0.332149	0.157233	0.073509		32.21	0.091172	0.039143	0.024282	0.021126	0.011204
32.41	1.64173	1.35187	0.935998	0.640168	0.390815	0.167772		32.41	0.864546	0.704698	0.421955	0.33259	0.157219	0.074558		32.41	0.092008	0.039441	0.024346	0.021031	0.010972
32.61	1.64237	1.35267	0.936192	0.640095	0.390766	0.168495		32.61	0.864785	0.704714	0.422172	0.332611	0.156363	0.074872		32.61	0.092124	0.039245	0.024049	0.021218	0.011439
32.81	1.6422	1.3537	0.936799	0.640694	0.39121	0.169343		32.81	0.865238	0.704972	0.422718	0.333405	0.156561	0.075581		32.81	0.092889	0.039376	0.023402	0.021066	0.011484
33.01	1.6434	1.35512	0.937031	0.641282	0.392245	0.17035		33.01	0.866634	0.705798	0.42265	0.333766	0.157389	0.076297		33.01	0.09293	0.039756	0.023531	0.020632	0.011737
33.21	1.64476	1.35592	0.937209	0.642191	0.392337	0.170072		33.21	0.867279	0.706169	0.422247	0.334848	0.157245	0.075815		33.21	0.093345	0.04045	0.024117	0.020443	0.01232
33.41	1.64582	1.3567	0.938269	0.643313	0.393246	0.170294		33.41	0.868407	0.706423	0.422911	0.335875	0.157585	0.075605		33.41	0.093882	0.041173	0.025047	0.020221	0.012895
33.61	1.64665	1.35747	0.93949	0.644948	0.393868	0.171004		33.61	0.869026	0.706418	0.423637	0.336465	0.158104	0.075977		33.61	0.093863	0.041771	0.026238	0.020412	0.013626
33.81	1.6469	1.3591	0.940846	0.645786	0.39443	0.172351		33.81	0.869533	0.707084	0.42386	0.336418	0.158009	0.076318		33.81	0.094455	0.041898	0.02707	0.020976	0.014107
34.01	1.64747	1.3593	0.940978	0.646544	0.395166	0.173021		34.01	0.870324	0.706534	0.423714	0.33661	0.158078	0.076567		34.01	0.094412	0.041836	0.028667	0.020328	0.014532
34.21	1.64814	1.36058	0.941394	0.647259	0.395414	0.173699		34.21	0.870905	0.706926	0.423863	0.336165	0.157872	0.076792		34.21	0.094372	0.042019	0.029575	0.02019	0.014953
34.41	1.64843	1.36179	0.941975	0.647741	0.396265	0.174265		34.41	0.871221	0.706558	0.424417	0.335467	0.158409	0.077759		34.41	0.094122	0.042038	0.030625	0.020271	0.014626
34.61	1.64879	1.36295	0.942855	0.648653	0.39662	0.174121		34.61	0.871917	0.707495	0.424922	0.335544	0.159029	0.077802		34.61	0.093761	0.041916	0.030688	0.020004	0.014604
34.81	1.64911	1.36396	0.943361	0.649099	0.396223	0.174501		34.81	0.87175	0.707704	0.425396	0.335063	0.158812	0.078256		34.81	0.093146	0.04145	0.031139	0.019743	0.014611
35.01	1.65043	1.36479	0.944063	0.649869	0.396578	0.174508		35.01	0.872445	0.708532	0.425944	0.334848	0.15869	0.078198		35.01	0.09276	0.041134	0.031425	0.019584	0.015045
35.21	1.65143	1.36575	0.944469	0.650021	0.397795	0.174492		35.21	0.872754	0.709278	0.426609	0.334982	0.158967	0.078362		35.21	0.092243	0.040802	0.031485	0.019733	0.014819
35.41	1.65208	1.36611	0.945402	0.65008	0.398733	0.174056		35.41	0.87306	0.709792	0.427785	0.334978	0.159531	0.078182		35.41	0.091854	0.040759	0.03034	0.020374	0.014419
35.61	1.65323	1.36643	0.94616	0.650635	0.399359	0.17429		35.61	0.874035	0.709838	0.428957	0.335607	0.159594	0.077735		35.61	0.091585	0.040753	0.030145	0.020729	0.014225
35.81	1.65447	1.36644	0.947058	0.651076	0.400074	0.174475		35.81	0.874245	0.710478	0.428908	0.336299	0.159756	0.076981		35.81	0.092126	0.040382	0.02991	0.020539	0.0139
36.01	1.655	1.36724	0.947501	0.652284	0.400207	0.17483		36.01	0.874787	0.710911	0.429186	0.337018	0.159577	0.077113		36.01	0.091531	0.040337	0.030049	0.020387	0.013906
36.21	1.65584	1.36766	0.948288	0.652479	0.400364	0.175105		36.21	0.875026	0.711194	0.430471	0.337612	0.159534	0.077177		36.21	0.09164	0.040607	0.029776	0.020209	0.013528
36.41	1.6566	1.36809	0.948388	0.653126	0.400736	0.175921		36.41	0.875017	0.711222	0.430973	0.338422	0.160124	0.07731		36.41	0.092252	0.040541	0.029228	0.020729	0.013624
36.61	1.65783	1.36861	0.948217	0.653316	0.401034	0.176367		36.61	0.875486	0.710754	0.430791	0.339207	0.160468	0.07731		36.61	0.09257	0.040085	0.028627	0.021038	0.014414
36.81	1.65862	1.3696	0.949006	0.653835	0.401641	0.177059		36.81	0.875854	0.711937	0.431327	0.339838	0.161298	0.077244		36.81	0.09304	0.040363	0.027686	0.021062	0.014505
37.01	1.65983	1.3696	0.949647	0.653669	0.402617	0.177324		37.01	0.876661	0.71237	0.43161	0.340131	0.16168	0.076594		37.01	0.093187	0.041044	0.027856	0.021042	0.015045
37.21	1.66026	1.36995	0.950609	0.65481	0.403245	0.177162		37.21	0.876318	0.712506	0.431988	0.341756	0.162024	0.075628		37.21	0.09418	0.041548	0.028246	0.021034	0.014809
37.41	1.66096	1.37061	0.951288	0.655106	0.404499	0.177523		37.41	0.876321	0.712911	0.432311	0.34216	0.162555	0.075655		37.41	0.094553	0.041898	0.028206	0.020848	0.014394
37.61	1.66134	1.37133	0.95143	0.655517	0.405936	0.17903		37.61	0.876226	0.713468	0.432309	0.341935	0.163245	0.076938		37.61	0.09455	0.042146	0.028269	0.021239	0.014262
37.81	1.66141	1.37205	0.952569	0.655714	0.406991	0.179553		37.81	0.876325	0.71386	0.432352	0.341092	0.163577	0.076966		37.81	0.094947	0.041602	0.027779	0.021311	0.014095
38.01	1.66287	1.37197	0.952802	0.656505	0.407746	0.179831		38.01	0.876436	0.714107	0.432352	0.341055	0.163634	0.077024		38.01	0.09461	0.041863	0.0285	0.020876	0.013953
38.21	1.66302	1.3727	0.953268	0.656475	0.408032	0.180825		38.21	0.875792	0.714366	0.432533	0.340663	0.163584	0.077268		38.21	0.094685	0.042185	0.028285	0.021	0.013677
38.41	1.66374	1.37329	0.953809	0.656816	0.40885	0.18114		38.41	0.876426	0.714308	0.432561	0.340627	0.164023	0.077414		38.41	0.094251	0.041465	0.028503	0.020543	0.014634
38.61	1.66389	1.374	0.9548	0.657242	0.409197	0.181571		38.61	0.876867	0.714811	0.432939	0.340872	0.164022	0.077498		38.61	0.093426	0.041303	0.027974	0.020248	0.014998
38.81	1.6642	1.3754	0.955253	0.657431	0.40917	0.18259		38.81	0.877047	0.715139	0.432717	0.340493	0.163949	0.078403		38.81	0.093453	0.041389	0.027485	0.020301	0.015052
39.01	1.66521	1.37729	0.955531	0.657321	0.409443	0.182909		39.01	0.878252	0.715945	0.432699	0.340476	0.163893	0.078619		39.01	0.093174	0.041252	0.027053	0.020271	0.015136
39.21	1.6656	1.37814	0.955805	0.657642	0.409821	0.18329		39.21	0.878138	0.716514	0.432673	0.341127	0.163729	0.078864		39.21	0.093094	0.04118	0.026589	0.020587	0.014978
39.41	1.66535	1.37843	0.956878	0.657852	0.409471	0.183958		39.41	0.878156	0.716693	0.433251	0.341365	0.163598	0.078655		39.41	0.092994	0.04153	0.026052	0.020477	0.014855
39.61	1.66582	1.37941	0.957801	0.658431	0.409478	0.18447		39.61	0.878788	0.717016	0.433752	0.341797	0.163438	0.078241		39.61	0.092734	0.041931	0.026108	0.019973	0.014958
39.81	1.66633	1.38053	0.959242	0.659051	0.409453	0.185247		39.81	0.878802	0.717273	0.434598	0.342386	0.162812	0.077682		39.81	0.093454	0.041862	0.026226	0.019714	0.015373
40.01	1.66718	1.38165	0.959946	0.659917	0.409117	0.186094		40.01	0.879441	0.716857	0.434968	0.343076	0.162283	0.077565		40.01	0.093469	0.042477	0.026332	0.019473	0.015693
40.21	1.66842	1.38264	0.960906	0.660153	0.409308	0.186562		40.21	0.879826	0.717037	0.435788	0.343871	0.162968	0.077542		40.21	0.094103	0.042594	0.025986	0.019232	0.016085
40.41	1.66945	1.38364	0.961076	0.661084	0.409975	0.186932		40.41	0.87982	0.717084	0.435204	0.344766	0.163162	0.077672		40.41	0.094113	0.042443	0.026253	0.019105	0.016728
40.61	1.66991	1.38422	0.961419	0.661918	0.41042	0.186348		40.61	0.879659	0.717141	0.435009	0.345377	0.163537	0.07728		40.61	0.094008	0.041998	0.026456	0.018627	0.016174
40.81	1.67077	1.38546	0.962342	0.661834	0.410282	0.185995		40.81	0.880202	0.719001	0.434925	0.346039	0.163243	0.076859		40.81	0.09464	0.042591	0.026583	0.018532	0.015491
41.01	1.67108	1.38581	0.963014	0.66267	0.410904	0.184778		41.01	0.880877	0.719299	0.43538	0.347139	0.163092	0.075957		41.01	0.095069	0.043153	0.027298	0.019247	0.01544
41.21	1.67162	1.38693	0.963456	0.663758	0.411523	0.184832		41.21	0.880539	0.720061	0.435329	0.347915	0.162531	0.076233		41.21	0.095803	0.043456	0.027456	0.019535	0.01502
41.41	1.67282	1.3878	0.963327	0.664388	0.412768	0.18493		41.41	0.881327	0.720982	0.434933	0.347026	0.162633	0.076931		41.41	0.095736	0.043082	0.027999	0.019857	0.014677
41.61	1.6737	1.38844	0.963394	0.665492	0.413066	0.185213		41.61	0.882087	0.722179	0.435146	0.347159	0.1627	0.077302		41.61	0.096399	0.042945	0.028178	0.020155	0.014531
41.81	1.67474	1.38934	0.96464	0.666303	0.414059	0.184951		41.81	0.882991	0.722805	0.435455	0.347214	0.162854	0.077362		41.81	0.096412	0.042433	0.028118	0.020145	0.014994
42.01	1.67612	1.39004	0.964732	0.665944	0.414436	0.186053		42.01	0.88381	0.723599	0.435582	0.346818	0.162483	0.078391		42.01	0.09645	0.042124	0.02863	0.019815	0.014921
42.21	1.67648	1.39122	0.964855	0.665433	0.41509	0.186809		42.21	0.8846	0.723988	0.436157	0.346624	0.16299	0.079215		42.21	0.096433	0.041927	0.028669	0.019848	0.015912
42.41	1.67672	1.39224	0.964749	0.665841	0.416001	0.186536		42.41	0.885911	0.724688	0.435894	0.345994	0.164232	0.079722		42.41	0.095857	0.041073	0.028678	0.019803	0.016924
42.61	1.67726	1.39294	0.965111	0.664988	0.416364	0.1863		42.61	0.886649	0.725055	0.43631	0.34537	0.165077	0.079752		42.61	0.095544	0.040892	0.028413	0.020378	0.016631
42.81	1.67808	1.39389	0.965065	0.665205	0.416717	0.187104		42.81	0.887316	0.725858	0.436256	0.344667	0.165578	0.080653		42.81	0.096096	0.040729	0.027955	0.020664	0.016242
43.01	1.67784	1.39416	0.965251	0.665224	0.416995	0.187225		43.01	0.887321	0.726198	0.436634	0.344871	0.16617	0.080125		43.01	0.095446	0.040771	0.027879	0.020759	0.01568
43.21	1.6779	1.3939	0.966094	0.665597	0.417185	0.187825		43.21	0.887224	0.726221	0.437183	0.344544	0.166175	0.080214		43.21	0.09496	0.040262	0.028653	0.020799	0.015441
43.41	1.67793	1.39435	0.9666	0.665721	0.417888	0.188962		43.41	0.88778	0.726344	0.437553	0.344749	0.167167	0.080124		43.41	0.094883	0.040662	0.028863	0.02015	0.015077
43.61	1.67828	1.39437	0.968262	0.666407	0.418422	0.1899		43.61	0.887859	0.726395	0.438783	0.34495	0.166838	0.080262		43.61	0.0948	0.040841	0.029083	0.019843	0.015084
43.81	1.67935	1.39506	0.969496	0.667032	0.418946	0.190228		43.81	0.888188	0.726353	0.439675	0.34539	0.166639	0.08		43.81	0.095841	0.041239	0.028918	0.019204	0.015328
44.01	1.68057	1.39564	0.970203	0.66714	0.41901	0.191172		44.01	0.88868	0.725826	0.4398	0.345775	0.166729	0.079995		44.01	0.095836	0.041707	0.028932	0.018304	0.014895
44.21	1.68109	1.39614	0.970729	0.667235	0.419874	0.190903		44.21	0.888367	0.725547	0.440185	0.345906	0.166809	0.080083		44.21	0.094882	0.041938	0.029134	0.01828	0.015395
44.41	1.68189	1.39682	0.971052	0.668082	0.420594	0.190652		44.41	0.887856	0.726315	0.440196	0.346803	0.167133	0.08001		44.41	0.094751	0.041555	0.029678	0.018019	0.015343
44.61	1.68256	1.39763	0.971948	0.669138	0.420571	0.190152		44.61	0.887892	0.72656	0.44095	0.347984	0.167654	0.079851		44.61	0.095165	0.042098	0.029412	0.018515	0.014239
44.81	1.68283	1.39848	0.972752	0.669389	0.42141	0.190415		44.81	0.88822	0.727385	0.441805	0.348959	0.167624	0.07943		44.81	0.095929	0.042604	0.029108	0.019446	0.014914
45.01	1.68302	1.39901	0.973279	0.669893	0.421626	0.189723		45.01	0.888499	0.727382	0.442413	0.349291	0.16703	0.079316		45.01	0.095397	0.043308	0.028823	0.021039	0.015604
45.21	1.68349	1.40002	0.973379	0.670725	0.421682	0.190999		45.21	0.887892	0.728434	0.442369	0.349779	0.166619	0.07996		45.21	0.09624	0.0428	0.028479	0.021209	0.015401
45.41	1.68418	1.40052	0.973596	0.671856	0.421925	0.191149		45.41	0.88848	0.728941	0.442603	0.349908	0.166971	0.080065		45.41	0.09654	0.04247	0.028287	0.021737	0.015389
45.61	1.68418	1.40143	0.974045	0.672998	0.421986	0.19172		45.61	0.888792	0.729985	0.443119	0.35078	0.166768	0.08084		45.61	0.09697	0.042594	0.028283	0.021642	0.01568
45.81	1.68406	1.40239	0.974825	0.673222	0.422405	0.192422		45.81	0.889359	0.731081	0.44347	0.351069	0.166532	0.081497		45.81	0.096223	0.04239	0.027984	0.022312	0.016271
46.01	1.68458	1.40253	0.974522	0.673155	0.421946	0.192839		46.01	0.889846	0.731047	0.443755	0.350532	0.166927	0.081668		46.01	0.095435	0.042345	0.028114	0.02251	0.015771
46.21	1.68526	1.40306	0.974437	0.67353	0.422239	0.192878		46.21	0.890131	0.731043	0.44399	0.350386	0.167718	0.081048		46.21	0.09522	0.042306	0.027787	0.022699	0.016575
46.41	1.68482	1.40357	0.974395	0.673758	0.422812	0.192735		46.41	0.889826	0.731881	0.443563	0.349987	0.168491	0.081084		46.41	0.095181	0.042125	0.027905	0.022795	0.016193
46.61	1.68534	1.40409	0.974846	0.673983	0.423196	0.19286		46.61	0.890274	0.732235	0.443839	0.350536	0.168997	0.080296		46.61	0.094751	0.041994	0.02777	0.022824	0.01569
46.81	1.68559	1.40467	0.975431	0.675184	0.423605	0.193505		46.81	0.890413	0.732621	0.443775	0.351169	0.169025	0.080481		46.81	0.094502	0.041526	0.027873	0.022577	0.016059
47.01	1.68521	1.40528	0.976146	0.676612	0.423504	0.193384		47.01	0.890449	0.73292	0.444068	0.352293	0.169302	0.079651		47.01	0.094435	0.040919	0.028535	0.02232	0.015252
47.21	1.68634	1.40579	0.976422	0.677238	0.423929	0.193757		47.21	0.891301	0.733175	0.444241	0.353342	0.169778	0.079746		47.21	0.094858	0.040482	0.029007	0.021638	0.014795
47.41	1.68725	1.40626	0.97671	0.678313	0.424608	0.193781		47.41	0.892091	0.733323	0.444278	0.354378	0.170043	0.079331		47.41	0.095672	0.040397	0.028775	0.020562	0.015077
47.61	1.68807	1.40629	0.978273	0.678544	0.424348	0.194526		47.61	0.892497	0.733253	0.44493	0.354557	0.168948	0.079963		47.61	0.095973	0.040314	0.028999	0.019877	0.015632
47.81	1.68876	1.40706	0.978832	0.678715	0.424851	0.195045		47.81	0.893112	0.733654	0.444838	0.354754	0.169161	0.080004		47.81	0.096814	0.04054	0.029091	0.019429	0.015702
48.01	1.68841	1.40749	0.979085	0.678215	0.424963	0.196251		48.01	0.892534	0.734072	0.444293	0.355207	0.169551	0.080503		48.01	0.096697	0.040877	0.029252	0.019167	0.015283
48.21	1.68875	1.40821	0.979434	0.678061	0.425728	0.196157		48.21	0.892036	0.7345	0.444724	0.355011	0.169251	0.080891		48.21	0.095939	0.041821	0.029224	0.019164	0.015613
48.41	1.68929	1.40911	0.980349	0.678503	0.426022	0.196174		48.41	0.891945	0.735143	0.445099	0.355937	0.169447	0.080846		48.41	0.096271	0.042013	0.029225	0.019213	0.015022
48.61	1.6903	1.40919	0.981376	0.67899	0.426726	0.19621		48.61	0.892806	0.734409	0.445651	0.356627	0.169808	0.080551		48.61	0.096063	0.042624	0.029188	0.019512	0.014024
48.81	1.69098	1.40946	0.981526	0.678759	0.42759	0.1965		48.81	0.893185	0.734539	0.445871	0.357	0.169995	0.080584		48.81	0.096057	0.04241	0.029629	0.020028	0.013969
49.01	1.69179	1.41048	0.982459	0.679427	0.4278	0.196481		49.01	0.893654	0.735184	0.445983	0.357032	0.170093	0.080879		49.01	0.096123	0.042827	0.029863	0.020441	0.014303
49.21	1.69157	1.4113	0.982981	0.680402	0.428556	0.197486		49.21	0.892895	0.736187	0.446249	0.357555	0.170343	0.081424		49.21	0.09711	0.042455	0.03035	0.02033	0.013856
49.41	1.69237	1.41187	0.983838	0.680239	0.429253	0.197556		49.41	0.89361	0.736924	0.447174	0.358008	0.170456	0.082023		49.41	0.096766	0.042965	0.030397	0.020937	0.014118
49.61	1.69247	1.41273	0.985003	0.680964	0.429974	0.197735		49.61	0.89363	0.737685	0.448004	0.358405	0.170982	0.082032		49.61	0.096261	0.043236	0.030917	0.021267	0.01441
49.81	1.69295	1.41261	0.986348	0.681191	0.430305	0.197898		49.81	0.893735	0.737445	0.448622	0.35812	0.171424	0.08143		49.81	0.095208	0.043297	0.030721	0.021911	0.014618
50.01	1.69338	1.41345	0.986622	0.680919	0.430753	0.198115		50.01	0.893946	0.737369	0.448928	0.357124	0.172322	0.08139		50.01	0.095199	0.043381	0.030818	0.022066	0.014132
50.21	1.69342	1.41437	0.987223	0.681489	0.431594	0.198664		50.21	0.894512	0.737947	0.449037	0.357021	0.172373	0.081466		50.21	0.095665	0.043472	0.030384	0.021937	0.01482
50.41	1.69297	1.41517	0.98782	0.681802	0.431792	0.19873		50.41	0.894655	0.738601	0.449557	0.357341	0.17284	0.081933		50.41	0.095813	0.043291	0.03043	0.022151	0.015065
50.61	1.69329	1.41629	0.988856	0.682123	0.432295	0.198261		50.61	0.895669	0.73889	0.450349	0.35772	0.173563	0.082314		50.61	0.095584	0.042949	0.029931	0.02253	0.015349
50.81	1.69435	1.41751	0.989876	0.682815	0.433004	0.198125		50.81	0.895854	0.739186	0.45075	0.357578	0.174135	0.082953		50.81	0.095774	0.042134	0.029315	0.02304	0.016182
51.01	1.69443	1.41761	0.990746	0.683644	0.433264	0.19817		51.01	0.896229	0.739347	0.451406	0.357785	0.174191	0.082856		51.01	0.095965	0.041956	0.02967	0.02251	0.015624
51.21	1.69593	1.41776	0.990821	0.684033	0.433324	0.198217		51.21	0.897632	0.738887	0.451898	0.358259	0.17462	0.083512		51.21	0.095808	0.04218	0.02981	0.022387	0.016068
51.41	1.69661	1.41817	0.991202	0.68481	0.433705	0.199314		51.41	0.898368	0.738744	0.451614	0.357836	0.174423	0.084475		51.41	0.09577	0.041649	0.02985	0.022304	0.017052
51.61	1.69726	1.4181	0.991768	0.685234	0.433442	0.200057		51.61	0.898918	0.738877	0.451925	0.357721	0.173866	0.085407		51.61	0.095517	0.042039	0.029847	0.022368	0.017125
51.81	1.69745	1.418	0.992229	0.685532	0.433479	0.200732		51.81	0.898755	0.739042	0.451801	0.357515	0.173864	0.085531		51.81	0.095624	0.042837	0.02971	0.022475	0.016467
52.01	1.6982	1.4184	0.992527	0.685805	0.433834	0.200947		52.01	0.898135	0.739349	0.451542	0.357809	0.173575	0.085898		52.01	0.095136	0.04344	0.02995	0.022157	0.016336
52.21	1.69987	1.41858	0.992604	0.685937	0.433819	0.201074		52.21	0.898267	0.739156	0.451809	0.357818	0.172117	0.085635		52.21	0.094644	0.044128	0.030187	0.021938	0.015801
52.41	1.70159	1.41928	0.99308	0.686273	0.434054	0.20124		52.41	0.898693	0.738989	0.451829	0.358356	0.171784	0.085436		52.41	0.094323	0.044424	0.030723	0.021604	0.015008
52.61	1.70294	1.41935	0.993446	0.686225	0.43493	0.201391		52.61	0.899455	0.739208	0.452126	0.358412	0.171757	0.08519		52.61	0.094484	0.044315	0.031008	0.021296	0.014372
52.81	1.70373	1.41988	0.992962	0.686728	0.435169	0.201959		52.81	0.900035	0.739662	0.452222	0.35861	0.171996	0.085359		52.81	0.094761	0.044518	0.031406	0.021555	0.013848
53.01	1.70423	1.42051	0.993789	0.6875	0.435671	0.202688		53.01	0.900373	0.740641	0.45317	0.358771	0.171646	0.085558		53.01	0.094593	0.04453	0.031304	0.02098	0.013922
53.21	1.70436	1.42087	0.994177	0.687792	0.435995	0.203094		53.21	0.9001	0.741418	0.453815	0.359584	0.171061	0.085282		53.21	0.094149	0.043866	0.031151	0.020772	0.013282
53.41	1.70526	1.42104	0.99466	0.687584	0.436342	0.203327		53.41	0.900539	0.741819	0.454287	0.360089	0.171318	0.084683		53.41	0.093353	0.04393	0.03102	0.020628	0.013135
53.61	1.70568	1.42129	0.994476	0.688058	0.436238	0.203603		53.61	0.90062	0.742245	0.454125	0.360023	0.171895	0.083879		53.61	0.093381	0.043508	0.03079	0.020735	0.013292
53.81	1.7057	1.42131	0.994641	0.688075	0.436748	0.204221		53.81	0.900824	0.742916	0.453679	0.359766	0.171552	0.08347		53.81	0.093192	0.043353	0.030262	0.020309	0.013701
54.01	1.70584	1.42204	0.993841	0.687383	0.437115	0.204869		54.01	0.901633	0.743611	0.452585	0.35949	0.171431	0.083611		54.01	0.094089	0.043236	0.030259	0.020298	0.014102
54.21	1.70604	1.42292	0.994343	0.687953	0.437235	0.205012		54.21	0.902557	0.74429	0.452488	0.359895	0.17167	0.083098		54.21	0.093889	0.043334	0.029749	0.019944	0.014585
54.41	1.70618	1.42328	0.994752	0.687457	0.437005	0.205002		54.41	0.902956	0.744678	0.452058	0.360116	0.171908	0.08311		54.41	0.09433	0.043478	0.029538	0.020605	0.015232
54.61	1.70597	1.42428	0.995897	0.687905	0.437743	0.20546		54.61	0.903302	0.745377	0.451958	0.360449	0.17273	0.083711		54.61	0.094784	0.043351	0.029118	0.020633	0.015812
54.81	1.70634	1.42462	0.996707	0.688736	0.438202	0.205509		54.81	0.90321	0.745673	0.452202	0.360834	0.173359	0.083578		54.81	0.095367	0.042746	0.029166	0.020968	0.015398
55.01	1.70652	1.42418	0.997218	0.688994	0.437559	0.205367		55.01	0.904169	0.745357	0.452495	0.361322	0.172714	0.08308		55.01	0.095454	0.042797	0.030033	0.020831	0.015698
55.21	1.70727	1.4243	0.99658	0.689461	0.437304	0.204917		55.21	0.90483	0.744739	0.452071	0.361762	0.173226	0.083113		55.21	0.095645	0.043097	0.029615	0.021579	0.015883
55.41	1.70748	1.42507	0.997332	0.690261	0.438004	0.204873		55.41	0.904922	0.744981	0.451969	0.362363	0.17336	0.083392		55.41	0.09576	0.042784	0.029545	0.021824	0.015952
55.61	1.70779	1.42522	0.998452	0.691021	0.438243	0.20417		55.61	0.904728	0.744925	0.452919	0.362877	0.173346	0.08325		55.61	0.095991	0.042892	0.029283	0.021897	0.015916
55.81	1.7085	1.42619	0.999356	0.691519	0.43905	0.204486		55.81	0.903988	0.744882	0.453235	0.363316	0.173944	0.083465		55.81	0.096645	0.043546	0.029519	0.022412	0.01576
56.01	1.70868	1.42704	0.999817	0.692324	0.439371	0.204725		56.01	0.903258	0.745076	0.453589	0.363881	0.174577	0.084193		56.01	0.096824	0.043697	0.030151	0.022587	0.015281
56.21	1.70912	1.4285	1.00014	0.69234	0.439203	0.204824		56.21	0.903594	0.745143	0.454274	0.363819	0.174234	0.084021		56.21	0.097148	0.043858	0.030134	0.022339	0.014731
56.41	1.70885	1.42992	1.00163	0.692473	0.440165	0.205019		56.41	0.903749	0.745526	0.455537	0.363558	0.175084	0.084283		56.41	0.097018	0.043937	0.030167	0.022208	0.014635
56.61	1.70895	1.4306	1.00238	0.693378	0.440618	0.205112		56.61	0.904623	0.745894	0.456649	0.36376	0.175343	0.083922		56.61	0.097791	0.044377	0.030287	0.022166	0.014377
56.81	1.70965	1.43189	1.00269	0.693997	0.441025	0.205656		56.81	0.905303	0.745563	0.457355	0.36383	0.175663	0.084842		56.81	0.097424	0.044626	0.030812	0.02215	0.013486
57.01	1.70999	1.43206	1.004	0.694481	0.441271	0.205807		57.01	0.905381	0.745923	0.458295	0.364292	0.175292	0.085222		57.01	0.097228	0.044009	0.030878	0.02168	0.013651
57.21	1.70985	1.43257	1.0041	0.695175	0.442032	0.206112		57.21	0.905194	0.746061	0.458221	0.364929	0.175856	0.085522		57.21	0.09698	0.044012	0.031344	0.021483	0.013858
57.41	1.71033	1.43308	1.00351	0.695329	0.442706	0.206762		57.41	0.905476	0.746193	0.457859	0.36534	0.176077	0.086636		57.41	0.096834	0.044327	0.031732	0.021303	0.013877
57.61	1.71153	1.43373	1.00308	0.695342	0.443083	0.207731		57.61	0.905627	0.747134	0.4574	0.364914	0.176242	0.087271		57.61	0.097378	0.044588	0.031347	0.02121	0.013941
57.81	1.71114	1.43486	1.00357	0.695441	0.443812	0.208148		57.81	0.905494	0.747966	0.456946	0.365202	0.175938	0.087556		57.81	0.097366	0.044937	0.030737	0.020805	0.014173
58.01	1.71162	1.43633	1.00351	0.694797	0.444057	0.208203		58.01	0.90553	0.748734	0.456863	0.365434	0.176142	0.087994		58.01	0.097748	0.045399	0.031402	0.021365	0.014465
58.21	1.71241	1.4367	1.00407	0.695076	0.443413	0.208438		58.21	0.906569	0.749233	0.456851	0.365838	0.176337	0.087854		58.21	0.098186	0.045826	0.030936	0.021614	0.014684
58.41	1.71238	1.4359	1.00456	0.695174	0.443431	0.208887		58.41	0.90653	0.74911	0.456558	0.366397	0.176707	0.087799		58.41	0.098812	0.045791	0.030608	0.022201	0.015581
58.61	1.71308	1.43601	1.00524	0.695856	0.443199	0.209476		58.61	0.907223	0.74958	0.457124	0.367351	0.177265	0.088052		58.61	0.099819	0.045077	0.030928	0.02214	0.015781
58.81	1.71427	1.43586	1.00528	0.695848	0.443374	0.208868		58.81	0.908151	0.749825	0.457248	0.367204	0.177788	0.087489		58.81	0.100041	0.044724	0.030727	0.022382	0.015572
59.01	1.71517	1.43541	1.00573	0.696119	0.442722	0.208484		59.01	0.90887	0.749742	0.457228	0.36794	0.177483	0.087148		59.01	0.100226	0.045023	0.031082	0.022688	0.016359
59.21	1.71626	1.43531	1.00591	0.696893	0.442884	0.208181		59.21	0.908844	0.749862	0.457214	0.368203	0.177692	0.087116		59.21	0.100085	0.045203	0.030574	0.02259	0.016487
59.41	1.7168	1.43569	1.00689	0.69764	0.443413	0.20792		59.41	0.909154	0.750345	0.457961	0.369323	0.178171	0.087145		59.41	0.100351	0.044886	0.029959	0.022746	0.016852
59.61	1.71743	1.43626	1.00744	0.698042	0.443678	0.207677		59.61	0.909112	0.750089	0.45911	0.369609	0.17885	0.086576		59.61	0.100309	0.044578	0.029225	0.022353	0.017195
59.81	1.71792	1.43749	1.00797	0.698889	0.443682	0.207816		59.81	0.908938	0.750441	0.459581	0.370574	0.179312	0.086603		59.81	0.100394	0.044677	0.029502	0.022297	0.017179
60.01	1.71751	1.43773	1.00869	0.699341	0.443091	0.207987		60.01	0.908815	0.750557	0.460006	0.370667	0.179197	0.086752		60.01	0.100127	0.044434	0.029587	0.02163	0.017129
60.21	1.71803	1.43886	1.0093	0.699512	0.443676	0.20827		60.21	0.909579	0.751272	0.460509	0.370618	0.179686	0.086238		60.21	0.100199	0.043736	0.029131	0.020949	0.017759
60.41	1.71764	1.43894	1.01094	0.700379	0.44378	0.208128		60.41	0.909487	0.751409	0.46154	0.370973	0.179636	0.08594		60.41	0.100321	0.043168	0.029182	0.021473	0.018076
60.61	1.71855	1.43975	1.01148	0.701374	0.443769	0.208374		60.61	0.910439	0.751552	0.461899	0.371299	0.179456	0.085813		60.61	0.100696	0.0435	0.028966	0.021405	0.018029
60.81	1.71886	1.44051	1.01247	0.701939	0.444394	0.207919		60.81	0.909963	0.75154	0.461915	0.37181	0.179211	0.086453		60.81	0.100209	0.043095	0.029057	0.021567	0.017615
61.01	1.71867	1.44082	1.01297	0.703361	0.444845	0.208019		61.01	0.909749	0.752062	0.461903	0.372505	0.17899	0.086535		61.01	0.099853	0.04267	0.028907	0.021399	0.01704
61.21	1.71842	1.44201	1.01357	0.703659	0.445685	0.20853		61.21	0.909742	0.752605	0.461968	0.371894	0.178466	0.087127		61.21	0.099868	0.042622	0.028668	0.021625	0.016809
61.41	1.71832	1.44339	1.01362	0.703554	0.445464	0.209431		61.41	0.909393	0.753502	0.462207	0.37115	0.177716	0.087708		61.41	0.09985	0.042198	0.028353	0.021158	0.015667
61.61	1.71825	1.4448	1.01423	0.70389	0.445375	0.210007		61.61	0.908584	0.754766	0.462635	0.370531	0.177351	0.08741		61.61	0.099481	0.042854	0.028335	0.021111	0.014531
61.81	1.71765	1.44611	1.01443	0.704269	0.446115	0.210168		61.81	0.908344	0.755283	0.462655	0.370582	0.17742	0.08732		61.81	0.098987	0.042594	0.02921	0.0213	0.01396
62.01	1.71789	1.44645	1.01467	0.704907	0.446542	0.211001		62.01	0.908611	0.754935	0.463448	0.370728	0.177699	0.087432		62.01	0.098767	0.043041	0.029796	0.021476	0.013704
62.21	1.71897	1.44611	1.01501	0.705499	0.446373	0.211359		62.21	0.910209	0.754332	0.463439	0.370551	0.177865	0.086648		62.21	0.098682	0.043461	0.02943	0.021904	0.01411
62.41	1.7196	1.44605	1.01544	0.706032	0.447122	0.211546		62.41	0.910799	0.753667	0.463845	0.370772	0.178484	0.08638		62.41	0.098139	0.043966	0.029851	0.02212	0.014335
62.61	1.72035	1.44692	1.01545	0.706545	0.447706	0.212434		62.61	0.912032	0.754209	0.464185	0.371206	0.178742	0.087223		62.61	0.098096	0.043604	0.030257	0.022256	0.014076
62.81	1.72108	1.44695	1.01579	0.707325	0.448533	0.212328		62.81	0.912605	0.754264	0.464622	0.37116	0.179445	0.086669		62.81	0.098009	0.044123	0.029933	0.022127	0.01395
63.01	1.72173	1.44684	1.0167	0.708648	0.448323	0.211802		63.01	0.912838	0.754459	0.465496	0.372061	0.179047	0.08682		63.01	0.098381	0.044195	0.030326	0.021867	0.013661
63.21	1.72301	1.44758	1.01708	0.708879	0.448917	0.211802		63.21	0.913532	0.754595	0.466093	0.372377	0.179337	0.086482		63.21	0.098638	0.043907	0.029804	0.021212	0.013658
63.41	1.72311	1.44793	1.01716	0.709403	0.449229	0.211603		63.41	0.913955	0.7545	0.466822	0.373438	0.179957	0.086224		63.41	0.098739	0.043942	0.029698	0.021229	0.013561
63.61	1.72416	1.44863	1.01769	0.709562	0.449202	0.212416		63.61	0.914599	0.754558	0.467671	0.373487	0.18026	0.086088		63.61	0.098846	0.044089	0.02998	0.020677	0.013478
63.81	1.72481	1.44964	1.01791	0.709855	0.449076	0.212478		63.81	0.915221	0.755302	0.467741	0.373773	0.180464	0.086149		63.81	0.099084	0.044032	0.030503	0.02061	0.014026
64.01	1.72532	1.44939	1.01775	0.709726	0.448826	0.212799		64.01	0.9155	0.755647	0.467873	0.373627	0.180654	0.086738		64.01	0.099146	0.043395	0.03059	0.020815	0.014347
64.21	1.72622	1.44969	1.01793	0.709972	0.449313	0.212512		64.21	0.91618	0.756278	0.467893	0.373618	0.181648	0.086615		64.21	0.099371	0.042702	0.030577	0.021262	0.013989
64.41	1.72654	1.45037	1.01851	0.710301	0.449125	0.21202		64.41	0.916479	0.756421	0.468057	0.374008	0.181603	0.0862		64.41	0.099793	0.042345	0.030262	0.021439	0.014338
64.61	1.7278	1.45097	1.01854	0.71084	0.4497	0.212167		64.61	0.917247	0.757054	0.467928	0.373964	0.182016	0.086131		64.61	0.099508	0.042419	0.030462	0.021417	0.014738
64.81	1.72744	1.45164	1.01902	0.711459	0.450226	0.211531		64.81	0.916858	0.757286	0.468274	0.37494	0.18193	0.086031		64.81	0.0995	0.041949	0.030577	0.021832	0.014475
65.01	1.72755	1.45206	1.01923	0.711376	0.449991	0.21185		65.01	0.917025	0.757773	0.468134	0.37426	0.181357	0.086265		65.01	0.09966	0.041581	0.030496	0.021969	0.013993
65.21	1.72738	1.45271	1.01961	0.710242	0.449812	0.211749		65.21	0.917089	0.758293	0.468102	0.373172	0.181301	0.086162		65.21	0.099695	0.040906	0.030321	0.022286	0.014052
65.41	1.72716	1.45305	1.01958	0.710526	0.44964	0.212202		65.41	0.916493	0.758506	0.468169	0.373225	0.181652	0.0866		65.41	0.099658	0.040931	0.030853	0.02175	0.013604
65.61	1.72701	1.45346	1.01976	0.710725	0.450032	0.212023		65.61	0.915638	0.758778	0.468005	0.373787	0.182016	0.085725		65.61	0.098965	0.041091	0.031271	0.021686	0.01317
65.81	1.72647	1.45334	1.02017	0.710945	0.45099	0.212532		65.81	0.91576	0.758143	0.467942	0.373839	0.182345	0.086305		65.81	0.098644	0.041098	0.031643	0.021919	0.013745
66.01	1.72696	1.45412	1.0208	0.710789	0.450835	0.212823		66.01	0.916392	0.758024	0.468704	0.373805	0.182315	0.08663		66.01	0.098478	0.042224	0.030973	0.022065	0.014548
66.21	1.72742	1.45445	1.02117	0.710744	0.450849	0.212486		66.21	0.91658	0.758073	0.468442	0.373732	0.182574	0.086299		66.21	0.098676	0.042794	0.030688	0.02222	0.015228
66.41	1.7272	1.45437	1.02193	0.7109	0.451337	0.213112		66.41	0.916295	0.758331	0.4688	0.37412	0.183139	0.086946		66.41	0.09861	0.043202	0.031035	0.022444	0.01529
66.61	1.72753	1.45473	1.02287	0.711762	0.451648	0.213506		66.61	0.916159	0.759028	0.469052	0.374715	0.183364	0.087404		66.61	0.099023	0.04351	0.030514	0.022282	0.015205
66.81	1.72789	1.4549	1.02347	0.712401	0.451378	0.213392		66.81	0.915744	0.759315	0.469223	0.375181	0.182955	0.08672		66.81	0.099088	0.04399	0.03011	0.021787	0.015465
67.01	1.72813	1.45476	1.02429	0.712787	0.45143	0.213816		67.01	0.915837	0.759242	0.469589	0.375486	0.182382	0.087063		67.01	0.099447	0.044162	0.030671	0.021894	0.015134
67.21	1.72909	1.45492	1.02432	0.712626	0.451716	0.214686		67.21	0.916117	0.759525	0.469792	0.375943	0.182831	0.087172		67.21	0.09898	0.044002	0.030907	0.022105	0.015239
67.41	1.72873	1.45456	1.0241	0.71274	0.4516	0.215207		67.41	0.916298	0.760033	0.469736	0.375765	0.182264	0.088177		67.41	0.098939	0.044306	0.031137	0.022237	0.015304
67.61	1.7296	1.45459	1.02419	0.712713	0.451591	0.216114		67.61	0.916165	0.760812	0.46948	0.376041	0.181995	0.088866		67.61	0.099105	0.044692	0.031181	0.022436	0.015381
67.81	1.73021	1.45509	1.02392	0.712949	0.451909	0.215706		67.81	0.916097	0.761487	0.469324	0.375972	0.181892	0.088961		67.81	0.099016	0.044683	0.031449	0.02239	0.015379
68.01	1.73068	1.4546	1.02411	0.713532	0.452231	0.21601		68.01	0.916291	0.761646	0.469137	0.376526	0.18143	0.089214		68.01	0.099499	0.044388	0.03181	0.022591	0.015234
68.21	1.73136	1.45582	1.02464	0.714403	0.453202	0.216185		68.21	0.916841	0.762274	0.469835	0.376462	0.181332	0.088938		68.21	0.099448	0.044434	0.032028	0.022428	0.015284
68.41	1.73192	1.45704	1.02476	0.715042	0.45357	0.216777		68.41	0.917073	0.763163	0.470582	0.377393	0.18135	0.088839		68.41	0.100025	0.044671	0.031992	0.022195	0.015689
68.61	1.73252	1.45744	1.02506	0.715657	0.454265	0.217371		68.61	0.917209	0.763419	0.471162	0.378033	0.181173	0.08896		68.61	0.099862	0.045133	0.033093	0.022678	0.01616
68.81	1.73246	1.45823	1.02598	0.716294	0.454999	0.217357		68.81	0.91713	0.7635	0.471615	0.378717	0.180939	0.089056		68.81	0.100748	0.0447	0.032728	0.023398	0.015967
69.01	1.7332	1.45816	1.02601	0.716825	0.455186	0.217368		69.01	0.916845	0.763675	0.471349	0.378684	0.180757	0.089989		69.01	0.100851	0.044483	0.032903	0.022682	0.015804
69.21	1.73299	1.45917	1.02656	0.716672	0.455702	0.216701		69.21	0.917185	0.764099	0.471836	0.378742	0.180996	0.089805		69.21	0.100482	0.043773	0.032697	0.022571	0.016293
69.41	1.73357	1.45983	1.02699	0.71705	0.456324	0.216451		69.41	0.917482	0.764719	0.472623	0.37914	0.181363	0.089922		69.41	0.100861	0.044131	0.032905	0.022251	0.016984
69.61	1.73403	1.46121	1.02803	0.716742	0.457354	0.216385		69.61	0.91826	0.764836	0.472934	0.379536	0.181903	0.089124		69.61	0.101088	0.043771	0.033121	0.021932	0.016612
69.81	1.73431	1.46187	1.02914	0.71692	0.458235	0.216004		69.81	0.919109	0.764938	0.473479	0.379475	0.182062	0.089799		69.81	0.101655	0.044444	0.033036	0.022035	0.017294
70.01	1.73541	1.46331	1.02979	0.716857	0.458278	0.215778		70.01	0.919585	0.766058	0.473989	0.379136	0.182679	0.089561		70.01	0.101675	0.044876	0.032741	0.021922	0.017065
70.21	1.73526	1.46372	1.03051	0.717209	0.458303	0.216389		70.21	0.919261	0.766038	0.474035	0.379319	0.183203	0.089815		70.21	0.102425	0.044772	0.03267	0.021685	0.01655
70.41	1.7363	1.46353	1.03138	0.717281	0.458017	0.216551		70.41	0.919609	0.765822	0.474158	0.37934	0.183882	0.089834		70.41	0.102367	0.044744	0.032639	0.021679	0.016752
70.61	1.73678	1.46441	1.03174	0.718388	0.457748	0.21661		70.61	0.919514	0.765802	0.47414	0.379597	0.184075	0.090393		70.61	0.101875	0.04443	0.032153	0.021531	0.017158
70.81	1.73715	1.46497	1.03164	0.718034	0.457606	0.216791		70.81	0.919891	0.766575	0.473544	0.379813	0.184131	0.090545		70.81	0.101719	0.043978	0.031904	0.022158	0.017337
71.01	1.73741	1.46495	1.03224	0.718138	0.4582	0.217262		71.01	0.921018	0.766616	0.47357	0.379847	0.184643	0.090981		71.01	0.101558	0.04412	0.032321	0.022763	0.017476
71.21	1.73779	1.46509	1.03215	0.718515	0.458049	0.217529		71.21	0.921493	0.766939	0.473127	0.380154	0.184748	0.09129		71.21	0.100472	0.043483	0.0314	0.022716	0.017934
71.41	1.73733	1.46534	1.03186	0.718613	0.458132	0.218069		71.41	0.921232	0.76713	0.472549	0.380356	0.184246	0.092218		71.41	0.101112	0.044192	0.031154	0.022883	0.017811
71.61	1.73767	1.46581	1.03225	0.719549	0.458329	0.218317		71.61	0.920967	0.766768	0.472362	0.380876	0.184995	0.091905		71.61	0.100903	0.044732	0.030977	0.023146	0.017695
71.81	1.73792	1.46603	1.03283	0.720145	0.458142	0.218365		71.81	0.921753	0.766552	0.472757	0.381167	0.185118	0.091064		71.81	0.100728	0.045036	0.031119	0.022563	0.017565
72.01	1.73817	1.46564	1.03314	0.720517	0.458708	0.219076		72.01	0.921959	0.766301	0.47316	0.381247	0.185256	0.0915		72.01	0.100485	0.045122	0.031323	0.022811	0.017268
72.21	1.73824	1.46623	1.03363	0.720403	0.459189	0.21947		72.21	0.922149	0.766744	0.473457	0.381343	0.185643	0.091573		72.21	0.100432	0.045678	0.031037	0.022919	0.017025
72.41	1.73875	1.46645	1.03425	0.720517	0.45942	0.219457		72.41	0.922196	0.766837	0.474175	0.381898	0.185814	0.091072		72.41	0.100972	0.046201	0.030993	0.02364	0.016192
72.61	1.73903	1.46635	1.03464	0.720802	0.459543	0.220009		72.61	0.922263	0.766442	0.474135	0.382124	0.185763	0.091348		72.61	0.101006	0.046722	0.03151	0.023595	0.017084
72.81	1.73971	1.46613	1.03487	0.720838	0.459475	0.219631		72.81	0.922869	0.766068	0.473969	0.38207	0.185085	0.09124		72.81	0.102048	0.04655	0.031301	0.023622	0.017034
73.01	1.74011	1.46602	1.03454	0.721095	0.459611	0.219381		73.01	0.923208	0.76584	0.474559	0.382284	0.185317	0.0916		73.01	0.101145	0.04681	0.031287	0.022907	0.016698
73.21	1.74024	1.46661	1.03518	0.720719	0.459964	0.219162		73.21	0.923947	0.766836	0.475159	0.382122	0.185594	0.09098		73.21	0.100644	0.046565	0.030883	0.023027	0.016725
73.41	1.741	1.46685	1.03554	0.721175	0.460744	0.218661		73.41	0.923961	0.767607	0.475208	0.382934	0.185887	0.090618		73.41	0.100818	0.046278	0.030983	0.02308	0.016549
73.61	1.74102	1.46729	1.03655	0.721755	0.461136	0.219306		73.61	0.923974	0.767706	0.475618	0.383504	0.186146	0.09023		73.61	0.101308	0.045905	0.031209	0.023222	0.015255
73.81	1.74117	1.46726	1.03728	0.722704	0.461324	0.218987		73.81	0.923104	0.768409	0.475844	0.383808	0.186189	0.090538		73.81	0.101363	0.046048	0.031179	0.023256	0.015527
74.01	1.74178	1.46883	1.03761	0.722944	0.461171	0.219177		74.01	0.922553	0.769722	0.476264	0.38356	0.186365	0.090498		74.01	0.101314	0.045716	0.030984	0.022855	0.014804
74.21	1.74195	1.46937	1.03799	0.723412	0.4607	0.220382		74.21	0.921591	0.76994	0.475993	0.384296	0.186032	0.091529		74.21	0.10115	0.045461	0.03106	0.02276	0.014888
74.41	1.74276	1.46969	1.0381	0.724381	0.460761	0.220392		74.41	0.921654	0.770023	0.476161	0.384704	0.186437	0.091607		74.41	0.100383	0.045299	0.031072	0.022738	0.015615
74.61	1.74288	1.4708	1.03876	0.725129	0.460742	0.2209		74.61	0.921551	0.77129	0.476614	0.385174	0.185872	0.092365		74.61	0.10016	0.044638	0.031411	0.022988	0.015628
74.81	1.74351	1.4716	1.03922	0.725148	0.461606	0.220672		74.81	0.922171	0.771923	0.476631	0.385645	0.185671	0.092453		74.81	0.100288	0.044673	0.031667	0.023145	0.015824
75.01	1.74401	1.47204	1.03968	0.725707	0.461786	0.220934		75.01	0.922813	0.77155	0.477366	0.386172	0.185248	0.092129		75.01	0.099549	0.04452	0.03231	0.023137	0.016085
75.21	1.7439	1.47241	1.03995	0.726185	0.461649	0.221492		75.21	0.922857	0.770893	0.477351	0.386368	0.184649	0.09254		75.21	0.099695	0.044869	0.031883	0.023222	0.015445
75.41	1.74412	1.47314	1.04021	0.726639	0.462022	0.222068		75.41	0.922932	0.77058	0.477476	0.386452	0.184975	0.092449		75.41	0.100533	0.045113	0.033075	0.022814	0.015509
75.61	1.74446	1.47285	1.04035	0.727444	0.462448	0.221747		75.61	0.923045	0.77049	0.477833	0.386642	0.185803	0.091608		75.61	0.100649	0.045261	0.033877	0.022349	0.015388
75.81	1.74433	1.47276	1.04071	0.727091	0.462573	0.221837		75.81	0.923405	0.770807	0.47793	0.387014	0.18593	0.090905		75.81	0.101079	0.045192	0.034503	0.022157	0.015815
76.01	1.74515	1.47284	1.04077	0.726292	0.463314	0.221947		76.01	0.92387	0.770972	0.477756	0.386727	0.186242	0.090644		76.01	0.101839	0.045225	0.034511	0.022184	0.015567
76.21	1.74511	1.47306	1.04114	0.72644	0.463581	0.221775		76.21	0.924355	0.770357	0.477611	0.386758	0.186284	0.089989		76.21	0.102938	0.045056	0.034848	0.021714	0.016247
76.41	1.74572	1.47363	1.04123	0.726974	0.463747	0.221685		76.41	0.925152	0.7701	0.478203	0.386483	0.186077	0.089383		76.41	0.103359	0.045725	0.035095	0.021834	0.016727
76.61	1.74605	1.47384	1.04122	0.726731	0.46351	0.221685		76.61	0.925425	0.770122	0.478126	0.386171	0.186104	0.090053		76.61	0.104139	0.046157	0.03518	0.021159	0.018162
76.81	1.74697	1.47368	1.04089	0.726452	0.464106	0.221922		76.81	0.92619	0.769853	0.478128	0.386433	0.186196	0.089773		76.81	0.105161	0.046604	0.034727	0.021029	0.018256
77.01	1.74721	1.47361	1.04157	0.726706	0.464777	0.221634		77.01	0.926057	0.770055	0.478767	0.386489	0.186731	0.090018		77.01	0.104478	0.046851	0.03487	0.020802	0.017875
77.21	1.74834	1.47374	1.04192	0.727714	0.464917	0.221698		77.21	0.926441	0.771053	0.478401	0.387125	0.186751	0.090081		77.21	0.104432	0.046647	0.034166	0.020561	0.017799
77.41	1.74847	1.47409	1.04291	0.728598	0.465112	0.221096		77.41	0.92652	0.771571	0.478558	0.38766	0.186961	0.089855		77.41	0.105091	0.046308	0.034019	0.021104	0.017851
77.61	1.74863	1.47422	1.04324	0.72936	0.46512	0.221771		77.61	0.926944	0.771599	0.479075	0.387862	0.187589	0.08996		77.61	0.105107	0.046937	0.033665	0.021475	0.01752
77.81	1.74884	1.47502	1.04406	0.730504	0.465459	0.221573		77.81	0.927423	0.772349	0.479151	0.389126	0.188062	0.089743		77.81	0.104854	0.047319	0.032941	0.021528	0.018189
78.01	1.74919	1.47635	1.04432	0.730721	0.465224	0.221658		78.01	0.927778	0.773342	0.478931	0.389275	0.188324	0.090334		78.01	0.104195	0.048052	0.032374	0.021543	0.017994
78.21	1.74996	1.476	1.04479	0.731871	0.465378	0.22253		78.21	0.927957	0.773558	0.47845	0.390159	0.188387	0.091151		78.21	0.103545	0.048359	0.032275	0.021902	0.018588
78.41	1.75055	1.47633	1.04475	0.732169	0.465742	0.222399		78.41	0.928988	0.773677	0.478644	0.390475	0.188563	0.091899		78.41	0.103233	0.048019	0.031698	0.02174	0.018707
78.61	1.7518	1.47582	1.04572	0.732187	0.465686	0.222585		78.61	0.929417	0.774117	0.479386	0.390944	0.18807	0.092162		78.61	0.102853	0.047516	0.031601	0.021708	0.018202
78.81	1.75287	1.47626	1.04602	0.732479	0.466214	0.222095		78.81	0.930759	0.77389	0.479855	0.39128	0.188304	0.09194		78.81	0.102244	0.047619	0.031281	0.022122	0.017987
79.01	1.75338	1.47603	1.04663	0.732383	0.465532	0.22188		79.01	0.931484	0.773909	0.479934	0.391332	0.188545	0.091164		79.01	0.102323	0.04748	0.031429	0.02278	0.017395
79.21	1.75321	1.47656	1.04711	0.732458	0.465508	0.222026		79.21	0.931862	0.773806	0.479455	0.391125	0.188724	0.090939		79.21	0.102381	0.047205	0.031137	0.022512	0.01642
79.41	1.75429	1.47734	1.04743	0.732803	0.466158	0.222707		79.41	0.932579	0.774207	0.480021	0.391536	0.189658	0.090736		79.41	0.102435	0.046803	0.031926	0.022557	0.016634
79.61	1.75391	1.47809	1.04728	0.73272	0.466491	0.223242		79.61	0.932429	0.775496	0.479717	0.391735	0.190539	0.090774		79.61	0.102036	0.046895	0.031983	0.023435	0.016046
79.81	1.75324	1.47889	1.04738	0.732486	0.466945	0.223607		79.81	0.93256	0.775227	0.479417	0.391875	0.191036	0.090155		79.81	0.101643	0.046127	0.03216	0.023503	0.016876
80.01	1.75375	1.47931	1.04777	0.732368	0.467709	0.223558		80.01	0.932961	0.774726	0.480278	0.391346	0.19115	0.090151		80.01	0.101909	0.046103	0.032436	0.022579	0.015938
80.21	1.75281	1.47943	1.04804	0.732901	0.467703	0.223942		80.21	0.932747	0.774356	0.480969	0.390865	0.190609	0.090175		80.21	0.102169	0.046331	0.033412	0.022308	0.016285
80.41	1.75331	1.48002	1.0485	0.732898	0.467883	0.224042		80.41	0.932366	0.774674	0.481863	0.390329	0.189929	0.089955		80.41	0.102988	0.046426	0.033275	0.022275	0.015742
80.61	1.75328	1.48012	1.04844	0.732685	0.468234	0.224555		80.61	0.931656	0.774355	0.482767	0.390107	0.189695	0.090239		80.61	0.102942	0.045704	0.033684	0.022112	0.01587
80.81	1.75315	1.48027	1.04831	0.733661	0.468663	0.224999		80.81	0.930963	0.774101	0.482951	0.390571	0.189698	0.090037		80.81	0.103471	0.046088	0.03376	0.021817	0.015177
81.01	1.75315	1.48111	1.04889	0.734222	0.469242	0.225099		81.01	0.930695	0.774508	0.483877	0.389979	0.189416	0.090495		81.01	0.103055	0.046102	0.034625	0.021816	0.014713
81.21	1.75307	1.48153	1.0492	0.735802	0.469452	0.225597		81.21	0.931121	0.774841	0.483711	0.390511	0.189485	0.090396		81.21	0.102781	0.04634	0.034141	0.02224	0.01429
81.41	1.75214	1.48206	1.04928	0.736296	0.469538	0.225265		81.41	0.931586	0.775528	0.48406	0.390878	0.189664	0.090183		81.41	0.103206	0.046303	0.034263	0.022598	0.014912
81.61	1.75171	1.48242	1.04903	0.737123	0.469701	0.225964		81.61	0.931769	0.775424	0.484558	0.391896	0.189543	0.09035		81.61	0.102768	0.046264	0.034363	0.022284	0.014849
81.81	1.75194	1.48307	1.04987	0.737517	0.469854	0.226956		81.81	0.932249	0.776677	0.485119	0.392785	0.189878	0.090868		81.81	0.102519	0.046389	0.034256	0.022273	0.015639
82.01	1.75237	1.4836	1.04986	0.737452	0.469955	0.227202		82.01	0.932092	0.777633	0.485125	0.392624	0.189978	0.091593		82.01	0.102199	0.046162	0.034448	0.022145	0.016272
82.21	1.7539	1.48343	1.0505	0.737904	0.470606	0.227555		82.21	0.932893	0.777599	0.485178	0.393077	0.189924	0.09246		82.21	0.102159	0.04559	0.034435	0.021933	0.016651
82.41	1.75494	1.48406	1.05033	0.737981	0.470721	0.227425		82.41	0.933517	0.778371	0.485268	0.393638	0.189938	0.092799		82.41	0.101523	0.044995	0.033817	0.021408	0.016553
82.61	1.75629	1.48392	1.05112	0.738631	0.470745	0.2273		82.61	0.934382	0.77916	0.485643	0.394376	0.189627	0.092072		82.61	0.101543	0.044979	0.03397	0.02181	0.016811
82.81	1.75693	1.48459	1.05178	0.739083	0.470835	0.226489		82.81	0.93516	0.77922	0.485743	0.394959	0.190257	0.091406		82.81	0.101581	0.045178	0.034176	0.02231	0.016849
83.01	1.7569	1.48463	1.05211	0.739479	0.470462	0.226256		83.01	0.935142	0.779595	0.485122	0.395433	0.190714	0.091513		83.01	0.101571	0.044831	0.034283	0.022883	0.016806
83.21	1.75747	1.48557	1.05261	0.739744	0.470815	0.226526		83.21	0.935692	0.780058	0.48513	0.39551	0.19124	0.092035		83.21	0.101237	0.044991	0.034572	0.022535	0.016428
83.41	1.75803	1.4859	1.05308	0.739515	0.471789	0.226564		83.41	0.936072	0.780268	0.485593	0.39547	0.192404	0.092481		83.41	0.101427	0.045324	0.034644	0.023589	0.017251
83.61	1.75782	1.48619	1.05378	0.739268	0.471854	0.226609		83.61	0.935976	0.780548	0.485236	0.395489	0.193246	0.093003		83.61	0.101081	0.045512	0.034403	0.023944	0.01672
83.81	1.75756	1.4861	1.05415	0.739792	0.47212	0.226282		83.81	0.935511	0.779337	0.485668	0.396017	0.193509	0.092531		83.81	0.101512	0.045284	0.034518	0.02393	0.017758
84.01	1.7575	1.48628	1.05497	0.73978	0.47164	0.225773		84.01	0.93503	0.779817	0.486663	0.395884	0.193287	0.092664		84.01	0.102409	0.045668	0.034192	0.023946	0.017313
84.21	1.75735	1.48632	1.05552	0.73975	0.47108	0.226283		84.21	0.934463	0.779698	0.486907	0.395285	0.193315	0.092341		84.21	0.103485	0.04584	0.03446	0.02444	0.017532
84.41	1.75736	1.48638	1.05624	0.740065	0.47136	0.226699		84.41	0.933069	0.779136	0.487452	0.394447	0.193499	0.092936		84.41	0.104285	0.045162	0.034183	0.02445	0.016892
84.61	1.75668	1.48649	1.05628	0.740794	0.471443	0.227038		84.61	0.931911	0.778381	0.488063	0.394842	0.193709	0.09295		84.61	0.104213	0.045064	0.034491	0.024812	0.017273
84.81	1.75639	1.48653	1.05747	0.74187	0.472149	0.227623		84.81	0.931393	0.778038	0.48859	0.395134	0.194056	0.093087		84.81	0.104949	0.046245	0.034493	0.025446	0.016994
85.01	1.75647	1.48715	1.05795	0.741346	0.472674	0.228264		85.01	0.93161	0.777919	0.489307	0.394754	0.193937	0.093711		85.01	0.104696	0.046715	0.035452	0.025905	0.016673
85.21	1.75635	1.48785	1.05829	0.741775	0.472357	0.228378		85.21	0.932017	0.777948	0.489065	0.395534	0.193927	0.093621		85.21	0.105052	0.047172	0.035383	0.025638	0.016461
85.41	1.75679	1.48833	1.05757	0.741873	0.471443	0.228529		85.41	0.932123	0.778059	0.488696	0.395843	0.192987	0.09386		85.41	0.105502	0.047282	0.035237	0.025007	0.017016
85.61	1.75677	1.48905	1.058	0.742145	0.472285	0.229802		85.61	0.931782	0.778414	0.488687	0.396451	0.193506	0.094432		85.61	0.105257	0.047243	0.035252	0.025259	0.016109
85.81	1.75757	1.48965	1.05869	0.741806	0.472476	0.230931		85.81	0.932089	0.779332	0.488795	0.396469	0.19344	0.095663		85.81	0.105358	0.047502	0.034647	0.025482	0.016195
86.01	1.75819	1.49009	1.05867	0.74259	0.472385	0.230786		86.01	0.932592	0.779479	0.488465	0.397102	0.19322	0.095752		86.01	0.105109	0.047595	0.033883	0.025027	0.015876
86.21	1.75928	1.48946	1.05914	0.743574	0.472616	0.230981		86.21	0.933034	0.779049	0.487521	0.397811	0.192778	0.096213		86.21	0.105075	0.04801	0.033983	0.024426	0.015649
86.41	1.76021	1.48981	1.05881	0.745011	0.472657	0.230788		86.41	0.933853	0.77947	0.487472	0.398529	0.192557	0.09561		86.41	0.104428	0.047858	0.034116	0.024209	0.015884
86.61	1.76113	1.48931	1.05902	0.745635	0.47265	0.230536		86.61	0.934577	0.779459	0.487462	0.399068	0.192035	0.095549		86.61	0.103884	0.048268	0.033353	0.0235	0.016178
86.81	1.76174	1.48975	1.05882	0.745761	0.47285	0.230356		86.81	0.93538	0.779343	0.487114	0.399079	0.192716	0.095241		86.81	0.103229	0.048182	0.033317	0.022688	0.015548
87.01	1.76184	1.49001	1.05846	0.746087	0.472982	0.230802		87.01	0.935889	0.780043	0.48591	0.39909	0.192759	0.096061		87.01	0.102542	0.047903	0.032426	0.021936	0.015805
87.21	1.76286	1.49054	1.05848	0.745872	0.473891	0.230688		87.21	0.936925	0.7804	0.485584	0.399307	0.193209	0.095796		87.21	0.102093	0.048095	0.032728	0.021184	0.016472
87.41	1.76337	1.49059	1.059	0.746535	0.474363	0.230302		87.41	0.937517	0.780664	0.48557	0.399918	0.193577	0.095677		87.41	0.101551	0.047867	0.032081	0.021508	0.01725
87.61	1.76301	1.49119	1.05952	0.746927	0.474063	0.230375		87.61	0.937042	0.781237	0.486091	0.400467	0.193742	0.095693		87.61	0.101068	0.047784	0.031286	0.021623	0.016876
87.81	1.7627	1.49163	1.05987	0.747383	0.473701	0.230233		87.81	0.936991	0.781446	0.486766	0.400613	0.193459	0.095549		87.81	0.10078	0.047223	0.030744	0.022055	0.018428
88.01	1.76274	1.4922	1.06054	0.747359	0.473755	0.229953		88.01	0.93729	0.782937	0.487464	0.400326	0.193349	0.095331		88.01	0.100289	0.046644	0.030733	0.02226	0.018249
88.21	1.76199	1.49324	1.0613	0.746991	0.473559	0.230269		88.21	0.937209	0.783385	0.488108	0.400056	0.193179	0.095355		88.21	0.100394	0.046268	0.030953	0.022503	0.018049
88.41	1.76215	1.4935	1.06232	0.747423	0.473522	0.230554		88.41	0.936638	0.783252	0.489138	0.40002	0.192369	0.095503		88.41	0.100202	0.04589	0.031082	0.022341	0.018297
88.61	1.76219	1.4938	1.06244	0.747639	0.473661	0.230751		88.61	0.936921	0.783505	0.489241	0.401089	0.192703	0.095441		88.61	0.100227	0.045812	0.031377	0.02252	0.018864
88.81	1.76267	1.49418	1.06337	0.747899	0.474224	0.230741		88.81	0.937871	0.783794	0.489076	0.401958	0.192552	0.095254		88.81	0.099344	0.046132	0.032046	0.023323	0.018366
89.01	1.76325	1.49556	1.06311	0.747299	0.474423	0.230709		89.01	0.938396	0.78446	0.489077	0.402577	0.192522	0.095147		89.01	0.09977	0.045964	0.032658	0.022536	0.018097
89.21	1.76367	1.49602	1.06344	0.747889	0.474947	0.231092		89.21	0.938757	0.785309	0.489182	0.403523	0.19316	0.095066		89.21	0.100324	0.04612	0.032348	0.021879	0.018155
89.41	1.76467	1.49631	1.06354	0.74803	0.475284	0.231091		89.41	0.939098	0.785655	0.488904	0.403484	0.193262	0.09545		89.41	0.100688	0.046152	0.032148	0.022388	0.017744
89.61	1.76544	1.49708	1.0646	0.748246	0.476299	0.231774		89.61	0.939537	0.78629	0.490149	0.403725	0.194113	0.095851		89.61	0.101282	0.046112	0.032059	0.02255	0.016553
89.81	1.76631	1.49762	1.06553	0.748891	0.476084	0.231628		89.81	0.939735	0.786466	0.490798	0.403845	0.194005	0.09593		89.81	0.102546	0.046353	0.032388	0.022568	0.015965
90.01	1.76733	1.49769	1.06594	0.749617	0.476158	0.231516		90.01	0.939552	0.786065	0.491035	0.404347	0.194059	0.095445		90.01	0.103332	0.046547	0.032707	0.022545	0.015254
90.21	1.76754	1.49746	1.06592	0.749994	0.476579	0.231921		90.21	0.939383	0.785696	0.490876	0.404529	0.194738	0.095209		90.21	0.103789	0.045991	0.033958	0.02244	0.01499
90.41	1.76814	1.49808	1.06627	0.75023	0.476867	0.231428		90.41	0.94016	0.785305	0.491698	0.404138	0.194871	0.094785		90.41	0.103291	0.045623	0.033926	0.022543	0.014512
90.61	1.76882	1.49789	1.06618	0.750632	0.477279	0.231543		90.61	0.940549	0.784981	0.491736	0.404205	0.195103	0.094525		90.61	0.103384	0.045648	0.033428	0.022118	0.013434
90.81	1.76915	1.49826	1.06701	0.750879	0.478064	0.232345		90.81	0.941449	0.784999	0.491732	0.403892	0.196039	0.094522		90.81	0.103374	0.045364	0.033373	0.022747	0.013326
91.01	1.76893	1.49828	1.06707	0.751541	0.478721	0.232882		91.01	0.940937	0.784622	0.491953	0.404012	0.196244	0.095191		91.01	0.102988	0.045711	0.033165	0.023113	0.014067
91.21	1.76946	1.49789	1.06726	0.752037	0.478628	0.232964		91.21	0.941522	0.784081	0.492555	0.404339	0.195798	0.094911		91.21	0.102799	0.045711	0.0338	0.023757	0.014369
91.41	1.76917	1.49769	1.06779	0.753203	0.478286	0.2333		91.41	0.941235	0.784459	0.493426	0.403995	0.19578	0.095727		91.41	0.10247	0.046153	0.032881	0.023959	0.014644
91.61	1.7684	1.49767	1.0684	0.752841	0.478172	0.233406		91.61	0.940381	0.784307	0.494233	0.403522	0.19548	0.095646		91.61	0.102717	0.046397	0.032622	0.02435	0.015117
91.81	1.76899	1.49796	1.06851	0.75302	0.477786	0.233113		91.81	0.941442	0.784171	0.494094	0.403606	0.194622	0.095599		91.81	0.102314	0.046198	0.032751	0.024782	0.016305
92.01	1.76901	1.49867	1.06889	0.753271	0.477749	0.233036		92.01	0.941423	0.784583	0.49394	0.403543	0.194189	0.095012		92.01	0.102416	0.046178	0.033052	0.0255	0.016084
92.21	1.76869	1.49952	1.0692	0.753276	0.477184	0.232861		92.21	0.941399	0.784816	0.493629	0.403524	0.193851	0.094719		92.21	0.102313	0.046397	0.032359	0.025644	0.016136
92.41	1.76841	1.49947	1.06968	0.753643	0.477281	0.232995		92.41	0.94084	0.784454	0.493509	0.403323	0.194026	0.094627		92.41	0.101208	0.046975	0.032253	0.025409	0.016983
92.61	1.76807	1.50005	1.06998	0.75357	0.477801	0.233004		92.61	0.941383	0.785175	0.492662	0.404147	0.194914	0.094718		92.61	0.100374	0.047484	0.03225	0.025447	0.017095
92.81	1.7683	1.50067	1.07057	0.753566	0.478256	0.233133		92.81	0.941326	0.785932	0.492655	0.404405	0.194686	0.094512		92.81	0.099962	0.047568	0.03284	0.024969	0.017293
93.01	1.76909	1.50102	1.07075	0.752861	0.479012	0.233471		93.01	0.941968	0.786764	0.492931	0.404381	0.195517	0.09494		93.01	0.100434	0.047695	0.033339	0.024054	0.017474
93.21	1.76963	1.50127	1.07092	0.753035	0.47901	0.23357		93.21	0.942303	0.787198	0.493085	0.40423	0.195558	0.094753		93.21	0.100772	0.048295	0.033556	0.024241	0.017426
93.41	1.77001	1.5017	1.07103	0.75297	0.479375	0.233377		93.41	0.94246	0.787157	0.492796	0.403908	0.195959	0.094906		93.41	0.101573	0.04867	0.034319	0.024262	0.017139
93.61	1.77096	1.50201	1.0713	0.753323	0.479165	0.233779		93.61	0.942152	0.787335	0.493181	0.404346	0.19638	0.094979		93.61	0.102113	0.048496	0.034973	0.023741	0.017572
93.81	1.77117	1.50308	1.0713	0.753462	0.479279	0.233557		93.81	0.941436	0.788018	0.492694	0.404597	0.196821	0.094487		93.81	0.103055	0.048756	0.035239	0.024185	0.017457
94.01	1.77138	1.50319	1.07194	0.753345	0.479681	0.233439		94.01	0.940552	0.787738	0.493107	0.405145	0.197101	0.094149		94.01	0.103307	0.048055	0.036042	0.023842	0.017381
94.21	1.77078	1.50324	1.07231	0.75356	0.480208	0.233679		94.21	0.941012	0.788154	0.493162	0.405651	0.198099	0.094042		94.21	0.102984	0.047589	0.036386	0.023877	0.017186
94.41	1.77124	1.50334	1.07285	0.75411	0.480813	0.233697		94.41	0.940915	0.788071	0.49392	0.405754	0.198085	0.093999		94.41	0.103088	0.047593	0.036513	0.023863	0.016993
94.61	1.77204	1.50295	1.07276	0.754234	0.481443	0.234631		94.61	0.941017	0.787742	0.494644	0.405571	0.198723	0.094145		94.61	0.10376	0.048128	0.036347	0.024106	0.016848
94.81	1.77196	1.5026	1.07329	0.754298	0.481851	0.235352		94.81	0.940976	0.787658	0.495225	0.405372	0.198986	0.094957		94.81	0.103564	0.048549	0.036035	0.024254	0.017369
95.01	1.77204	1.50194	1.07324	0.754609	0.481735	0.235603		95.01	0.94088	0.787384	0.495593	0.405611	0.198896	0.095195		95.01	0.1035	0.048562	0.036009	0.023816	0.017699
95.21	1.77309	1.50154	1.07364	0.754778	0.481373	0.235832		95.21	0.941254	0.787734	0.495932	0.405781	0.19872	0.095759		95.21	0.103863	0.048699	0.036209	0.023033	0.018215
95.41	1.7736	1.50148	1.07403	0.755615	0.481605	0.236018		95.41	0.941273	0.787988	0.496257	0.405959	0.198948	0.096779		95.41	0.104667	0.048909	0.035844	0.022585	0.018646
95.61	1.77385	1.50168	1.07468	0.756162	0.48191	0.235321		95.61	0.941223	0.787418	0.496337	0.406033	0.198645	0.096409		95.61	0.105686	0.049109	0.035725	0.022513	0.018313
95.81	1.77478	1.50186	1.07477	0.756941	0.481827	0.235367		95.81	0.942287	0.787283	0.496034	0.405994	0.198646	0.097057		95.81	0.105721	0.048103	0.034755	0.022626	0.018121
96.01	1.77521	1.50243	1.07489	0.757993	0.481716	0.23566		96.01	0.942389	0.787481	0.496001	0.405276	0.198607	0.096825		96.01	0.105942	0.048458	0.03423	0.02266	0.017738
96.21	1.77502	1.50295	1.07559	0.758511	0.482084	0.235515		96.21	0.942855	0.787911	0.496011	0.405267	0.199141	0.096966		96.21	0.105312	0.048234	0.033425	0.022274	0.017905
96.41	1.77481	1.50269	1.07609	0.759054	0.482213	0.235068		96.41	0.942433	0.787314	0.496143	0.405017	0.199237	0.096841		96.41	0.105227	0.048573	0.033132	0.022015	0.018782
96.61	1.77612	1.50315	1.07643	0.759578	0.482237	0.235411		96.61	0.943242	0.787856	0.496466	0.40518	0.199184	0.097509		96.61	0.105627	0.048812	0.033027	0.022133	0.018447
96.81	1.77683	1.50307	1.07674	0.760464	0.482165	0.235305		96.81	0.943563	0.788178	0.496747	0.405672	0.198767	0.098037		96.81	0.106072	0.048541	0.033008	0.02225	0.018629
97.01	1.77689	1.50253	1.07703	0.761598	0.482127	0.235024		97.01	0.944167	0.787967	0.49741	0.40632	0.19875	0.098108		97.01	0.106111	0.04876	0.032443	0.022648	0.018211
97.21	1.7769	1.50296	1.07693	0.762479	0.482213	0.234973		97.21	0.943811	0.787976	0.49729	0.407088	0.198476	0.097193		97.21	0.106099	0.04886	0.032497	0.023288	0.018247
97.41	1.77697	1.50326	1.07722	0.763195	0.48298	0.234569		97.41	0.943877	0.788468	0.497336	0.40799	0.199169	0.097353		97.41	0.1059	0.048558	0.032662	0.023342	0.018257
97.61	1.77816	1.50412	1.07811	0.763698	0.482649	0.234547		97.61	0.944386	0.78929	0.497721	0.408777	0.199309	0.097368		97.61	0.105657	0.047966	0.032774	0.023407	0.018589
97.81	1.7779	1.5051	1.07813	0.763649	0.482732	0.233884		97.81	0.943824	0.789837	0.497865	0.409705	0.198861	0.096423		97.81	0.105239	0.048047	0.032495	0.023633	0.017947
98.01	1.77742	1.50562	1.07937	0.764303	0.482875	0.234017		98.01	0.943884	0.790303	0.498716	0.410694	0.198858	0.096538		98.01	0.104696	0.047287	0.033564	0.023689	0.01784
98.21	1.77649	1.50583	1.07936	0.764208	0.483257	0.234647		98.21	0.9441	0.790992	0.499033	0.411163	0.199065	0.096983		98.21	0.104408	0.04759	0.033609	0.02396	0.01775
98.41	1.77688	1.50561	1.07944	0.763995	0.483118	0.23537		98.41	0.944175	0.790885	0.499995	0.411096	0.198286	0.096815		98.41	0.104612	0.047629	0.033927	0.024073	0.018071
98.61	1.77709	1.50642	1.07934	0.764187	0.483442	0.236279		98.61	0.944618	0.79165	0.500286	0.41169	0.198312	0.096446		98.61	0.105037	0.048103	0.033738	0.024013	0.018121
98.81	1.77741	1.50653	1.07955	0.763982	0.483233	0.236533		98.81	0.945448	0.792232	0.500527	0.412218	0.197971	0.096887		98.81	0.104696	0.047606	0.034134	0.023861	0.018453
99.01	1.77805	1.50651	1.07992	0.763888	0.483566	0.236677		99.01	0.945701	0.792748	0.500694	0.412892	0.198249	0.096614		99.01	0.104801	0.047378	0.034076	0.023847	0.019116
99.21	1.77788	1.50691	1.08009	0.763943	0.484192	0.236974		99.21	0.945534	0.79335	0.500667	0.412925	0.198646	0.097146		99.21	0.104868	0.047865	0.034722	0.023721	0.019139
99.41	1.77773	1.50711	1.0802	0.764268	0.484588	0.237496		99.41	0.945884	0.793307	0.500138	0.412995	0.198641	0.097902		99.41	0.10593	0.047619	0.034528	0.024142	0.019001
99.61	1.77798	1.50736	1.08027	0.763602	0.484881	0.237332		99.61	0.94622	0.792882	0.500233	0.412216	0.198568	0.097893		99.61	0.106172	0.04752	0.034214	0.02373	0.017925
99.81	1.77799	1.50743	1.08027	0.763369	0.485398	0.238181		99.81	0.946587	0.792722	0.500076	0.411627	0.199462	0.098535		99.81	0.106473	0.046454	0.03393	0.023221	0.018256
100.01	1.77855	1.50826	1.08018	0.763702	0.485769	0.237873		100.01	0.946649	0.792793	0.499535	0.4112	0.199716	0.098247		100.01	0.106993	0.047573	0.034271	0.0232	0.018806
100.21	1.7791	1.50863	1.08108	0.763633	0.486164	0.237477		100.21	0.947158	0.792465	0.499643	0.411005	0.200106	0.098588		100.21	0.107662	0.047369	0.033886	0.023402	0.018384
100.41	1.77941	1.50902	1.08122	0.763628	0.486364	0.237208		100.41	0.946522	0.792198	0.500025	0.410406	0.200622	0.098372		100.41	0.108205	0.047844	0.033787	0.02342	0.01842
100.61	1.78085	1.50984	1.08168	0.763343	0.486667	0.237675		100.61	0.94717	0.792628	0.500291	0.410417	0.201035	0.099161		100.61	0.10786	0.048193	0.034077	0.02382	0.017701
100.81	1.77995	1.50989	1.08283	0.763759	0.4871	0.237159		100.81	0.946614	0.792344	0.500618	0.410569	0.201357	0.098767		100.81	0.107716	0.048426	0.034185	0.023536	0.017448
101.01	1.77961	1.50991	1.0837	0.763934	0.487269	0.236427		101.01	0.946828	0.791792	0.500976	0.410223	0.201779	0.097945		101.01	0.107873	0.04909	0.034384	0.023487	0.01763
101.21	1.77944	1.51041	1.08459	0.763498	0.487718	0.236323		101.21	0.946894	0.792204	0.500706	0.410259	0.202372	0.097072		101.21	0.107782	0.04901	0.035061	0.023573	0.017369
101.41	1.77925	1.51092	1.08536	0.764084	0.487964	0.236406		101.41	0.947094	0.792934	0.501215	0.410323	0.2027	0.09721		101.41	0.107867	0.049418	0.035362	0.023514	0.017312
101.61	1.77933	1.51142	1.08603	0.764521	0.487988	0.236936		101.61	0.946833	0.793263	0.50092	0.4109	0.203234	0.09726		101.61	0.107429	0.049389	0.036008	0.023747	0.016581
101.81	1.77882	1.51151	1.08573	0.765044	0.488061	0.236462		101.81	0.946432	0.79352	0.500982	0.411442	0.202887	0.096932		101.81	0.106471	0.050588	0.036143	0.024063	0.016137
102.01	1.7782	1.51159	1.0862	0.765758	0.487852	0.236961		102.01	0.946878	0.793955	0.501284	0.411417	0.202466	0.096707		102.01	0.106719	0.05036	0.037065	0.024412	0.016302
102.21	1.77823	1.51193	1.08617	0.766082	0.488269	0.237283		102.21	0.946804	0.7944	0.501598	0.411713	0.202041	0.096621		102.21	0.106511	0.050657	0.037173	0.024241	0.016878
102.41	1.77907	1.51219	1.08663	0.766447	0.488614	0.238095		102.41	0.947862	0.794703	0.502186	0.4119	0.20155	0.096049		102.41	0.106284	0.050513	0.037361	0.024615	0.017288
102.61	1.7793	1.51281	1.08638	0.767545	0.489694	0.238584		102.61	0.948028	0.795856	0.501451	0.41312	0.201831	0.096007		102.61	0.10629	0.0502	0.037225	0.024595	0.01735
102.81	1.78032	1.51235	1.08628	0.76765	0.490237	0.238949		102.81	0.948757	0.795734	0.501713	0.413046	0.202013	0.096101		102.81	0.105759	0.050169	0.037344	0.025169	0.017474
103.01	1.78012	1.51272	1.08626	0.768591	0.490701	0.239		103.01	0.948459	0.796251	0.501477	0.413749	0.201982	0.095892		103.01	0.105511	0.049984	0.036535	0.025884	0.017323
103.21	1.78011	1.51231	1.08639	0.769176	0.491062	0.239496		103.21	0.949042	0.796726	0.501332	0.413908	0.202064	0.096132		103.21	0.105428	0.050215	0.036502	0.026048	0.016679
103.41	1.78132	1.51218	1.08592	0.768868	0.491609	0.239476		103.41	0.949384	0.796429	0.50098	0.414131	0.202057	0.096268		103.41	0.106417	0.049707	0.03655	0.026045	0.016082
103.61	1.78161	1.5123	1.08581	0.768621	0.492095	0.239526		103.61	0.949405	0.7957	0.501658	0.414225	0.202414	0.09681		103.61	0.10612	0.049346	0.036241	0.025815	0.015002
103.81	1.78219	1.51251	1.08561	0.76975	0.492708	0.239883		103.81	0.949615	0.795977	0.500933	0.41431	0.202934	0.097199		103.81	0.10671	0.048933	0.03555	0.025934	0.015352
104.01	1.78411	1.51307	1.08557	0.770499	0.49262	0.239298		104.01	0.95023	0.796045	0.501584	0.414626	0.202611	0.098023		104.01	0.106592	0.049242	0.034974	0.025882	0.015081
104.21	1.78516	1.51384	1.08542	0.769922	0.492253	0.239371		104.21	0.950407	0.795982	0.502147	0.41426	0.202729	0.098267		104.21	0.106567	0.048616	0.034186	0.025793	0.014441
104.41	1.78608	1.51418	1.0857	0.770519	0.492811	0.23886		104.41	0.950372	0.796233	0.502801	0.414179	0.203642	0.097956		104.41	0.106943	0.048663	0.034008	0.025113	0.015043
104.61	1.78646	1.51414	1.08574	0.770141	0.492451	0.239245		104.61	0.950471	0.795884	0.502376	0.414302	0.203234	0.098087		104.61	0.106776	0.04877	0.033558	0.024338	0.014965
104.81	1.78542	1.51388	1.08633	0.770656	0.492473	0.239162		104.81	0.949839	0.795574	0.502012	0.414783	0.203395	0.097263		104.81	0.10654	0.048906	0.033138	0.023853	0.015304
105.01	1.78593	1.51382	1.08704	0.770865	0.492058	0.238949		105.01	0.950498	0.795583	0.50245	0.414913	0.203217	0.096959		105.01	0.106555	0.049072	0.033025	0.023765	0.015438
105.21	1.78528	1.51375	1.08763	0.771357	0.491539	0.239492		105.21	0.950424	0.795958	0.502508	0.415061	0.20269	0.09645		105.21	0.107007	0.048587	0.033181	0.023551	0.015279
105.41	1.78589	1.51433	1.0883	0.771637	0.491304	0.239361		105.41	0.950776	0.796284	0.503011	0.41501	0.202606	0.096545		105.41	0.107157	0.048758	0.032917	0.023193	0.015347
105.61	1.7861	1.51516	1.08909	0.772487	0.491248	0.238787		105.61	0.951007	0.796612	0.503417	0.415762	0.203248	0.09661		105.61	0.107102	0.04893	0.033393	0.023199	0.015049
105.81	1.78645	1.51554	1.08976	0.772458	0.49045	0.237954		105.81	0.951484	0.796784	0.504198	0.415996	0.202278	0.096151		105.81	0.107059	0.049153	0.033783	0.023449	0.016023
106.01	1.78595	1.51579	1.09052	0.772678	0.49049	0.238435		106.01	0.951749	0.797026	0.504427	0.416458	0.201832	0.095473		106.01	0.107246	0.048366	0.034222	0.02328	0.017153
106.21	1.78676	1.5165	1.09095	0.772685	0.491117	0.238861		106.21	0.952027	0.797613	0.505195	0.416767	0.20191	0.09601		106.21	0.106425	0.047773	0.034401	0.023159	0.018258
106.41	1.78725	1.51606	1.09157	0.772338	0.491491	0.239148		106.41	0.953149	0.798008	0.505691	0.416197	0.201866	0.095787		106.41	0.106326	0.048127	0.034794	0.023442	0.018159
106.61	1.78702	1.51603	1.09194	0.773104	0.491785	0.239733		106.61	0.95314	0.799092	0.505506	0.416683	0.201978	0.096027		106.61	0.10636	0.048306	0.035119	0.023954	0.017529
106.81	1.78766	1.51571	1.09237	0.773945	0.491638	0.240143		106.81	0.954587	0.799548	0.50617	0.416956	0.202132	0.096546		106.81	0.106281	0.049209	0.03508	0.023987	0.017789
107.01	1.78727	1.51617	1.09291	0.773596	0.491419	0.240487		107.01	0.954662	0.800273	0.505779	0.417549	0.201853	0.097006		107.01	0.106593	0.049394	0.03496	0.024818	0.018002
107.21	1.78738	1.51606	1.09297	0.773604	0.492116	0.241297		107.21	0.955112	0.800512	0.505974	0.417919	0.202517	0.09759		107.21	0.106838	0.049847	0.035279	0.025196	0.017384
107.41	1.78721	1.51678	1.09263	0.773423	0.492863	0.24196		107.41	0.95475	0.800483	0.506084	0.417924	0.203599	0.098201		107.41	0.10727	0.049685	0.035994	0.02531	0.016919
107.61	1.78669	1.51782	1.09267	0.774036	0.492999	0.242808		107.61	0.954521	0.800994	0.50649	0.418263	0.20397	0.09908		107.61	0.106976	0.050009	0.03551	0.025766	0.0172
107.81	1.78743	1.5182	1.09232	0.775345	0.493246	0.242431		107.81	0.954428	0.801663	0.506607	0.418767	0.204265	0.098888		107.81	0.107121	0.049146	0.035385	0.025963	0.017356
108.01	1.78816	1.51939	1.09279	0.775251	0.493285	0.242236		108.01	0.95426	0.801872	0.507534	0.419255	0.204621	0.099513		108.01	0.106903	0.049448	0.035198	0.025661	0.017293
108.21	1.78754	1.52027	1.09299	0.77525	0.494022	0.242326		108.21	0.953413	0.801803	0.50723	0.419248	0.205468	0.099959		108.21	0.106949	0.049326	0.035159	0.025997	0.017201
108.41	1.78765	1.51987	1.09361	0.776402	0.494966	0.241971		108.41	0.953337	0.802052	0.50662	0.419504	0.206153	0.099789		108.41	0.107376	0.049844	0.035055	0.025685	0.01735
108.61	1.78686	1.51957	1.09363	0.775653	0.494841	0.242265		108.61	0.952049	0.801957	0.505942	0.419661	0.206232	0.099842		108.61	0.107057	0.04973	0.034523	0.025218	0.016748
108.81	1.78727	1.51976	1.09419	0.776582	0.495011	0.241792		108.81	0.951594	0.801761	0.505149	0.420217	0.206263	0.099597		108.81	0.107114	0.049865	0.034872	0.025549	0.016852
109.01	1.78839	1.51987	1.09499	0.776185	0.495211	0.241546		109.01	0.951772	0.801765	0.505594	0.419246	0.206569	0.099266		109.01	0.107586	0.049217	0.03512	0.024591	0.016776
109.21	1.78902	1.52025	1.09554	0.776545	0.495568	0.241282		109.21	0.952266	0.800973	0.505648	0.419343	0.206774	0.098741		109.21	0.10873	0.049346	0.035291	0.024393	0.017117
109.41	1.79028	1.52107	1.09632	0.776248	0.495275	0.241032		109.41	0.952289	0.800395	0.506388	0.418952	0.207236	0.099292		109.41	0.108808	0.049653	0.034645	0.024226	0.017742
109.61	1.79025	1.5218	1.09709	0.776661	0.49608	0.240646		109.61	0.951839	0.800621	0.506551	0.419197	0.207892	0.09951		109.61	0.109024	0.049075	0.035229	0.024371	0.01872
109.81	1.79022	1.52174	1.09771	0.776301	0.496356	0.240163		109.81	0.951465	0.800037	0.506621	0.419603	0.207491	0.098848		109.81	0.109403	0.04923	0.035398	0.024601	0.019208
110.01	1.79001	1.52153	1.09824	0.776335	0.496852	0.240231		110.01	0.951492	0.80003	0.507322	0.419574	0.20736	0.099045		110.01	0.109459	0.049151	0.0353	0.023951	0.019231
110.21	1.79115	1.52203	1.09827	0.776016	0.496809	0.240099		110.21	0.952085	0.800026	0.508058	0.418816	0.206742	0.098997		110.21	0.109359	0.048803	0.035347	0.023703	0.019492
110.41	1.79095	1.52199	1.09895	0.77632	0.4965	0.240564		110.41	0.952607	0.80018	0.508012	0.418052	0.206476	0.09885		110.41	0.109592	0.049514	0.035781	0.023288	0.019372
110.61	1.79067	1.52199	1.09886	0.77692	0.496534	0.241499		110.61	0.952787	0.800243	0.508294	0.418492	0.206496	0.099235		110.61	0.108831	0.049426	0.03608	0.023663	0.019758
110.81	1.79138	1.52213	1.09875	0.777359	0.496546	0.241845		110.81	0.954051	0.800052	0.508423	0.418899	0.206521	0.099409		110.81	0.108515	0.049399	0.035861	0.023277	0.020627
111.01	1.79195	1.5231	1.09857	0.77688	0.496416	0.242676		111.01	0.953738	0.800008	0.508617	0.418496	0.206608	0.099415		111.01	0.108594	0.048191	0.035745	0.023596	0.020692
111.21	1.79166	1.52337	1.09829	0.77719	0.496287	0.243568		111.21	0.954112	0.799678	0.509405	0.418217	0.206789	0.099562		111.21	0.108179	0.047734	0.036083	0.023569	0.020928
111.41	1.79114	1.52413	1.09804	0.777472	0.495653	0.244055		111.41	0.954593	0.800224	0.510025	0.417891	0.206711	0.099474		111.41	0.107513	0.047738	0.036761	0.023772	0.021233
111.61	1.79099	1.52481	1.09758	0.777704	0.495439	0.243561		111.61	0.955558	0.801068	0.509339	0.417639	0.205868	0.099623		111.61	0.106542	0.047188	0.036525	0.024356	0.020829
111.81	1.79113	1.52504	1.09763	0.778286	0.495721	0.243265		111.81	0.955997	0.801356	0.50976	0.418034	0.205855	0.099594		111.81	0.10637	0.046299	0.036967	0.024211	0.02052
112.01	1.79028	1.52498	1.09823	0.778455	0.495983	0.243706		112.01	0.95642	0.801633	0.51013	0.418103	0.206253	0.100744		112.01	0.106013	0.047088	0.037149	0.024408	0.019718
112.21	1.78983	1.52444	1.09806	0.778937	0.496457	0.243219		112.21	0.956657	0.801448	0.509909	0.418407	0.206617	0.100858		112.21	0.105819	0.046837	0.0372	0.025317	0.018801
112.41	1.79044	1.52395	1.09757	0.779265	0.496752	0.243461		112.41	0.957407	0.801767	0.509069	0.41842	0.206831	0.100596		112.41	0.10633	0.046873	0.037105	0.025185	0.01849
112.61	1.79097	1.52386	1.09773	0.779078	0.496598	0.243251		112.61	0.957147	0.801743	0.509083	0.418569	0.206678	0.100431		112.61	0.106638	0.047274	0.037005	0.024794	0.017596
112.81	1.79222	1.52493	1.09803	0.779316	0.497316	0.243562		112.81	0.95775	0.80232	0.508857	0.418709	0.206845	0.100377		112.81	0.10705	0.047605	0.037141	0.025264	0.017586
113.01	1.79279	1.52508	1.09813	0.778558	0.497969	0.243683		113.01	0.958174	0.802801	0.508992	0.418928	0.207233	0.100706		113.01	0.107417	0.047611	0.036477	0.025155	0.016803
113.21	1.79324	1.52585	1.09811	0.77925	0.49826	0.24361		113.21	0.958244	0.802767	0.508722	0.420535	0.206734	0.101308		113.21	0.107842	0.049003	0.036292	0.025875	0.016735
113.41	1.79331	1.52659	1.09863	0.779004	0.498081	0.243194		113.41	0.957684	0.803908	0.508524	0.420785	0.206493	0.101338		113.41	0.108201	0.049901	0.035713	0.025908	0.017423
113.61	1.79317	1.52689	1.09935	0.779095	0.499205	0.24288		113.61	0.957072	0.804406	0.508433	0.421787	0.206313	0.101499		113.61	0.109329	0.050392	0.035411	0.025905	0.01693
113.81	1.79344	1.52756	1.09998	0.779704	0.498966	0.242741		113.81	0.956615	0.804244	0.508951	0.422614	0.205413	0.101325		113.81	0.110187	0.051689	0.035119	0.025527	0.015773
114.01	1.79426	1.52802	1.10061	0.779736	0.498913	0.242772		114.01	0.956646	0.804365	0.509657	0.42261	0.204546	0.10168		114.01	0.110372	0.051407	0.03458	0.025076	0.016757
114.21	1.79459	1.52883	1.10158	0.779872	0.498871	0.243033		114.21	0.956719	0.804832	0.509598	0.422716	0.203929	0.101559		114.21	0.110538	0.051641	0.034663	0.024637	0.017601
114.41	1.79479	1.52931	1.10262	0.780465	0.499339	0.244018		114.41	0.956419	0.80458	0.509679	0.422865	0.204352	0.102248		114.41	0.110335	0.051471	0.034591	0.024232	0.018423
114.61	1.7955	1.5293	1.1031	0.780796	0.499502	0.244667		114.61	0.956328	0.804091	0.510304	0.422788	0.204252	0.102158		114.61	0.110255	0.05129	0.034544	0.024401	0.018691
114.81	1.79637	1.5302	1.10387	0.781561	0.499701	0.24523		114.81	0.956475	0.80425	0.510343	0.422991	0.204408	0.102537		114.81	0.110895	0.051116	0.034489	0.024156	0.018557
115.01	1.79659	1.53022	1.10461	0.782094	0.499565	0.246168		115.01	0.955882	0.803812	0.510937	0.423336	0.204773	0.103512		115.01	0.110621	0.050941	0.034085	0.024261	0.018965
115.21	1.79612	1.5298	1.1054	0.782073	0.499426	0.246436		115.21	0.956332	0.802986	0.511489	0.422793	0.20481	0.103382		115.21	0.109804	0.051576	0.034311	0.024785	0.01982
115.41	1.79599	1.53041	1.1055	0.782528	0.499263	0.246304		115.41	0.956767	0.803261	0.511451	0.422984	0.204733	0.103163		115.41	0.109053	0.051922	0.034524	0.024975	0.019772
115.61	1.79613	1.5306	1.10571	0.783057	0.500099	0.245951		115.61	0.957213	0.803418	0.510822	0.423237	0.205157	0.103066		115.61	0.108698	0.051417	0.034586	0.024691	0.018924
115.81	1.79646	1.53089	1.10639	0.783963	0.500594	0.246393		115.81	0.957367	0.803819	0.511467	0.424147	0.206121	0.103037		115.81	0.109471	0.050801	0.034928	0.024625	0.018658
116.01	1.79616	1.53078	1.10687	0.784332	0.500959	0.246435		116.01	0.958021	0.803648	0.511861	0.424779	0.206977	0.102873		116.01	0.108834	0.050837	0.0351	0.025163	0.017505
116.21	1.7966	1.53093	1.10698	0.784639	0.501052	0.246142		116.21	0.958536	0.803257	0.511719	0.425037	0.207412	0.101988		116.21	0.108397	0.050009	0.035275	0.02558	0.01739
116.41	1.79685	1.53135	1.10703	0.785027	0.50088	0.246421		116.41	0.959116	0.803229	0.511439	0.424904	0.207851	0.101814		116.41	0.108233	0.04984	0.035828	0.025279	0.017302
116.61	1.79717	1.53185	1.10714	0.785252	0.500826	0.245877		116.61	0.959325	0.80397	0.51159	0.425063	0.208258	0.101191		116.61	0.108212	0.050104	0.0362	0.0254	0.016517
116.81	1.79747	1.53226	1.10709	0.78624	0.500746	0.245312		116.81	0.95973	0.804649	0.511881	0.425291	0.209087	0.100904		116.81	0.108065	0.049298	0.035871	0.025932	0.016378
117.01	1.79736	1.53171	1.10601	0.787165	0.5006	0.245033		117.01	0.960259	0.804711	0.511607	0.425881	0.209044	0.101366		117.01	0.107479	0.049437	0.035541	0.02631	0.015997
117.21	1.79818	1.5321	1.10594	0.788523	0.500615	0.244699		117.21	0.960375	0.805045	0.511558	0.426563	0.209059	0.100671		117.21	0.107352	0.049393	0.035787	0.025976	0.01693
117.41	1.79825	1.53188	1.10609	0.788613	0.500649	0.243886		117.41	0.960263	0.805511	0.512242	0.426446	0.20946	0.100069		117.41	0.107964	0.04918	0.035709	0.026172	0.017138
117.61	1.79891	1.53181	1.10634	0.789348	0.500975	0.243582		117.61	0.960474	0.805017	0.512882	0.426555	0.209277	0.100209		117.61	0.10772	0.048609	0.035937	0.026238	0.016853
117.81	1.79886	1.53237	1.10675	0.789941	0.501143	0.243528		117.81	0.960712	0.805764	0.51323	0.426465	0.209125	0.100248		117.81	0.107482	0.048477	0.035995	0.025601	0.017143
118.01	1.79886	1.53252	1.10764	0.78975	0.501801	0.243398		118.01	0.960912	0.806423	0.51385	0.426343	0.209302	0.100516		118.01	0.107368	0.048046	0.035872	0.025268	0.018234
118.21	1.79847	1.53292	1.10864	0.7899	0.502164	0.243748		118.21	0.960883	0.807033	0.514301	0.426388	0.209427	0.100932		118.21	0.107465	0.048005	0.036039	0.024766	0.017895
118.41	1.79845	1.5333	1.10925	0.790247	0.502876	0.244211		118.41	0.960491	0.806955	0.514944	0.426232	0.209857	0.101309		118.41	0.107644	0.04782	0.035892	0.024474	0.017928
118.61	1.79846	1.53333	1.10959	0.790368	0.503062	0.244342		118.61	0.960058	0.807034	0.515458	0.426174	0.209849	0.101266		118.61	0.108194	0.047989	0.036249	0.024339	0.017529
118.81	1.79838	1.53391	1.11004	0.790383	0.50366	0.244618		118.81	0.959698	0.80733	0.515963	0.426683	0.210278	0.101956		118.81	0.108416	0.048163	0.036255	0.024337	0.017555
119.01	1.79801	1.53362	1.11046	0.789951	0.503938	0.244648		119.01	0.959025	0.806817	0.516712	0.426942	0.2106	0.102086		119.01	0.108292	0.048376	0.036178	0.024212	0.017931
119.21	1.79806	1.53362	1.11094	0.789367	0.504195	0.244187		119.21	0.958838	0.806498	0.517168	0.42654	0.210542	0.101523		119.21	0.108736	0.048468	0.036589	0.024011	0.018199
119.41	1.79807	1.53415	1.11112	0.789072	0.504579	0.244038		119.41	0.958363	0.80669	0.517262	0.427178	0.21053	0.101339		119.41	0.109305	0.048504	0.037158	0.023593	0.017989
119.61	1.79819	1.53452	1.11156	0.788571	0.505037	0.244001		119.61	0.958106	0.806884	0.517484	0.427424	0.210786	0.101497		119.61	0.110026	0.048028	0.037382	0.023186	0.017377
119.81	1.79834	1.53485	1.11193	0.788114	0.504953	0.244085		119.81	0.958054	0.806734	0.517781	0.427603	0.210841	0.101676		119.81	0.110729	0.047619	0.037803	0.02325	0.017229
120.01	1.79834	1.53485	1.11193	0.788114	0.504953	0.244085		120.01	0.958054	0.806734	0.517781	0.427603	0.210841	0.101676		120.01	0.110729	0.047619	0.037803	0.02325	0.017229
120.21	1.77696	1.51903	1.10214	0.781885	0.502145	0.243324		120.21	0.94413	0.794815	0.511784	0.422753	0.208257	0.100119		120.21	0.10453	0.045116	0.035193	0.021162	0.016856
120.41	1.75241	1.50055	1.08996	0.775296	0.498951	0.242241		120.41	0.928164	0.781081	0.504045	0.416816	0.205294	0.097983		120.41	0.097434	0.042319	0.032607	0.019732	0.016628
120.61	1.72562	1.48054	1.07668	0.768119	0.494855	0.24084		120.61	0.911028	0.7659	0.495789	0.41074	0.20227	0.095869		120.61	0.09044	0.039131	0.029958	0.018368	0.016187
120.81	1.69704	1.459	1.06271	0.75969	0.4909	0.23918		120.81	0.892645	0.750362	0.487045	0.403792	0.199113	0.093868		120.81	0.082615	0.036663	0.027543	0.016877	0.015931
121.01	1.66733	1.43763	1.04797	0.751237	0.486757	0.237459		121.01	0.873406	0.734548	0.477846	0.397285	0.196059	0.091329		121.01	0.075236	0.033993	0.025578	0.015708	0.0158
121.21	1.6377	1.41487	1.03235	0.741739	0.481914	0.236383		121.21	0.853412	0.718295	0.468443	0.390477	0.193321	0.089548		121.21	0.06802	0.0315	0.023666	0.014969	0.015216
121.41	1.60817	1.39292	1.01689	0.731797	0.477437	0.235705		121.41	0.833534	0.702762	0.458881	0.383386	0.190306	0.088206		121.41	0.061634	0.02922	0.021419	0.013905	0.01471
121.61	1.58009	1.37155	1.00202	0.721353	0.473124	0.234052		121.61	0.814799	0.687856	0.449607	0.376136	0.187437	0.08647		121.61	0.05573	0.027504	0.0197	0.013651	0.014404
121.81	1.55487	1.35156	0.988202	0.711756	0.469208	0.2325		121.81	0.797336	0.673835	0.440765	0.369835	0.184848	0.085701		121.81	0.051007	0.026024	0.018336	0.013732	0.013995
122.01	1.53219	1.33442	0.97538	0.702934	0.465049	0.231293		122.01	0.781741	0.661864	0.433222	0.364439	0.182723	0.084941		122.01	0.047806	0.025328	0.017553	0.014076	0.014076
122.21	1.51424	1.32084	0.964946	0.694442	0.461991	0.230303		122.21	0.769138	0.65277	0.426925	0.359141	0.181028	0.084915		122.21	0.045474	0.02488	0.017765	0.014996	0.014016
122.41	1.49632	1.30699	0.955537	0.686885	0.459198	0.230067		122.41	0.755954	0.643208	0.421303	0.354316	0.17982	0.085188		122.41	0.044261	0.024241	0.017456	0.014824	0.01427
122.61	1.47992	1.29414	0.946486	0.679958	0.456863	0.22863		122.61	0.744524	0.635269	0.415952	0.349223	0.178587	0.084874		122.61	0.043298	0.023811	0.017679	0.015404	0.01425
122.81	1.46415	1.28266	0.938152	0.673368	0.453993	0.227625		122.81	0.734111	0.627682	0.410973	0.345118	0.177253	0.084092		122.81	0.042454	0.023945	0.018512	0.014471	0.014642
123.01	1.44976	1.27134	0.929739	0.667329	0.45133	0.226425		123.01	0.723809	0.619859	0.406121	0.340505	0.175582	0.083435		123.01	0.04178	0.023699	0.019023	0.013529	0.015176
123.21	1.43632	1.26002	0.922556	0.661189	0.44884	0.225488		123.21	0.714251	0.612731	0.401926	0.336525	0.174069	0.082381		123.21	0.041207	0.022688	0.019481	0.012558	0.015299
123.41	1.42309	1.24844	0.915626	0.655882	0.446005	0.224242		123.41	0.705393	0.605341	0.397632	0.332699	0.172429	0.081202		123.41	0.040799	0.022115	0.019033	0.012194	0.015158
123.61	1.40986	1.2383	0.908978	0.650645	0.44289	0.223321		123.61	0.696522	0.598286	0.3931	0.329215	0.170818	0.079984		123.61	0.040164	0.021487	0.019003	0.012423	0.015223
123.81	1.39806	1.22906	0.902425	0.645358	0.440126	0.222162		123.81	0.688969	0.591964	0.389695	0.325502	0.168712	0.079442		123.81	0.040388	0.020689	0.019288	0.012068	0.014986
124.01	1.38748	1.22039	0.896196	0.640808	0.436797	0.221089		124.01	0.682275	0.586542	0.386223	0.322636	0.166611	0.078859		124.01	0.039541	0.020768	0.019235	0.01217	0.01495
124.21	1.37613	1.21254	0.890427	0.635405	0.433858	0.220012		124.21	0.674459	0.581202	0.38326	0.319226	0.164778	0.078545		124.21	0.039914	0.020654	0.01941	0.012022	0.015598
124.41	1.36519	1.20397	0.884288	0.631935	0.431	0.218805		124.41	0.667513	0.575659	0.379583	0.31646	0.163211	0.077387		124.41	0.039485	0.020442	0.019787	0.012883	0.016126
124.61	1.35543	1.19599	0.878984	0.627732	0.427525	0.217206		124.61	0.66202	0.570464	0.376622	0.314149	0.161706	0.076676		124.61	0.039234	0.020484	0.020047	0.012957	0.015829
124.81	1.34601	1.18909	0.873859	0.623568	0.424362	0.216051		124.81	0.656077	0.5663	0.373532	0.311581	0.160122	0.075924		124.81	0.038369	0.020546	0.020902	0.012583	0.016053
125.01	1.33717	1.18305	0.868171	0.620048	0.421232	0.214712		125.01	0.65053	0.56192	0.370323	0.309935	0.158806	0.07482		125.01	0.037598	0.02031	0.021001	0.012922	0.016003
125.21	1.32906	1.17583	0.862546	0.615574	0.41756	0.21423		125.21	0.644604	0.55802	0.367406	0.307722	0.156935	0.074945		125.21	0.036572	0.020639	0.020596	0.013411	0.01618
125.41	1.32065	1.16976	0.857553	0.611117	0.415295	0.213154		125.41	0.639333	0.554888	0.36474	0.305243	0.155092	0.074664		125.41	0.036235	0.020822	0.019745	0.013371	0.01634
125.61	1.3134	1.16324	0.852755	0.606946	0.412458	0.211481		125.61	0.634831	0.551318	0.362178	0.303404	0.153459	0.073587		125.61	0.035557	0.020974	0.019787	0.013697	0.016075
125.81	1.30598	1.1574	0.848051	0.603516	0.409866	0.210208		125.81	0.629583	0.547295	0.359728	0.301682	0.152471	0.073481		125.81	0.035647	0.020941	0.019576	0.014181	0.015659
126.01	1.29844	1.15187	0.843347	0.599578	0.406839	0.209298		126.01	0.624737	0.543713	0.358139	0.29942	0.151302	0.072999		126.01	0.035621	0.021156	0.019728	0.013811	0.015562
126.21	1.2916	1.14614	0.839208	0.59508	0.404574	0.208336		126.21	0.620284	0.540669	0.356233	0.296153	0.150055	0.072297		126.21	0.03486	0.021594	0.019637	0.013446	0.015216
126.41	1.28434	1.14031	0.835807	0.591406	0.401773	0.206825		126.41	0.615692	0.537658	0.354918	0.293778	0.148995	0.071616		126.41	0.035025	0.021888	0.018952	0.012855	0.014579
126.61	1.27819	1.13514	0.832456	0.58797	0.399216	0.205014		126.61	0.611965	0.535591	0.353115	0.29202	0.148014	0.07117		126.61	0.035393	0.022425	0.019232	0.012926	0.014555
126.81	1.27245	1.13039	0.829309	0.584185	0.396399	0.203773		126.81	0.608259	0.532852	0.351537	0.290414	0.147205	0.070076		126.81	0.035009	0.022327	0.019199	0.012188	0.014328
127.01	1.26633	1.12568	0.825005	0.580694	0.394401	0.202763		127.01	0.60462	0.529794	0.34947	0.287483	0.146164	0.069576		127.01	0.035085	0.021949	0.01885	0.012117	0.01467
127.21	1.26056	1.12041	0.821753	0.57762	0.391398	0.202289		127.21	0.601572	0.527236	0.348011	0.285806	0.144991	0.069075		127.21	0.034565	0.021406	0.018458	0.011716	0.014334
127.41	1.25449	1.11621	0.817969	0.57479	0.38884	0.200948		127.41	0.598752	0.524513	0.345739	0.283628	0.144151	0.068352		127.41	0.033998	0.021162	0.01837	0.01165	0.014659
127.61	1.24963	1.1118	0.813763	0.571752	0.386991	0.200149		127.61	0.596273	0.522272	0.343273	0.282084	0.143364	0.068332		127.61	0.033858	0.020901	0.018611	0.012326	0.015084
127.81	1.24449	1.10752	0.81028	0.5691	0.385439	0.199522		127.81	0.593812	0.520165	0.341816	0.280509	0.142839	0.067922		127.81	0.034545	0.020753	0.018801	0.012644	0.015032
128.01	1.23938	1.10382	0.807448	0.565814	0.383595	0.199289		128.01	0.591626	0.518174	0.340347	0.278712	0.141981	0.068276		128.01	0.034433	0.020621	0.018546	0.012743	0.014768
128.21	1.23428	1.10014	0.804195	0.562244	0.382095	0.198169		128.21	0.58826	0.515951	0.33895	0.276634	0.141464	0.067834		128.21	0.034561	0.019736	0.018676	0.012754	0.015651
128.41	1.22955	1.09577	0.800669	0.559685	0.380267	0.197071		128.41	0.58568	0.513542	0.337538	0.275229	0.140941	0.06747		128.41	0.03401	0.019601	0.018596	0.013204	0.01547
128.61	1.22501	1.09231	0.797541	0.556328	0.378164	0.195338		128.61	0.583281	0.511037	0.336023	0.273809	0.140122	0.067347		128.61	0.033821	0.019488	0.018744	0.013237	0.01517
128.81	1.22059	1.08977	0.79375	0.553712	0.376661	0.194326		128.81	0.581008	0.50919	0.334125	0.27213	0.139625	0.067097		128.81	0.03357	0.019093	0.019078	0.013304	0.016122
129.01	1.2166	1.08654	0.790216	0.551327	0.375651	0.192848		129.01	0.578748	0.507304	0.332103	0.27135	0.138918	0.066826		129.01	0.033097	0.018683	0.018856	0.013648	0.016532
129.21	1.21206	1.08345	0.787184	0.548584	0.37345	0.192151		129.21	0.575586	0.506105	0.331227	0.2699	0.137831	0.066691		129.21	0.032733	0.018536	0.019215	0.014002	0.016655
129.41	1.20746	1.07969	0.783882	0.545859	0.372269	0.190947		129.41	0.572818	0.504192	0.329913	0.269054	0.137484	0.066299		129.41	0.032546	0.017753	0.019486	0.014087	0.016546
129.61	1.20339	1.07644	0.78049	0.543475	0.370102	0.189838		129.61	0.570191	0.502216	0.328125	0.268149	0.136926	0.065594		129.61	0.032748	0.017527	0.019944	0.013888	0.016285
129.81	1.19912	1.07304	0.777345	0.541071	0.368074	0.188937		129.81	0.567379	0.499953	0.326467	0.266592	0.136222	0.065646		129.81	0.033202	0.017563	0.02015	0.013492	0.015974
130.01	1.19541	1.06961	0.774647	0.538618	0.365795	0.188147		130.01	0.564958	0.498293	0.325316	0.265228	0.134843	0.065013		130.01	0.033499	0.017243	0.02063	0.013237	0.015585
130.21	1.19163	1.06626	0.77241	0.536856	0.363728	0.187437		130.21	0.562409	0.496756	0.323876	0.264024	0.133818	0.064075		130.21	0.033066	0.017675	0.020611	0.013381	0.014704
130.41	1.18741	1.06336	0.770727	0.534934	0.361203	0.186539		130.41	0.560283	0.495265	0.323076	0.263177	0.13304	0.063354		130.41	0.033022	0.017803	0.020549	0.013326	0.014058
130.61	1.18418	1.06036	0.768862	0.532952	0.359871	0.185936		130.61	0.558206	0.493511	0.321929	0.262313	0.133031	0.062965		130.61	0.033065	0.018298	0.020845	0.013335	0.014111
130.81	1.18016	1.05755	0.766923	0.5317	0.358384	0.185427		130.81	0.554796	0.49176	0.320823	0.261471	0.132933	0.06222		130.81	0.032781	0.018187	0.020299	0.013582	0.013244
131.01	1.17563	1.05408	0.764406	0.529634	0.356437	0.184898		131.01	0.553046	0.489809	0.319355	0.26006	0.132218	0.062345		131.01	0.032338	0.01852	0.019948	0.013409	0.012968
131.21	1.17253	1.05069	0.762667	0.528156	0.354812	0.184649		131.21	0.551472	0.488106	0.318594	0.259262	0.131886	0.061652		131.21	0.031552	0.018969	0.020262	0.013018	0.012769
131.41	1.16951	1.04817	0.760246	0.526451	0.353156	0.184081		131.41	0.550078	0.486738	0.317016	0.258207	0.131516	0.0611		131.41	0.030811	0.019374	0.020076	0.013345	0.012763
131.61	1.16695	1.04414	0.758412	0.524754	0.352019	0.18278		131.61	0.548343	0.485137	0.31587	0.257486	0.130618	0.060577		131.61	0.030857	0.019015	0.020161	0.013686	0.011635
131.81	1.16372	1.04101	0.757332	0.522656	0.35008	0.182023		131.81	0.546509	0.483252	0.315277	0.256014	0.129798	0.059378		131.81	0.031485	0.019443	0.019352	0.013428	0.010881
132.01	1.16061	1.0378	0.75513	0.519569	0.348213	0.181084		132.01	0.544147	0.481597	0.314541	0.254593	0.128929	0.059265		132.01	0.031905	0.019299	0.019256	0.013197	0.010538
132.21	1.15764	1.03494	0.753386	0.51633	0.346086	0.179234		132.21	0.541787	0.479594	0.314321	0.253315	0.12779	0.058574		132.21	0.032016	0.019205	0.019371	0.013329	0.010282
132.41	1.15426	1.03261	0.75248	0.514173	0.344164	0.178367		132.41	0.539263	0.478271	0.314359	0.251902	0.12709	0.058557		132.41	0.032299	0.019968	0.018979	0.013645	0.009809
132.61	1.15163	1.02946	0.750656	0.511513	0.342481	0.176936		132.61	0.53779	0.476636	0.313895	0.251239	0.126613	0.057876		132.61	0.032734	0.0201	0.018892	0.013654	0.010412
132.81	1.14953	1.02649	0.74868	0.508987	0.340857	0.176282		132.81	0.536565	0.475253	0.312481	0.250582	0.126048	0.057162		132.81	0.032975	0.019541	0.018573	0.013247	0.010754
133.01	1.14669	1.02352	0.747396	0.506988	0.339008	0.175294		133.01	0.534358	0.473803	0.311813	0.249731	0.125095	0.056193		133.01	0.032695	0.018904	0.018756	0.012925	0.010407
133.21	1.14369	1.02107	0.745939	0.504914	0.33676	0.17438		133.21	0.532524	0.472289	0.311827	0.248243	0.123986	0.055276		133.21	0.032514	0.018949	0.019182	0.013739	0.010643
133.41	1.14017	1.01796	0.743833	0.502708	0.335592	0.173715		133.41	0.530891	0.471402	0.310522	0.247423	0.123699	0.055076		133.41	0.032131	0.018528	0.01896	0.014252	0.011015
133.61	1.13739	1.01553	0.741911	0.501102	0.333817	0.173519		133.61	0.529796	0.470494	0.309529	0.245878	0.122943	0.054763		133.61	0.032443	0.018978	0.018838	0.01378	0.010961
133.81	1.13457	1.01246	0.740446	0.499798	0.332135	0.173246		133.81	0.528708	0.469377	0.308248	0.245127	0.121732	0.054916		133.81	0.032238	0.018961	0.018888	0.013895	0.010673
134.01	1.13163	1.01	0.738939	0.498494	0.330632	0.172528		134.01	0.527084	0.4686	0.307879	0.244478	0.121391	0.054538		134.01	0.0326	0.018493	0.018715	0.014351	0.01059
134.21	1.12851	1.00788	0.737564	0.497071	0.32928	0.171894		134.21	0.525577	0.467369	0.307081	0.243194	0.121235	0.053833		134.21	0.03211	0.018938	0.01875	0.014484	0.010841
134.41	1.12546	1.00604	0.735778	0.495544	0.32803	0.171169		134.41	0.524508	0.466823	0.305755	0.242379	0.121114	0.053578		134.41	0.032266	0.019232	0.018476	0.014374	0.011691
134.61	1.12318	1.0041	0.734112	0.494435	0.327684	0.170395		134.61	0.523069	0.465946	0.304512	0.241559	0.121589	0.053794		134.61	0.032244	0.019158	0.018476	0.014526	0.012205
134.81	1.11988	1.00293	0.732328	0.493083	0.327052	0.169428		134.81	0.52123	0.465897	0.303924	0.240769	0.121668	0.05382		134.81	0.031892	0.018835	0.01764	0.014805	0.012575
135.01	1.11714	1.00163	0.730135	0.49156	0.325834	0.168771		135.01	0.521225	0.465324	0.302695	0.24002	0.121244	0.053873		135.01	0.031341	0.018884	0.01755	0.014481	0.012701
135.21	1.11532	1.00017	0.728751	0.49055	0.324453	0.168212		135.21	0.520296	0.464589	0.302333	0.239094	0.121135	0.053318		135.21	0.030766	0.01908	0.018045	0.014137	0.012898
135.41	1.11288	0.99905	0.72678	0.489339	0.323048	0.167742		135.41	0.519238	0.464474	0.301384	0.238576	0.120418	0.054131		135.41	0.031029	0.018517	0.01797	0.013909	0.013289
135.61	1.11064	0.996702	0.725611	0.487726	0.321775	0.166319		135.61	0.51782	0.463425	0.30021	0.238237	0.119615	0.053804		135.61	0.031621	0.018327	0.018638	0.013545	0.012777
135.81	1.1081	0.995571	0.724449	0.486294	0.32018	0.165491		135.81	0.516831	0.46285	0.299477	0.237995	0.119257	0.053573		135.81	0.031886	0.018293	0.018247	0.013539	0.013281
136.01	1.10513	0.994139	0.723205	0.483828	0.31876	0.164664		136.01	0.514901	0.462076	0.299366	0.237664	0.118518	0.053825		136.01	0.032217	0.017968	0.018305	0.013765	0.013715
136.21	1.10284	0.992773	0.722452	0.482189	0.317809	0.163934		136.21	0.513681	0.461049	0.299672	0.237089	0.118242	0.053971		136.21	0.031944	0.017609	0.018453	0.01353	0.013557
136.41	1.10128	0.991338	0.721638	0.481493	0.316887	0.162793		136.41	0.512101	0.460057	0.299375	0.236942	0.118115	0.053717		136.41	0.031809	0.018038	0.018509	0.013404	0.013983
136.61	1.10079	0.988797	0.720095	0.480038	0.316083	0.162171		136.61	0.5115	0.45903	0.298549	0.23736	0.118038	0.053524		136.61	0.031055	0.017453	0.018234	0.013312	0.014551
136.81	1.09919	0.987847	0.718863	0.47903	0.314871	0.161365		136.81	0.510346	0.457876	0.297271	0.237543	0.117774	0.052321		136.81	0.030775	0.017078	0.017547	0.01319	0.014253
137.01	1.0969	0.986147	0.717364	0.478173	0.314061	0.160456		137.01	0.508988	0.456909	0.297014	0.236863	0.117327	0.051429		137.01	0.030696	0.016977	0.017775	0.01338	0.014453
137.21	1.0942	0.984285	0.715911	0.477155	0.313495	0.159754		137.21	0.507767	0.455632	0.297024	0.236226	0.117166	0.05093		137.21	0.030206	0.017237	0.01752	0.014188	0.014599
137.41	1.0915	0.982364	0.714453	0.47663	0.312884	0.159491		137.41	0.506438	0.455348	0.296516	0.236584	0.117347	0.050806		137.41	0.029395	0.017084	0.016244	0.01418	0.013824
137.61	1.08937	0.979929	0.713074	0.475471	0.311733	0.159281		137.61	0.505564	0.453224	0.296034	0.235842	0.116797	0.050941		137.61	0.029155	0.017252	0.015968	0.013454	0.013317
137.81	1.08707	0.978061	0.711498	0.474585	0.310627	0.158326		137.81	0.50489	0.452313	0.294965	0.236139	0.11663	0.05112		137.81	0.028679	0.016459	0.015454	0.013632	0.013228
138.01	1.08475	0.976728	0.710365	0.473252	0.309443	0.157529		138.01	0.503967	0.451775	0.294772	0.235814	0.116367	0.050819		138.01	0.029	0.016486	0.014971	0.013587	0.012969
138.21	1.08258	0.975719	0.708825	0.471947	0.308388	0.157022		138.21	0.502909	0.450915	0.293873	0.234958	0.115977	0.051241		138.21	0.028673	0.016971	0.015273	0.014276	0.012919
138.41	1.08105	0.974565	0.707082	0.471132	0.307502	0.15625		138.41	0.502089	0.450439	0.292888	0.234295	0.115527	0.051689		138.41	0.028746	0.017249	0.014696	0.014202	0.013236
138.61	1.07981	0.973223	0.705176	0.469533	0.306391	0.155667		138.61	0.501753	0.449381	0.29227	0.233092	0.115607	0.051981		138.61	0.028772	0.017174	0.014726	0.014267	0.01303
138.81	1.07749	0.972258	0.703432	0.467618	0.305123	0.155859		138.81	0.501101	0.448916	0.291715	0.231883	0.115407	0.052242		138.81	0.028993	0.017493	0.014352	0.01434	0.012164
139.01	1.07648	0.97023	0.701704	0.466207	0.303722	0.156485		139.01	0.500661	0.447895	0.290815	0.230827	0.114884	0.053306		139.01	0.028951	0.017651	0.014935	0.01407	0.011727
139.21	1.07506	0.968651	0.700361	0.464475	0.302241	0.156768		139.21	0.499912	0.447817	0.290483	0.229982	0.114897	0.053849		139.21	0.029202	0.017879	0.015288	0.014333	0.01143
139.41	1.07353	0.967276	0.69926	0.463047	0.301358	0.157232		139.41	0.499082	0.446911	0.28977	0.229349	0.114599	0.055011		139.41	0.029815	0.018013	0.015948	0.013754	0.01239
139.61	1.07206	0.96573	0.698824	0.461551	0.300527	0.156207		139.61	0.498016	0.445908	0.288922	0.228555	0.114293	0.054608		139.61	0.029605	0.017965	0.016713	0.013608	0.011457
139.81	1.07061	0.96454	0.698078	0.460297	0.299304	0.155544		139.81	0.497527	0.445169	0.288798	0.22797	0.11375	0.054569		139.81	0.029483	0.017968	0.01703	0.013742	0.011754
140.01	1.06861	0.962765	0.697173	0.459338	0.298634	0.155388		140.01	0.496588	0.444134	0.288533	0.227288	0.113896	0.054838		140.01	0.030015	0.01839	0.017487	0.013923	0.01191
140.21	1.06767	0.962157	0.696299	0.458989	0.2982	0.15472		140.21	0.496123	0.443473	0.287682	0.227168	0.11374	0.054113		140.21	0.030364	0.017833	0.018277	0.013876	0.012185
140.41	1.06636	0.961109	0.69556	0.458564	0.297176	0.154271		140.41	0.495011	0.442657	0.28682	0.226763	0.113026	0.053991		140.41	0.030563	0.01796	0.01854	0.013979	0.012856
140.61	1.06498	0.959912	0.694418	0.457506	0.296406	0.153995		140.61	0.494152	0.442513	0.286206	0.226766	0.112822	0.054135		140.61	0.029891	0.017195	0.018229	0.01409	0.012736
140.81	1.06247	0.958886	0.692917	0.457009	0.295591	0.152721		140.81	0.492916	0.44157	0.28574	0.226614	0.112547	0.052623		140.81	0.030156	0.017433	0.017698	0.013731	0.012921
141.01	1.06014	0.957051	0.691844	0.456226	0.294606	0.151693		141.01	0.491334	0.441168	0.286045	0.22671	0.112221	0.052129		141.01	0.030334	0.017077	0.018171	0.014008	0.013363
141.21	1.0575	0.955653	0.691191	0.456006	0.293225	0.150549		141.21	0.489469	0.440549	0.286634	0.227017	0.111633	0.051924		141.21	0.02935	0.01711	0.018116	0.013841	0.013211
141.41	1.05598	0.954407	0.69129	0.455407	0.292188	0.149072		141.41	0.488534	0.440541	0.287182	0.227364	0.111259	0.051491		141.41	0.029061	0.016815	0.018496	0.014144	0.012942
141.61	1.05373	0.953077	0.690522	0.454315	0.290787	0.147554		141.61	0.487668	0.439809	0.287498	0.226767	0.110458	0.051398		141.61	0.029033	0.016602	0.018438	0.013851	0.013043
141.81	1.05173	0.952078	0.690136	0.453913	0.2898	0.146293		141.81	0.487098	0.439862	0.287611	0.227329	0.110125	0.050865		141.81	0.029123	0.016613	0.017547	0.013909	0.013494
142.01	1.04942	0.950928	0.690018	0.452869	0.288721	0.145013		142.01	0.48612	0.439318	0.288234	0.227062	0.109698	0.050178		142.01	0.029536	0.017369	0.017116	0.013532	0.013895
142.21	1.04772	0.949606	0.688266	0.452094	0.287648	0.144324		142.21	0.485588	0.439117	0.287802	0.226105	0.109228	0.050313		142.21	0.029045	0.017491	0.017343	0.013797	0.014164
142.41	1.04591	0.948138	0.687295	0.450576	0.286992	0.142983		142.41	0.484894	0.438862	0.287222	0.225071	0.109205	0.048936		142.41	0.029396	0.017604	0.016531	0.013438	0.014162
142.61	1.04457	0.94674	0.686192	0.448794	0.286109	0.142243		142.61	0.484636	0.438713	0.28681	0.224394	0.109225	0.048743		142.61	0.029601	0.017684	0.016492	0.013021	0.01415
142.81	1.04287	0.945756	0.684914	0.447002	0.28535	0.142334		142.81	0.483816	0.438781	0.2866	0.223715	0.109078	0.0487		142.81	0.029552	0.017934	0.01631	0.012453	0.014309
143.01	1.04182	0.943835	0.684223	0.446208	0.284523	0.141987		143.01	0.483407	0.438454	0.286429	0.2234	0.109331	0.049265		143.01	0.028389	0.018222	0.016321	0.012341	0.014607
143.21	1.04029	0.942746	0.684039	0.444788	0.283369	0.141951		143.21	0.483125	0.437848	0.286102	0.222927	0.10959	0.048956		143.21	0.028401	0.018595	0.015889	0.012323	0.014042
143.41	1.03946	0.94174	0.683382	0.44433	0.282648	0.141949		143.41	0.482671	0.437049	0.285369	0.222062	0.109333	0.04917		143.41	0.027908	0.018682	0.016063	0.011763	0.014518
143.61	1.03781	0.940307	0.68256	0.443158	0.281515	0.141222		143.61	0.482102	0.436394	0.284855	0.221163	0.108466	0.048792		143.61	0.027397	0.018915	0.016653	0.011884	0.013804
143.81	1.03665	0.939595	0.681712	0.442528	0.280345	0.141725		143.81	0.482495	0.436123	0.284132	0.220894	0.108214	0.04923		143.81	0.027284	0.018948	0.016044	0.011935	0.013877
144.01	1.03464	0.939066	0.681062	0.442655	0.279968	0.141708		144.01	0.481509	0.435878	0.283784	0.220873	0.108892	0.049007		144.01	0.027323	0.019405	0.01585	0.011815	0.013787
144.21	1.03334	0.938628	0.679819	0.44136	0.279372	0.141347		144.21	0.480863	0.435157	0.282845	0.220175	0.107842	0.048208		144.21	0.027053	0.018894	0.015905	0.011449	0.013889
144.41	1.03202	0.937426	0.678495	0.440592	0.278151	0.141368		144.41	0.48028	0.434223	0.282596	0.219402	0.107151	0.048993		144.41	0.02688	0.019051	0.016747	0.011751	0.013821
144.61	1.03097	0.936178	0.677175	0.439705	0.27775	0.141212		144.61	0.479415	0.433867	0.282131	0.219398	0.107034	0.049106		144.61	0.026569	0.019474	0.016377	0.012236	0.013231
144.81	1.03011	0.935109	0.676011	0.439154	0.276695	0.140736		144.81	0.478688	0.433149	0.281601	0.219194	0.106752	0.049297		144.81	0.026739	0.019869	0.016315	0.012342	0.013638
145.01	1.02906	0.934372	0.675131	0.438315	0.275662	0.139737		145.01	0.477959	0.432888	0.281565	0.219127	0.106348	0.049315		145.01	0.026862	0.019312	0.016859	0.012686	0.014175
145.21	1.02829	0.933044	0.674628	0.437498	0.274991	0.13861		145.21	0.477166	0.432481	0.281773	0.218974	0.105888	0.049382		145.21	0.026762	0.019676	0.017131	0.012607	0.01449
145.41	1.02812	0.932415	0.674423	0.435911	0.274799	0.13741		145.41	0.476945	0.431957	0.281988	0.2189	0.106089	0.048592		145.41	0.027546	0.019836	0.017121	0.013144	0.014211
145.61	1.02717	0.931071	0.672963	0.435055	0.27395	0.136666		145.61	0.476792	0.430987	0.28151	0.218898	0.105615	0.04833		145.61	0.02823	0.019697	0.01621	0.013293	0.014029
145.81	1.02586	0.929684	0.672118	0.434	0.273256	0.13549		145.81	0.476243	0.430371	0.280975	0.218793	0.106097	0.048131		145.81	0.028393	0.019861	0.016228	0.013537	0.014098
146.01	1.02479	0.928217	0.670873	0.432905	0.272384	0.134586		146.01	0.475815	0.429726	0.280458	0.21849	0.106271	0.047506		146.01	0.028959	0.019861	0.016268	0.013528	0.01423
146.21	1.02414	0.926866	0.669684	0.432463	0.271729	0.133809		146.21	0.476009	0.429787	0.280067	0.218604	0.105978	0.04699		146.21	0.028424	0.019146	0.016707	0.013681	0.013855
146.41	1.0226	0.925666	0.668985	0.431026	0.271349	0.132753		146.41	0.474931	0.429192	0.279816	0.218519	0.106545	0.046467		146.41	0.029095	0.019346	0.016776	0.013735	0.014389
146.61	1.02155	0.924499	0.668481	0.430402	0.270998	0.132875		146.61	0.474496	0.428472	0.280158	0.218543	0.106706	0.047516		146.61	0.028931	0.019723	0.01673	0.013841	0.015026
146.81	1.02049	0.923366	0.667951	0.429824	0.270508	0.133315		146.81	0.473863	0.42783	0.279983	0.218716	0.107259	0.048058		146.81	0.028735	0.020217	0.017005	0.014338	0.01514
147.01	1.01915	0.921446	0.668332	0.429348	0.269381	0.133485		147.01	0.473353	0.426963	0.279566	0.21892	0.107518	0.048691		147.01	0.028889	0.020758	0.017036	0.014635	0.014284
147.21	1.01789	0.92019	0.667761	0.428155	0.268414	0.134103		147.21	0.472603	0.426248	0.279276	0.218149	0.107103	0.04878		147.21	0.029464	0.020422	0.016754	0.014076	0.014214
147.41	1.01686	0.919301	0.667105	0.428117	0.26744	0.134202		147.41	0.471989	0.425399	0.279163	0.218178	0.106366	0.049088		147.41	0.028617	0.020139	0.017069	0.013973	0.014192
147.61	1.01468	0.918397	0.666571	0.427665	0.266609	0.133982		147.61	0.470956	0.425005	0.27896	0.217605	0.106065	0.048945		147.61	0.028654	0.019967	0.017077	0.013377	0.013704
147.81	1.01357	0.917957	0.666049	0.427353	0.265866	0.134685		147.81	0.470522	0.424937	0.278655	0.217217	0.106095	0.049581		147.81	0.028453	0.019462	0.016421	0.012905	0.013556
148.01	1.01221	0.917331	0.665215	0.427116	0.265395	0.13424		148.01	0.4694	0.424385	0.278568	0.216789	0.105816	0.048743		148.01	0.028616	0.019954	0.016641	0.012503	0.013514
148.21	1.01127	0.916373	0.664349	0.426149	0.264455	0.134052		148.21	0.468995	0.423753	0.278393	0.216018	0.104757	0.048424		148.21	0.028793	0.019211	0.017198	0.012502	0.013421
148.41	1.01011	0.915908	0.663806	0.426009	0.26357	0.134343		148.41	0.468652	0.423334	0.278397	0.215695	0.10419	0.048849		148.41	0.02976	0.019019	0.017087	0.013182	0.013392
148.61	1.00888	0.915249	0.663263	0.425154	0.262986	0.133962		148.61	0.467837	0.423869	0.278062	0.214873	0.103885	0.048408		148.61	0.030031	0.019103	0.016406	0.01348	0.012987
148.81	1.00841	0.915313	0.662427	0.424632	0.262202	0.133163		148.81	0.467889	0.42468	0.277624	0.214729	0.103597	0.048588		148.81	0.030664	0.018317	0.016997	0.013411	0.013542
149.01	1.00772	0.914722	0.661384	0.423458	0.262161	0.132813		149.01	0.467464	0.424316	0.277685	0.21371	0.103362	0.047923		149.01	0.031145	0.017918	0.016748	0.01358	0.014198
149.21	1.00666	0.913682	0.660477	0.422776	0.261433	0.132337		149.21	0.466518	0.424473	0.277318	0.213917	0.103103	0.047578		149.21	0.031355	0.018484	0.017422	0.014155	0.013494
[truncated: 755 more rows]

## Sheet: Figure 5a
Fig 5a. MBP pull-down assays between MBP-tagged LDB1, SSBP2 and GST-tagged wt or mutant Pygo2 bearing alanine substitutions of individual interface residues
[truncated: 1 more rows]

[truncated: 12 more sheets: Figue 5b, Figure 5c or Sup Fig S7, Figure 6a, Figure 6b, Figure 6c, Supplementary Figure 2a-b, Supplementary Figure 3a-b, Supplementary Figure 6, Supplementary Figure 8b, Supplementary Figure 9, Supplementary Figure 10, Supplementary Table 1]
